# Supplementary material for: Recombination Variation Shapes Phylogeny and Introgression in Wild Diploid Strawberries
Source: Mol Biol Evol. 2023 Mar 2;40(3):msad049. doi: 10.1093/molbev/msad049 (PMC10015625; doi:10.1093/molbev/msad049)
Supplement: msad049_Supplementary_Data [file msad049_supplementary_data.zip › Supplementary Tables.xlsx]

## Sheet: ST1
Table S1. Sampling information and the summary statistics of whole genome resequencing data of the 68 wild diploid strawberries from the ten Fragaria species.
ID	Species	Location	Throughput (G)	Mapping Rate (%)	Mean coverage (x)	Covered genome (%)
Chi-1	F. chinensis	Linxia Hui Autonomous Prefecture, Gansu Province, China	13.9941	89.73	61.5492	82.7777
Chi-2	F. chinensis	Lintan of Gannan Tibetan Prefecture, Gansu Province, China	16.1872	90.23	72.1826	83.6966
Chi-3	F. chinensis	Hezuo of Gannan Tibetan Prefecture, Gansu Province, China	10.4242	89.78	46.6467	82.9354
Chi-4	F. chinensis	Tibetan Qiang Autonomous Prefecture of Ngawa, Sichuan Province, China	9.93583	90.09	45.0034	82.6799
Chi-5	F. chinensis	Tibetan Qiang Autonomous Prefecture of Ngawa, Sichuan Province, China	12.3838	90.08	55.7979	83.1291
Chi-6	F. chinensis	Tiebu of Gannan Tibetan Prefecture, Gansu Province, China	14.1073	89.61	61.9553	83.3854
Chi-7	F. chinensis	Hui of Longnan City, Gansu Province, China	14.6772	88.12	63.8642	83.7173
Nip-1	F. nipponica	Hokkaido, Japan	13.2065	89.86	58.3279	83.3489
Pen-1	F. pentaphylla	Tibetan Qiang Autonomous Prefecture of Ngawa, Sichuan Province, China	13.5866	95.67	61.172	84.0736
Pen-2	F. pentaphylla	Guangyuan City, Sichuan Province, China	16.1301	90.52	71.1313	84.515
Pen-3	F. pentaphylla	Guangyuan City, Sichuan Province, China	7.68835	87.17	33.8974	82.6182
Pen-4	F. pentaphylla	Guangyuan City, Sichuan Province, China	7.75906	90.66	35.6017	82.7148
Pen-5	F. pentaphylla	Nanzheng of Hanzhong City, Shanxi Province, China	9.3671	90.36	42.2152	82.9273
Pen-6	F. pentaphylla	BaZhong City, Sichuan Province, China	10.4372	95.69	48.6769	84.0232
Pen-7	F. pentaphylla	Nanzheng of Hanzhong City, Shanxi Province, China	9.06746	94.24	42.0397	83.5958
Nub-0	F. nubicola	Yadong of Rikaze City, Xizang Province, China	34.6396	89.49	142.992	85.2796
Nub-1	F. nubicola	Mêdog of Linzhi City, Xizang Province, China	9.43949	89.39	42.1495	82.5645
Nub-2	F. nubicola	Mêdog of Linzhi City, Xizang Province, China	9.30431	88.94	40.9575	82.4966
Nub-3	F. nubicola	Xizang Province, China	12.8322	90.06	57.6431	83.2864
Nil-0	F. nilgerrensis	Xiangyang City, Hubei Province, China	35.1339	89.33	148.253	84.2464
Nil-1	F. nilgerrensis	Xiangyang City, Hubei Province, China	21.0371	87.66	84.7372	83.3348
Nil-2	F. nilgerrensis	Xiangyang City, Hubei Province, China	19.9278	87.53	77.6933	83.1993
Nil-3	F. nilgerrensis	Fengjie of Chongqing City, China	9.90827	82.6	40.9777	81.8852
Nil-4	F. nilgerrensis	Shennongjia Forestry District, Hubei Province, China	9.29471	88.27	41.3766	81.3447
Nil-5	F. nilgerrensis	Wuxi of Chongqing City, China	9.78269	86.13	41.711	81.6702
Nil-6	F. nilgerrensis	Chengkou of Chongqing City, China	10.077	84.65	42.1023	82.7676
Nil-7	F. nilgerrensis	Xianfeng of Enshi Tujia and Miao Autonomous Prefecture, Hubei Province, China	12.3349	83.32	50.7204	82.9637
Nil-8	F. nilgerrensis	Leishan of Qiandongnan Miao and Dong Autonomous Prefecture, Guizhou Province, China	8.72064	87.53	37.8197	81.7513
Nil-9	F. nilgerrensis	Guiding of Qiannan Buyi and Miao Autonomous Prefecture, Guizhou Province, China	9.91145	87.66	42.7389	81.8188
Nil-10	F. nilgerrensis	Dushan of Qiannan Buyi and Miao Autonomous Prefecture, Guizhou Province, China	11.3522	87.44	49.2589	82.2767
Nil-11	F. nilgerrensis	Jingdong Yi Autonomous County of Puer City, Yunnan Province, China	8.97429	84.04	37.8079	81.2034
Nil-12	F. nilgerrensis	Deqen County of Diqing Tibetan Autonomous Prefecture, Yunnan Province, China	9.49069	83.6	39.9525	81.763
Nil-13	F. nilgerrensis	Qiaojia of Zhaotong City, Yunnan Province, China	9.92936	87.91	43.2897	82.4054
Nil-14	F. nilgerrensis	Weining Yi and Hui and Miao Autonomous County of Bijie City, Guizhou Province, China	10.2001	86.59	43.6269	82.5351
Nil-15	F. nilgerrensis	Anlong of Southwest Guizhou Autonomous Prefecture, Guizhou Province, China	9.79574	87.04	42.0823	81.7236
Dal-1	F.daltoniana	Rikaze City, Xizang Province, China	11.7437	88.55	51.4346	81.9812
Dal-2	F.daltoniana	Linzhi City, Xizang Province, China	11.9422	88.27	51.1803	82.1955
Iin-0	F. iinumae	Ref: Edger et al., Nature Genetics, 2020, 52, 5-7.	22.6282	81.63	89.807	76.6997
Iin-1	F. iinumae	Sapporo of Hokkaido, Japan	16.1239	71.54	62.5845	72.767
Vir-0	F. viridis	Ili Kazak Autonomous Prefecture, Xinjiang Province, China	32.0315	91.07	139.187	87.4521
Vir-1	F. viridis	Xinyuan of Ili Kazak Autonomous Prefecture, Xinjiang Province, China	18.6299	88.97	74.8897	86.0201
Vir-2	F. viridis	Germany	19.0898	88.65	72.9075	86.136
Vir-3	F. viridis	Fukang of Changji Hui Autonomous Prefecture, Xinjiang Province, China	8.02218	88.72	35.1073	85.1479
Vir-4	F. viridis	Japan	11.4259	89.14	48.9112	86.3674
Vir-5	F. viridis	Germany	9.11405	89.8	40.2764	85.4101
Vir-6	F. viridis	Xinjiang No. 3	9.82806	89.89	43.3168	84.764
Vir-7	F. viridis	Nancha of Yicun City, Heilongjiang Province, China	11.8402	89.58	50.6988	86.4554
Vir-8	F. viridis	Wucui Distric of Yicun City, Heilongjiang Province, China	9.28159	89.52	40.2039	85.8321
Vir-9	F. viridis	USA	8.69969	89.64	38.3145	84.952
Vir-10	F. viridis	Huocheng of Ili Kazak Autonomous Prefecture, Xinjiang Province, China	10.6619	89.46	46.2833	86.0199
Vir-11	F. viridis	Huocheng of Ili Kazak Autonomous Prefecture, Xinjiang Province, China	11.1939	89.66	49.0183	85.9143
Vir-12	F. viridis	Zhaosu of Ili Kazak Autonomous Prefecture, Xinjiang Province, China	10.8375	88.69	46.4471	85.4962
Vir-13	F. viridis	Nilka of Ili Kazak Autonomous Prefecture, Xinjiang Province, China	9.26344	87.63	39.7542	85.2491
Vss-1	F. vesca	USA	8.38504	97.17	36.5819	99.3943
Vss-2	F. vesca	USA	9.44354	97.35	41.9108	98.8399
Vss-3	F. vesca	Russia	10.3958	98	46.1144	99.4086
Vss-4	F. vesca	F. vesca f. alba Hawaii 2009	10.8387	96.44	47.2618	98.2777
Vss-5	F. vesca	F. vesca subsp. americana	10.3078	95.72	46.8018	92.4738
Vss-6	F. vesca	F. vesca subsp. bracteata Dimple Hill	10.8313	94.96	49.103	92.1138
Vss-7	F. vesca	F. vesca subsp. americana	9.30341	97.78	41.467	98.6043
Vss-8	F. vesca	USA	8.66129	95.48	39.4977	91.6195
Vss-9	F. vesca	F. vesca subsp. americana S61	10.0896	96.74	44.0407	97.9728
Vss-10	F. vesca	USA	12.3605	94.4	54.6273	91.8604
Vss-11	F. vesca	USA	11.3663	95.93	51.9508	92.3906
Man-1	F. mandschurica	Yichun City, Heilongjiang Province, China	11.897	94.56	52.5819	93.2521
Man-2	F. mandschurica	Nenjiang of Heihe City, Heilongjiang Province, China	13.5245	96.16	61.333	93.1551
Man-3	F. mandschurica	Hulun Buir City, Nei Mongol Province, China	8.22787	95.66	36.7996	93.9263
Man-4	F. mandschurica	Hulun Buir City, Nei Mongol Province, China	11.0711	95.71	49.8815	92.7584

## Sheet: ST2
Table S2. Recombination rate, gene density and phylogenetic information for each 10 kb nonoverlapping sliding window.
Chr	Start	End	Recombination Rate (Rho)	Gene density	Site number in 10 kb windows	Parsimony-informative site number	Best-fit model	Average bootstrap value
Fvb1	1	10000	117.266	0.2733	2637	176	HKY+F+G4	70.6094
Fvb1	10001	20000	27.2065	0.5936	5111	250	HKY+F+G4	74.5
Fvb1	20001	30000	128.346	0.8128	6433	364	HKY+F+R2	75.4531
Fvb1	30001	40000	294.293	0.8634	4464	234	HKY+F+G4	82.8125
Fvb1	40001	50000	38.1171	0.9864	5810	265	HKY+F+G4	75.5873
Fvb1	50001	60000	166.666	0.515	5151	342	HKY+F+R2	66.2656
Fvb1	60001	70000	96.2623	0.7556	6274	407	HKY+F+R2	79.75
Fvb1	70001	80000	223.72	0.9497	5347	336	TPM3+F+R2	79.4308
Fvb1	80001	90000	158.681	0.7861	6276	356	HKY+F+R2	80.4844
Fvb1	90001	100000	278.984	0.5734	2668	167	TPM3+F+G4	67.9844
Fvb1	100001	110000	300.338	0.7398	5788	433	HKY+F+R2	79.9062
Fvb1	110001	120000	78.8561	0.5471	6886	454	TPM3+F+R2	81.9219
Fvb1	120001	130000	266.423	0.8685	6068	399	TPM3+F+R2	76.0625
Fvb1	130001	140000	62.3613	0.5191	5340	372	HKY+F+R2	77.4844
Fvb1	140001	150000	117.526	0.2673	3325	272	HKY+F+R2	77.25
Fvb1	150001	160000	174.406	0.2389	2146	151	TPM2+F+R2	69.1613
Fvb1	160001	170000	102.196	0.3009	3116	239	TIM3+F+G4	70.8571
Fvb1	170001	180000	343.321	1	4492	410	HKY+F+R2	79.6406
Fvb1	180001	190000	369.631	1	2951	208	TN+F+R2	79.5312
Fvb1	190001	200000	100.241	0.9154	5916	356	HKY+F+R2	76.0938
Fvb1	200001	210000	101.305	0.8873	6594	449	HKY+F+R2	82.8594
Fvb1	210001	220000	70.2393	0.5661	4863	305	HKY+F+G4	78.4839
Fvb1	220001	230000	195.486	0.9014	2622	127	HKY+F+G4	69.1774
Fvb1	230001	240000	280.964	0.8054	3966	282	HKY+F+R2	75.5469
Fvb1	240001	250000	145.085	0.97	6975	508	HKY+F+R2	81.8594
Fvb1	250001	260000	147.435	0.7122	5902	404	HKY+F+R2	82.8125
Fvb1	260001	270000	132.631	0.4023	3105	214	HKY+F+R2	76.0645
Fvb1	270001	280000	70.71	0.1416	1347	111	HKY+F+R2	60.3281
Fvb1	280001	290000	95.3687	0.9505	7411	405	HKY+F+R2	78.2812
Fvb1	290001	300000	112.864	0.9006	7476	411	HKY+F+R2	76.4219
Fvb1	300001	310000	243.984	0.7114	6021	403	TPM2+F+R2	86.1875
Fvb1	310001	320000	61.2919	0.9203	8293	342	HKY+F+R2	80.4127
Fvb1	320001	330000	271.502	0.7058	5745	260	HKY+F+R2	77.5469
Fvb1	330001	340000	168.388	0.8659	6490	504	HKY+F+R2	83.5781
Fvb1	340001	350000	113.105	0.5591	6638	471	HKY+F+R2	84.5938
Fvb1	350001	360000	75.8725	0.9048	8248	332	HKY+F+R2	76.3125
Fvb1	360001	370000	172.058	0.5644	6211	362	HKY+F+R2	80.9062
Fvb1	370001	380000	72.5853	0.8245	6591	345	HKY+F+R2	70.5469
Fvb1	380001	390000	207.591	0.4137	3723	337	HKY+F+R2	77.5156
Fvb1	390001	400000	152.456	0.7628	4083	405	TPM2+F+G4	72.3125
Fvb1	400001	410000	57.2955	0.6264	6393	418	TPM2+F+G4	76.9531
Fvb1	410001	420000	183.815	0.5151	5633	344	HKY+F+R2	77.4923
Fvb1	420001	430000	136.962	0.7797	4176	278	HKY+F+R2	71.9844
Fvb1	430001	440000	70.1066	0.8367	6136	382	HKY+F+R2	71.6562
Fvb1	440001	450000	126.916	0.4996	3699	279	HKY+F+R2	82.5469
Fvb1	450001	460000	127.359	0.7991	5586	297	HKY+F+R2	74.4375
Fvb1	460001	470000	65.9743	0.8559	7307	454	HKY+F+G4	79.6308
Fvb1	470001	480000	322.942	0.3088	4206	328	HKY+F+R2	78.25
Fvb1	480001	490000	140.91	0.9273	5528	380	HKY+F+R2	80.9219
Fvb1	490001	500000	56.6214	0.552	7698	456	HKY+F+R2	79.619
Fvb1	500001	510000	79.8245	0.7379	6991	430	HKY+F+R2	81.1429
Fvb1	510001	520000	99.0935	0.9075	6047	401	HKY+F+R2	79.1587
Fvb1	530001	540000	128.663	0.7354	5615	368	TPM3+F+R2	76.7969
Fvb1	540001	550000	103.426	0.0867	3115	336	TPM2+F+G4	79.8769
Fvb1	550001	560000	132.793	0.6513	5209	417	TPM2+F+G4	76.7302
Fvb1	560001	570000	90.8522	0.4677	5579	474	TPM2+F+R2	78.9375
Fvb1	570001	580000	253.1	0.4834	5305	366	HKY+F+R2	80
Fvb1	580001	590000	248.755	0.4988	5920	357	HKY+F+R2	75.5469
Fvb1	590001	600000	127.396	0.8324	7594	377	HKY+F+R2	78.1719
Fvb1	600001	610000	244.26	0.513	3953	266	K3Pu+F+R2	79.5556
Fvb1	610001	620000	385.013	0.3429	2522	200	HKY+F+R2	64.3492
Fvb1	620001	630000	389.884	0.5795	5696	295	TPM2+F+R2	68.3906
Fvb1	630001	640000	257.97	0.5614	3460	357	TN+F+R2	80.3175
Fvb1	640001	650000	161.248	0.8426	7319	419	HKY+F+R2	83.127
Fvb1	650001	660000	95.8142	0.4933	5515	451	HKY+F+R2	80.619
Fvb1	660001	670000	57.5751	0.8858	1847	95	HKY+F+R2	68.6667
Fvb1	680001	690000	128.649	1	1027	71	HKY+F+G4	66.8413
Fvb1	700001	710000	384.066	0.9421	2586	184	HKY+F+R2	75.7937
Fvb1	710001	720000	456.658	0.8622	2773	192	HKY+F+R2	68.1587
Fvb1	720001	730000	368.258	0.7834	6393	395	HKY+F+R2	74.7969
Fvb1	730001	740000	128.941	0.2043	4055	330	HKY+F+R2	80.2857
Fvb1	740001	750000	31.2115	0.28	2527	76	TN+F+G4	63.2698
Fvb1	760001	770000	181.888	0.2704	2460	151	HKY+F+R2	76.4921
Fvb1	770001	780000	39.6161	0.6996	4372	279	HKY+F+G4	76.7302
Fvb1	780001	790000	35.1326	0.7981	7119	450	HKY+F+G4	76.7937
Fvb1	790001	800000	203.691	0.8621	6140	324	HKY+F+R2	65.7302
Fvb1	800001	810000	65.62	0.3803	4688	271	HKY+F+R2	75.4286
Fvb1	810001	820000	61.9814	0.2589	2353	128	HKY+F+G4	76.127
Fvb1	820001	830000	116.454	0.8116	6149	412	HKY+F+R2	83.1429
Fvb1	830001	840000	91.7702	0.5041	6644	451	TPM3+F+R2	79.9844
Fvb1	840001	850000	60.6969	0.8873	7900	381	HKY+F+R2	78.375
Fvb1	850001	860000	396.931	0.2672	2339	190	HKY+F+G4	76.1429
Fvb1	860001	870000	166.954	0.1172	4735	388	HKY+F+R2	79.5806
Fvb1	870001	880000	411.279	0.0596	4131	309	TPM2+F+R2	74.0323
Fvb1	880001	890000	406.704	0.351	2369	228	TPM3+F+R2	67.9683
Fvb1	890001	900000	386.207	0.4806	5275	250	TPM3+F+R2	67.4516
Fvb1	900001	910000	157.147	0.2017	6406	443	HKY+F+R2	81.1429
Fvb1	910001	920000	83.3192	0.7711	7780	472	HKY+F+G4	74.6667
Fvb1	920001	930000	146.236	0.4809	5543	382	TN+F+R2	78.2063
Fvb1	930001	940000	167.064	0.3799	5165	326	HKY+F+G4	75.254
Fvb1	940001	950000	323.933	0.6362	5887	400	HKY+F+R2	81.7344
Fvb1	950001	960000	67.4057	0.7658	6594	434	HKY+F+G4	77.0625
Fvb1	960001	970000	162.867	0.426	6399	449	HKY+F+R2	77.9375
Fvb1	970001	980000	260.456	0.1954	2702	351	K3Pu+F+R2	72.1746
Fvb1	980001	990000	105.318	0.2519	6729	433	HKY+F+G4	74.6719
Fvb1	990001	1000000	226.701	0.5342	7069	383	HKY+F+R2	75.25
Fvb1	1000001	1010000	153.071	0.1356	4139	431	HKY+F+R2	79.0938
Fvb1	1010001	1020000	261.03	0	3504	281	HKY+F+R2	75.5079
Fvb1	1020001	1030000	294.353	0.2978	3654	218	TPM2+F+R2	80.5781
Fvb1	1030001	1040000	274.356	0.3849	6269	432	HKY+F+R2	72.8438
Fvb1	1040001	1050000	66.5376	0.5788	4257	249	TPM3+F+G4	70.7656
Fvb1	1050001	1060000	246.851	0.439	5955	325	HKY+F+R2	80
Fvb1	1060001	1070000	51.9319	0.712	5078	369	HKY+F+G4	74.0469
Fvb1	1070001	1080000	259.704	0.4893	3962	393	HKY+F+R2	80.0781
Fvb1	1090001	1100000	125.461	0.6763	4292	361	HKY+F+R2	73.1562
Fvb1	1100001	1110000	310.417	0.0364	2659	363	TPM3+F+G4	78.5556
Fvb1	1110001	1120000	127.267	0.7043	7413	383	HKY+F+R2	75.0317
Fvb1	1120001	1130000	364.798	0.9239	6630	358	K3Pu+F+R2	77.6094
Fvb1	1130001	1140000	189.443	0.9343	3362	235	TPM2+F+R2	75.7031
Fvb1	1140001	1150000	202.263	0.9109	3908	211	HKY+F+R2	72.8906
Fvb1	1150001	1160000	332.209	1	2219	157	HKY+F+G4	75.2923
Fvb1	1160001	1170000	218.805	0.5237	4622	233	HKY+F+R2	78.2031
Fvb1	1170001	1180000	102.798	0.7223	6095	384	HKY+F+R2	73.2812
Fvb1	1180001	1190000	139.418	0.5054	6418	342	HKY+F+R2	79.9219
Fvb1	1190001	1200000	369.79	0.313	5303	345	HKY+F+R2	78.7727
Fvb1	1200001	1210000	266.761	0.361	5510	376	HKY+F+R2	70.7969
Fvb1	1210001	1220000	296.73	0.5644	1924	270	HKY+F+R2	70.1719
Fvb1	1220001	1230000	419.44	0.2911	1712	195	HKY+F+R2	74.4375
Fvb1	1320001	1330000	334.578	0	686	92	TIM3e+G4	62.4062
Fvb1	1330001	1340000	156.098	0.4889	956	92	K2P+G4	64.1094
Fvb1	1340001	1350000	215.329	0.735	6401	390	HKY+F+R2	73.6094
Fvb1	1350001	1360000	134.904	0.7633	6236	416	HKY+F+R2	65.6875
Fvb1	1370001	1380000	41.8564	0.7488	6542	376	HKY+F+G4	76.4688
Fvb1	1380001	1390000	288.423	0.3275	4619	382	TIM3+F+R2	75.8182
Fvb1	1390001	1400000	51.3803	0.6804	6230	327	TN+F+R2	70.6406
Fvb1	1400001	1410000	36.9068	0.7745	6871	417	HKY+F+R2	74.6615
Fvb1	1410001	1420000	286.077	0.5776	6500	353	HKY+F+R2	78.4531
Fvb1	1420001	1430000	167.904	0.761	6759	359	HKY+F+R2	79.0156
Fvb1	1430001	1440000	201.132	0.3286	4654	384	HKY+F+G4	75.3281
Fvb1	1440001	1450000	47.16	0.6955	6873	438	HKY+F+R2	81.7344
Fvb1	1450001	1460000	147.217	0.6616	6166	412	TPM2+F+R2	74.0781
Fvb1	1460001	1470000	374.898	0.5784	5493	308	HKY+F+R2	79.7031
Fvb1	1470001	1480000	288.801	0	4180	213	HKY+F+R2	70.6875
Fvb1	1480001	1490000	58.4255	0.507	7219	427	HKY+F+G4	75.3906
Fvb1	1490001	1500000	51.4443	0.6939	5941	405	HKY+F+G4	77.0781
Fvb1	1500001	1510000	47.6779	0.1717	6176	452	HKY+F+G4	74.4688
Fvb1	1510001	1520000	41.7459	0	5564	482	TPM2+F+G4	81.6094
Fvb1	1520001	1530000	94.1033	0.3976	3471	303	HKY+F+G4	83.2812
Fvb1	1530001	1540000	40.7469	0.3182	4326	293	HKY+F+G4	73.1613
Fvb1	1540001	1550000	76.5497	0.3482	4527	396	HKY+F+R2	75.8281
Fvb1	1550001	1560000	255.595	0	3169	319	HKY+F+G4	80.8438
Fvb1	1560001	1570000	71.7805	0.7769	6313	318	HKY+F+G4	79.625
Fvb1	1570001	1580000	44.3543	0.456	1321	106	HKY+F+G4	71.9062
Fvb1	1580001	1590000	419.222	0.4719	4526	418	HKY+F+R2	82.2879
Fvb1	1590001	1600000	170.202	0.9103	6478	341	HKY+F+R2	75.3333
Fvb1	1600001	1610000	136.255	0.8742	7019	311	HKY+F+R2	79.9231
Fvb1	1610001	1620000	367.528	0.4424	2222	289	HKY+F+R2	75.5873
Fvb1	1620001	1630000	157.593	0	1562	192	HKY+F+I	62.7188
Fvb1	1630001	1640000	178.702	0.4009	6597	393	HKY+F+G4	80.875
Fvb1	1640001	1650000	98.2701	0.4023	4815	378	HKY+F+R2	75.2031
Fvb1	1650001	1660000	167.257	0.2613	3612	247	TN+F+G4	76.1094
Fvb1	1660001	1670000	479.912	0.5321	4441	297	HKY+F+R2	79.7879
Fvb1	1670001	1680000	277.429	0.4796	5553	450	HKY+F+R2	79.9688
Fvb1	1680001	1690000	266.188	0.2255	5412	364	HKY+F+G4	80.5781
Fvb1	1690001	1700000	354.338	0.5298	4971	387	HKY+F+R2	82.5455
Fvb1	1700001	1710000	167.253	0.2682	5793	361	HKY+F+R2	75.2769
Fvb1	1710001	1720000	79.3669	0.3552	4800	339	TN+F+G4	67.8308
Fvb1	1720001	1730000	19.6054	0.3304	3172	189	HKY+F+G4	72.7031
Fvb1	1730001	1740000	107.874	0.5177	6677	461	HKY+F+G4	81.5606
Fvb1	1740001	1750000	113.205	0.4068	4317	372	HKY+F+G4	73.0303
Fvb1	1750001	1760000	271.855	0.4162	2259	220	HKY+F+R2	77.2188
Fvb1	1760001	1770000	169.97	0.3493	5135	439	HKY+F+R2	76.1406
Fvb1	1770001	1780000	73.9692	0.558	5236	453	TPM3+F+G4	81.5
Fvb1	1780001	1790000	57.3235	0.8077	7000	463	HKY+F+R2	80.7727
Fvb1	1790001	1800000	114.369	0.4304	5196	442	HKY+F+R2	81.8154
Fvb1	1800001	1810000	198.896	0.8324	3228	348	HKY+F+R2	77.5
Fvb1	1810001	1820000	149.837	0.7314	6799	391	HKY+F+R2	77.0455
Fvb1	1820001	1830000	84.1922	0.7686	7616	471	HKY+F+R2	77.7273
Fvb1	1830001	1840000	286.875	1	7381	296	HKY+F	73.8923
Fvb1	1840001	1850000	480.999	0.8814	5741	243	HKY+F+R2	73.1061
Fvb1	1850001	1860000	427.689	0.6292	6143	367	TN+F+R2	75.0909
Fvb1	1860001	1870000	355.527	0.785	5648	361	TPM2+F+R2	78.8333
Fvb1	1870001	1880000	400.118	0.7666	2911	266	HKY+F+R2	75.4848
Fvb1	1880001	1890000	459.427	0.3456	1652	265	HKY+F+G4	74.2727
Fvb1	1890001	1900000	323.77	0.5392	5417	369	K3Pu+F+R2	83.0303
Fvb1	1900001	1910000	75.7865	0.6368	3924	296	HKY+F+R2	74.4844
Fvb1	1910001	1920000	84.7415	0.7399	6623	428	HKY+F+R2	78.8
Fvb1	1920001	1930000	310.045	0.5689	4070	382	HKY+F+R2	84.2923
Fvb1	1930001	1940000	159.802	0.7033	6645	461	HKY+F+G4	76.8906
Fvb1	1940001	1950000	154.889	0.5645	6150	439	HKY+F+G4	80.2969
Fvb1	1950001	1960000	76.2798	0.5161	6029	400	HKY+F+R2	80.6406
Fvb1	1960001	1970000	58.6284	0.6609	6812	420	HKY+F+R2	81.2308
Fvb1	1970001	1980000	284.704	0.6434	6022	459	HKY+F+R2	85.0781
Fvb1	1980001	1990000	291.451	0.3887	1921	184	TPM3+F+G4	77.1846
Fvb1	1990001	2000000	376.784	0.5439	3141	287	HKY+F+R2	82.9531
Fvb1	2010001	2020000	86.1618	0.3556	5586	311	HKY+F+R2	77
Fvb1	2020001	2030000	94.7928	0.2589	4722	214	HKY+F+R2	72.2
Fvb1	2030001	2040000	302.458	0.6013	5068	343	HKY+F+R2	80.1231
Fvb1	2040001	2050000	69.9326	0.8822	7618	476	HKY+F+R2	82.5625
Fvb1	2050001	2060000	241.575	0.6261	6549	369	TN+F+R2	79.1231
Fvb1	2060001	2070000	255.198	0.6134	6817	370	HKY+F+G4	79.3281
Fvb1	2070001	2080000	63.7051	0.3554	5994	393	HKY+F+R2	76.8281
Fvb1	2080001	2090000	102.949	0.3096	5451	441	HKY+F+R2	82.7097
Fvb1	2090001	2100000	118.877	0.1713	3832	395	TPM2+F+R2	83.5538
Fvb1	2100001	2110000	146.314	0.695	5823	400	HKY+F+R2	82.5538
Fvb1	2110001	2120000	118.182	0.7223	5249	352	HKY+F+R2	83.0781
Fvb1	2120001	2130000	420.298	0.5313	5160	348	HKY+F+G4	80.5556
Fvb1	2130001	2140000	93.6438	0.8004	6476	364	HKY+F+I	77.9524
Fvb1	2140001	2150000	265.254	0.5233	5635	471	TN+F+G4	83.6308
Fvb1	2150001	2160000	92.66	0.4172	5383	409	HKY+F+G4	76.3692
Fvb1	2160001	2170000	359.299	0.5808	3766	337	HKY+F+R2	85.1385
Fvb1	2170001	2180000	245.828	0.4504	4793	306	HKY+F+R2	79.9048
Fvb1	2180001	2190000	59.848	0.3954	6957	377	HKY+F+G4	77.5156
Fvb1	2190001	2200000	118.07	0.3638	5305	504	HKY+F+R2	75.0154
Fvb1	2200001	2210000	38.9069	0.8842	7438	407	HKY+F+G4	74.7121
Fvb1	2210001	2220000	252.231	0.5587	4092	231	HKY+F+R2	68.8485
Fvb1	2220001	2230000	136.83	0.8589	7674	413	HKY+F+G4	78.697
Fvb1	2230001	2240000	151.479	0.0315	5323	436	HKY+F+R2	84.6515
Fvb1	2240001	2250000	76.7324	0.6862	6657	394	HKY+F+G4	76.8125
Fvb1	2250001	2260000	116.214	0.2439	4261	413	TPM3+F+R2	84.4242
Fvb1	2260001	2270000	102.243	0.1107	2185	224	HKY+F+G4	79.5538
Fvb1	2270001	2280000	94.2096	0.8377	2072	135	TPM3+F+I	62.7302
Fvb1	2280001	2290000	266.334	0.3964	1783	231	HKY+F+I	75.4444
Fvb1	2290001	2300000	35.6726	1	8514	370	HKY+F+G4	72.7031
Fvb1	2300001	2310000	243.297	0.906	7275	424	HKY+F+R2	77.7969
Fvb1	2310001	2320000	228.205	0.6519	5041	373	HKY+F+R2	74.9375
Fvb1	2320001	2330000	173.078	0.8238	6471	416	HKY+F+R2	73.1587
Fvb1	2330001	2340000	303.22	0.6694	3324	262	HKY+F+R2	75.4219
Fvb1	2340001	2350000	94.6985	0.8793	7257	339	HKY+F+G4	72.803
Fvb1	2350001	2360000	70.0869	0.7065	8075	448	TPM3+F+R2	75.7879
Fvb1	2360001	2370000	225.666	0.6214	4184	300	HKY+F+R2	79.6094
Fvb1	2370001	2380000	101.823	0.3049	2604	218	TPM2+F+R2	75.0635
Fvb1	2380001	2390000	74.3157	0.4786	5223	354	TPM3+F+R2	78.3175
Fvb1	2390001	2400000	148.815	0.531	5922	367	HKY+F+R2	79.2969
Fvb1	2400001	2410000	175.465	0.4892	4869	289	HKY+F+R2	75.7619
Fvb1	2410001	2420000	85.0774	0.7093	6845	403	HKY+F+R2	82.6032
Fvb1	2420001	2430000	103.773	0.4042	3114	226	HKY+F+G4	76.5397
Fvb1	2440001	2450000	215.039	0.2258	1624	94	HKY+F+G4	66.619
Fvb1	2450001	2460000	435.564	0.1856	1741	88	HKY+F+R2	72.0159
Fvb1	2460001	2470000	324.883	0.2466	2967	271	HKY+F+R2	76.4127
Fvb1	2470001	2480000	157.643	0.8383	7375	403	TN+F+R2	87.1212
Fvb1	2480001	2490000	74.9405	0.6904	6826	469	HKY+F+R2	81.4921
Fvb1	2490001	2500000	135.869	0.7944	6328	394	TN+F+R2	81.5079
Fvb1	2500001	2510000	403.701	0.6491	2771	202	HKY+F+R2	82.0938
Fvb1	2510001	2520000	54.8598	0.4866	5994	410	HKY+F+R2	79.7903
Fvb1	2520001	2530000	58.1699	0.241	5864	490	HKY+F+G4	79.0952
Fvb1	2530001	2540000	32.8651	0.2663	5373	442	HKY+F+G4	83.2063
Fvb1	2540001	2550000	164.94	0.5037	5318	458	HKY+F+G4	80.5469
Fvb1	2550001	2560000	172.372	0.6574	5683	394	HKY+F+R2	78.2903
Fvb1	2560001	2570000	134.196	0.3829	2971	306	HKY+F+R2	77.8594
Fvb1	2580001	2590000	328.644	0.2096	1108	122	HKY+F+R2	67.2097
Fvb1	2620001	2630000	179.541	0.0723	1883	181	HKY+F+R2	73.2742
Fvb1	2630001	2640000	67.6968	0.5722	6581	414	HKY+F+G4	76.871
Fvb1	2640001	2650000	332.854	0.6811	5828	357	HKY+F+R2	74.2727
Fvb1	2650001	2660000	272.307	0.8707	3895	266	HKY+F+R2	78.9194
Fvb1	2660001	2670000	417.456	0.6436	4743	336	HKY+F+R2	84.0606
Fvb1	2670001	2680000	233.427	0.3061	4335	339	HKY+F+G4	78.9355
Fvb1	2680001	2690000	66.3191	0.8537	7760	394	HKY+F+R2	71.0625
Fvb1	2690001	2700000	249.648	0.5795	2120	171	HKY+F+R2	74.875
Fvb1	2700001	2710000	103.495	0.9923	2890	145	HKY+F+R2	68.3651
Fvb1	2710001	2720000	176.957	0.7793	5966	386	HKY+F+R2	77.127
Fvb1	2720001	2730000	50.1893	0.8617	7379	416	HKY+F+G4	78.9206
Fvb1	2730001	2740000	69.668	0.4648	5966	361	HKY+F+R2	74.2656
Fvb1	2740001	2750000	64.3632	0.8288	7044	351	HKY+F+G4	74.9375
Fvb1	2750001	2760000	125.42	0.363	5252	408	HKY+F+R2	85.0909
Fvb1	2760001	2770000	126.301	0.2958	5887	430	HKY+F+R2	84.1818
Fvb1	2770001	2780000	163.864	0.3125	3541	325	HKY+F+G4	83.2273
Fvb1	2780001	2790000	125.932	0.3373	5166	359	HKY+F+R2	80.5758
Fvb1	2790001	2800000	67.5285	0.6532	6961	464	HKY+F+R2	83.6364
Fvb1	2800001	2810000	138.856	0.4934	4725	397	HKY+F+G4	80.197
Fvb1	2810001	2820000	49.759	0.9183	7064	511	HKY+F+R2	83.6212
Fvb1	2820001	2830000	252.471	0.4092	6231	519	HKY+F+G4	80.0469
Fvb1	2830001	2840000	287.184	0.9293	5491	372	HKY+F+G4	80.7812
Fvb1	2840001	2850000	102.831	0.5668	6246	420	HKY+F+G4	76.1692
Fvb1	2850001	2860000	312.273	0.4755	5786	312	HKY+F+R2	81.8462
Fvb1	2860001	2870000	338.831	0.2606	1952	176	HKY+F+G4	82.125
Fvb1	2870001	2880000	342.57	0.3243	2815	222	K2P+R2	78.5079
Fvb1	2880001	2890000	153.72	0.7408	5916	370	HKY+F+R2	77.0152
Fvb1	2890001	2900000	198.066	0.4564	5085	428	HKY+F+R2	75.3692
Fvb1	2900001	2910000	26.1895	0.8669	8201	406	HKY+F+G4	83.9242
Fvb1	2910001	2920000	76.4062	0.7352	6626	384	HKY+F+R2	71.1364
Fvb1	2920001	2930000	138.124	0.2425	4681	423	HKY+F+R2	82.0154
Fvb1	2930001	2940000	182.274	1	949	121	HKY+F+R2	73.6154
Fvb1	2940001	2950000	173.102	0.7453	2290	296	HKY+F+G4	77.0308
Fvb1	2950001	2960000	128.113	0.4287	515	80	HKY+F+G4	61.7385
Fvb1	2960001	2970000	434.523	0.0596	2178	259	K3Pu+F+G4	76.3846
Fvb1	2970001	2980000	232.681	0.3609	3717	296	HKY+F+R2	83.6719
Fvb1	2980001	2990000	289.102	0.6547	6136	297	TN+F+G4	75.4462
Fvb1	2990001	3000000	89.7833	0.2646	5427	443	TPM2+F+G4	83.5385
Fvb1	3000001	3010000	91.9402	0.8445	7347	446	HKY+F+G4	84.2344
Fvb1	3010001	3020000	333.513	0.9043	5374	407	HKY+F+R2	79.3538
Fvb1	3020001	3030000	110.868	0.5842	6524	503	TN+F+R2	83.8308
Fvb1	3030001	3040000	61.1412	0.7144	7623	460	HKY+F+R3	81.3846
Fvb1	3040001	3050000	49.9101	0.6288	7528	396	HKY+F+R2	78.2154
Fvb1	3050001	3060000	18.9715	0.2778	2371	129	HKY+F+I	63.2154
Fvb1	3070001	3080000	62.4298	0.5152	4345	200	HKY+F+G4	77.1406
Fvb1	3080001	3090000	173.749	0.3532	5522	449	HKY+F+R2	75.8333
Fvb1	3090001	3100000	54.6396	0.2685	2320	225	TPM2+F+G4	76.7121
Fvb1	3100001	3110000	56.8792	0.265	4913	423	HKY+F+R2	76.9697
Fvb1	3110001	3120000	23.075	0.1686	6114	441	HKY+F+G4	79.9848
Fvb1	3120001	3130000	175.672	0.5979	4330	239	TN+F+R2	76.6364
Fvb1	3130001	3140000	209.839	0.2531	2786	162	HKY+F+G4	67.7424
Fvb1	3140001	3150000	100.821	0.7566	6371	361	HKY+F+R2	76.1212
Fvb1	3150001	3160000	63.5387	0.2564	4079	380	HKY+F+G4	82.3636
Fvb1	3160001	3170000	18.9241	0	676	55	HKY+F	61.1364
Fvb1	3170001	3180000	98.2256	0.459	6470	494	HKY+F+G4	77.1818
Fvb1	3180001	3190000	159.404	0.8233	5485	426	HKY+F+G4	84.0606
Fvb1	3190001	3200000	284.655	0.9919	7314	511	HKY+F+G4	80.4923
Fvb1	3200001	3210000	411.449	0.7845	7171	517	HKY+F+R2	76.4697
Fvb1	3210001	3220000	144.671	0.4605	5906	502	HKY+F+R2	82.303
Fvb1	3220001	3230000	92.565	0.6781	6023	438	HKY+F+R2	80.5606
Fvb1	3230001	3240000	35.3603	0.6302	6975	400	HKY+F+G4	80.8923
Fvb1	3240001	3250000	97.754	0.6364	5984	452	HKY+F+R2	80.4697
Fvb1	3250001	3260000	87.5764	0.7948	5219	280	HKY+F+G4	77.1818
Fvb1	3260001	3270000	349.672	0.3862	3113	238	TIM3+F+R2	74.0606
Fvb1	3270001	3280000	470.399	0.5663	3125	212	HKY+F+R2	72.303
Fvb1	3280001	3290000	313.387	0.5582	1190	120	K2P+I	71.9697
Fvb1	3290001	3300000	456.074	0.3516	1779	167	K3Pu+F+R2	68.9385
Fvb1	3300001	3310000	162.318	0.5631	6033	501	HKY+F+R2	80.3182
Fvb1	3310001	3320000	51.6888	0.1639	5501	452	HKY+F+R2	82.8333
Fvb1	3320001	3330000	93.3739	0.0422	4163	422	HKY+F+R2	76.0308
Fvb1	3330001	3340000	218.646	0.2706	5670	231	HKY+F+G4	68.5
Fvb1	3340001	3350000	148.333	0.2401	5521	267	HKY+F+G4	68.3692
Fvb1	3350001	3360000	305.837	0.2923	4563	288	HKY+F+I	82.5846
Fvb1	3360001	3370000	275.703	0.4054	6402	488	TPM3+F+G4	78.7576
Fvb1	3370001	3380000	246.401	0.6458	3558	206	HKY+F+G4	80.5077
Fvb1	3380001	3390000	168.169	0.6841	5937	378	TPM3+F+R2	79.5156
Fvb1	3390001	3400000	71.6531	0.6728	6314	435	HKY+F+R2	77.2615
Fvb1	3400001	3410000	241.404	0.6338	5470	269	HKY+F+G4	63.0606
Fvb1	3410001	3420000	128.797	0.813	7246	485	HKY+F+G4	80.6212
Fvb1	3420001	3430000	135.274	0.3865	4517	388	HKY+F+R2	75.1364
Fvb1	3430001	3440000	119.089	0.475	6531	409	HKY+F+R2	78.0455
Fvb1	3440001	3450000	24.2671	0.5277	6541	321	HKY+F+G4	75.2188
Fvb1	3450001	3460000	120.338	0.1963	6434	438	HKY+F+R2	71.7273
Fvb1	3460001	3470000	157.755	0.6531	6019	367	TPM3+F+R2	79.5758
Fvb1	3470001	3480000	224.132	0.5112	4357	289	HKY+F+G4	76.6667
Fvb1	3480001	3490000	66.5147	0.912	7801	441	HKY+F+G4	74.4688
Fvb1	3490001	3500000	258.172	0.24	3931	384	HKY+F+R2	79.2424
Fvb1	3500001	3510000	325.57	0.1201	3368	328	TIM2+F+G4	79.2923
Fvb1	3510001	3520000	44.9362	0.0844	3228	317	HKY+F+R2	70.1231
Fvb1	3520001	3530000	139.202	0.662	5324	318	HKY+F+R2	76.0952
Fvb1	3530001	3540000	364.601	0.654	3125	320	TN+F+R2	80.9846
Fvb1	3540001	3550000	157.617	0.701	5918	388	HKY+F+R2	79.0923
Fvb1	3550001	3560000	170.291	0.6613	7309	446	HKY+F+R2	65.7812
Fvb1	3560001	3570000	166.452	1	5878	462	HKY+F+R2	79.6406
Fvb1	3570001	3580000	41.7272	0.8239	7427	358	HKY+F+R2	78.4462
Fvb1	3580001	3590000	208.598	0.7653	5955	411	HKY+F+R2	79.3692
Fvb1	3600001	3610000	138.391	0.2043	1927	195	HKY+F+R2	68.3077
Fvb1	3610001	3620000	111.872	0.9066	7610	437	TPM2+F+R2	83.4615
Fvb1	3620001	3630000	209.89	0.527	5133	463	HKY+F+R2	80.9531
Fvb1	3630001	3640000	37.5927	0.8244	7143	356	HKY+F+G4	79.6308
Fvb1	3640001	3650000	91.6025	0.2883	2800	197	HKY+F+G4	74.3385
Fvb1	3650001	3660000	87.4159	0.7031	6585	443	HKY+F+R2	81.4769
Fvb1	3660001	3670000	292.39	0.4531	4744	361	HKY+F+R2	80.9077
Fvb1	3670001	3680000	105.955	0.4033	6258	482	HKY+F+R2	80.1846
Fvb1	3680001	3690000	107.982	0.5497	5330	439	HKY+F+R2	75.0923
Fvb1	3690001	3700000	124.763	0.7517	5007	325	HKY+F+R2	73.6364
Fvb1	3710001	3720000	191.115	0.4562	2827	194	HKY+F+R2	65.6774
Fvb1	3720001	3730000	350.587	0.228	4166	332	HKY+F+R2	83.3594
Fvb1	3730001	3740000	111.222	0.6142	1420	162	HKY+F+G4	66.0938
Fvb1	3740001	3750000	113.642	0.5966	6958	406	HKY+F+R2	85.4062
Fvb1	3750001	3760000	71.4058	0.5151	5410	412	HKY+F+R2	78.0308
Fvb1	3760001	3770000	329.26	0.4499	1234	131	HKY+F+G4	67.5758
Fvb1	3770001	3780000	328.642	0.574	5876	342	TN+F+R2	77.7273
Fvb1	3780001	3790000	319.972	0.7157	5994	380	HKY+F+R2	78.8636
Fvb1	3790001	3800000	244.889	0.2063	4897	412	TPM3+F+G4	78.6364
Fvb1	3800001	3810000	124.158	0.8796	7057	476	HKY+F+R2	79.2576
Fvb1	3810001	3820000	232.861	0.8271	5579	445	HKY+F+R2	76.5303
Fvb1	3820001	3830000	111.362	0.558	6477	441	HKY+F+R2	81.8333
Fvb1	3830001	3840000	344.264	0.8019	6866	328	HKY+F+G4	82.9688
Fvb1	3840001	3850000	120.833	0.7731	6853	505	HKY+F+R2	83.1667
Fvb1	3850001	3860000	175.676	0.2495	2906	267	HKY+F+G4	78.7727
Fvb1	3870001	3880000	377.405	0.5552	1435	178	TPM2+F+I	71.3281
Fvb1	3880001	3890000	473.57	0.6413	2131	130	HKY+F+R2	71.4394
Fvb1	3900001	3910000	352.331	0.1038	2640	152	HKY+F+R2	72.5758
Fvb1	3910001	3920000	78.5247	0.6904	7611	479	HKY+F+R2	70.5152
Fvb1	3920001	3930000	53.5808	0.064	4577	354	HKY+F+G4	72.9848
Fvb1	3930001	3940000	78.8588	0.584	6975	394	HKY+F+R2	79.5909
Fvb1	3940001	3950000	143.769	0.8987	7168	538	HKY+F+R2	83.3182
Fvb1	3950001	3960000	398.196	0.2661	3127	367	HKY+F+R2	81.8281
Fvb1	3960001	3970000	353.288	0.8664	3863	239	TPM2+F+R2	79.6094
Fvb1	3970001	3980000	395.412	1	1811	176	K3Pu+F+R2	73.7121
Fvb1	3980001	3990000	145.843	0.8729	5515	391	TPM2+F+R2	76.0781
Fvb1	3990001	4000000	161.401	0.4304	3546	304	HKY+F+G4	83.1212
Fvb1	4000001	4010000	101.156	0.6162	5640	369	HKY+F+R2	79.5
Fvb1	4010001	4020000	36.0136	0.7655	8028	527	HKY+F+R2	84.5152
Fvb1	4020001	4030000	85.1194	0.224	3320	451	HKY+F+R2	78.7424
Fvb1	4030001	4040000	63.0933	0.7681	7112	487	HKY+F+R2	82.1061
Fvb1	4040001	4050000	165.751	0.0496	2676	241	HKY+F+G4	75.1061
Fvb1	4050001	4060000	158.354	0.3868	5168	386	TPM3+F+G4	84.7656
Fvb1	4060001	4070000	34.0778	0.7061	6363	326	TN+F+R3	81.9242
Fvb1	4070001	4080000	81.903	0.6236	5072	328	HKY+F+G4	79.5
Fvb1	4080001	4090000	40.2913	0.6243	5657	344	HKY+F+G4	83.1667
Fvb1	4090001	4100000	50.8801	0.7091	4902	402	TN+F+G4	80.6364
Fvb1	4100001	4110000	72.2057	0.6404	5706	519	HKY+F+G4	86
Fvb1	4110001	4120000	311.977	0.9869	4760	439	HKY+F+R2	79.5
Fvb1	4120001	4130000	431.86	0.6121	1794	128	HKY+F+R2	70.9242
Fvb1	4130001	4140000	281.368	0.7008	6960	539	HKY+F+R2	80.0455
Fvb1	4140001	4150000	229.128	0.3409	4291	385	K3Pu+F+R2	79.2879
Fvb1	4150001	4160000	16.1047	0.4597	1448	79	HKY+F+G4	69.339
Fvb1	4160001	4170000	183.903	0.7084	5740	420	HKY+F+R2	84.9242
Fvb1	4170001	4180000	221.323	0.7284	5453	583	HKY+F+R2	83.303
Fvb1	4180001	4190000	143.609	0.8323	6094	498	HKY+F+R2	84.8333
Fvb1	4190001	4200000	59.6281	0.8652	6150	402	HKY+F+R2	80.0769
Fvb1	4200001	4210000	338.183	0.8163	6588	504	HKY+F+R2	79.4242
Fvb1	4210001	4220000	73.8291	0.4188	5472	463	TPM3+F+R2	84.7273
Fvb1	4220001	4230000	68.2662	0.7867	7807	502	HKY+F+G4	80.6818
Fvb1	4230001	4240000	44.3156	0.6833	7656	427	HKY+F+G4	79.1364
Fvb1	4240001	4250000	61.3407	0.8317	7363	511	HKY+F+R2	89.9545
Fvb1	4250001	4260000	120.923	0.4746	6521	473	HKY+F+R2	82.8485
Fvb1	4260001	4270000	191.912	0.4919	5449	353	HKY+F+R2	82.5781
Fvb1	4270001	4280000	26.0947	1	8656	346	HKY+F+G4	71.3016
Fvb1	4280001	4290000	317.656	0.3237	3894	455	HKY+F+R2	84.5538
Fvb1	4290001	4300000	85.746	0.5694	6068	436	HKY+F+R2	83.3788
Fvb1	4300001	4310000	124.1	0.5082	6358	374	HKY+F+R2	82.5455
Fvb1	4310001	4320000	58.2792	0.5513	6721	472	HKY+F+G4	78.4242
Fvb1	4320001	4330000	38.8014	0.6223	6663	428	TPM3+F+G4	82.8594
Fvb1	4330001	4340000	146.162	0.7453	4580	305	TPM2+F+R2	79.8636
Fvb1	4340001	4350000	324.067	0.3195	1363	329	HKY+F+G4	79.5152
Fvb1	4350001	4360000	439.02	0	2270	139	HKY+F+R2	67.7727
Fvb1	4360001	4370000	89.0983	0.353	5242	413	HKY+F+R2	83.8333
Fvb1	4370001	4380000	71.7527	0.4264	6129	458	HKY+F+R2	84.1364
Fvb1	4380001	4390000	102.897	0.1844	5347	311	K3Pu+F+G4	86.0455
Fvb1	4390001	4400000	135.954	0.5138	5877	497	K3Pu+F+R2	83.303
Fvb1	4400001	4410000	61.7517	0.1882	3679	225	HKY+F+G4	77.0308
Fvb1	4410001	4420000	162.072	0.2255	3948	398	TPM2+F+R2	79.4531
Fvb1	4420001	4430000	305.986	0.3165	2730	337	TPM2+F+R2	81.2154
Fvb1	4430001	4440000	16.9074	0.1587	1657	144	HKY+F+G4	71.3548
Fvb1	4450001	4460000	43.8072	0.5056	4846	297	HKY+F+G4	74.1613
Fvb1	4460001	4470000	170.821	0.9346	6704	438	HKY+F+R2	81.8571
Fvb1	4470001	4480000	22.0762	0.6549	7518	374	HKY+F+G4	81.6094
Fvb1	4480001	4490000	55.3605	0.6379	6173	393	HKY+F+G4	83.2903
Fvb1	4490001	4500000	309.974	0.9242	4382	326	HKY+F+R2	79.3281
Fvb1	4500001	4510000	367.843	0.1031	4805	257	TN+F+R2	76.1231
Fvb1	4510001	4520000	120.248	0.6099	6724	505	TN+F+R2	77.6923
Fvb1	4520001	4530000	72.6233	0.0703	5155	392	HKY+F+G4	70.0312
Fvb1	4530001	4540000	49.0874	0.0643	3958	265	HKY+F+G4	77.4444
Fvb1	4540001	4550000	279.675	0.4394	3982	243	HKY+F+R2	75.9846
Fvb1	4550001	4560000	149.701	0.6731	5784	376	HKY+F+R2	83.9692
Fvb1	4560001	4570000	62.4052	0.5033	4490	205	HKY+F+R2	77.4308
Fvb1	4570001	4580000	113.827	0.6912	5867	333	HKY+F+G4	75.2615
Fvb1	4580001	4590000	167.837	0.7891	7128	453	HKY+F+G4	79
Fvb1	4590001	4600000	307.977	0.681	5836	463	HKY+F+R2	87.8636
Fvb1	4600001	4610000	343.558	0.3791	2175	197	TPM2+F+G4	79.8788
Fvb1	4610001	4620000	448.892	0.255	1090	173	K2P+G4	70.697
Fvb1	4620001	4630000	300.563	0.6295	6039	389	HKY+F+R2	81.4848
Fvb1	4630001	4640000	514.415	0.2995	2412	295	TPM2+F+G4	72.0909
Fvb1	4640001	4650000	536.819	0.7483	4719	344	HKY+F+R2	76
Fvb1	4650001	4660000	277.228	0.3962	4094	362	HKY+F+G4	83.1212
Fvb1	4660001	4670000	83.2378	0.051	2776	274	TPM3+F+R2	73.6515
Fvb1	4670001	4680000	41.9062	0.4249	6293	432	HKY+F+G4	77.7778
Fvb1	4680001	4690000	173.979	0.5595	3813	234	HKY+F+R2	71.5484
Fvb1	4690001	4700000	46.6917	0	3955	468	TPM3+F+G4	80.75
Fvb1	4700001	4710000	48.273	0.6646	6561	437	TN+F+G4	81.697
Fvb1	4710001	4720000	226.359	0.6726	6654	429	HKY+F+R2	81.3333
Fvb1	4720001	4730000	47.8421	0.5451	6473	457	HKY+F+G4	84.3788
Fvb1	4730001	4740000	66.3233	0.8371	6013	514	TPM2+F+R2	75.8438
Fvb1	4740001	4750000	275.812	0.6441	5256	413	HKY+F+R2	85.7846
Fvb1	4750001	4760000	64.6752	0.9239	7322	429	HKY+F+G4	86.2923
Fvb1	4760001	4770000	138.194	0.6028	5417	407	HKY+F+G4	74.6769
Fvb1	4770001	4780000	26.745	0.619	7341	369	HKY+F+R2	75.0455
Fvb1	4780001	4790000	32.5628	0.5609	5976	406	HKY+F+G4	78.25
Fvb1	4790001	4800000	82.5259	0.2133	3323	349	TPM2+F+G4	83.0909
Fvb1	4800001	4810000	68.0659	0	828	117	HKY+F+G4	74.8438
Fvb1	4810001	4820000	276.417	0.6111	6041	478	HKY+F+R2	83.3636
Fvb1	4820001	4830000	410.812	0	1347	215	HKY+F+R2	75.7879
Fvb1	4830001	4840000	389.8	0	724	135	HKY+F+R2	64.6
Fvb1	4850001	4860000	372.004	0.7991	6069	381	HKY+F+R2	82.3333
Fvb1	4860001	4870000	77.2215	0.4297	6165	429	HKY+F+R2	81.619
Fvb1	4870001	4880000	46.4556	0.4976	6421	361	HKY+F+G4	83.5397
Fvb1	4880001	4890000	296.834	0.6882	5340	311	TPM3+F+G4	79.2031
Fvb1	4890001	4900000	324.243	0.4685	5474	394	HKY+F+R2	80.6667
Fvb1	4900001	4910000	66.2394	0.5813	5727	370	HKY+F+G4	80.1846
Fvb1	4910001	4920000	166.183	0.0595	7010	429	HKY+F+G4	78.8615
Fvb1	4920001	4930000	141.056	0.0831	2432	265	HKY+F+G4	83.2615
Fvb1	4930001	4940000	41.3111	0.3945	4993	354	TPM3+F+G4	77.6769
Fvb1	4940001	4950000	152.168	0.6896	6485	353	HKY+F+G4	80.6515
Fvb1	4950001	4960000	41.889	0.2335	4122	306	HKY+F+G4	78.0606
Fvb1	4960001	4970000	7.71016	0.1216	972	60	HKY+F	66.7538
Fvb1	4970001	4980000	94.4191	0.0836	3319	336	HKY+F+G4	75.9231
Fvb1	4980001	4990000	136.225	0.0624	3334	241	HKY+F+G4	71.9846
Fvb1	4990001	5000000	32.8591	0.8528	7796	412	HKY+F+G4	84.3279
Fvb1	5000001	5010000	228.141	0.3635	2772	243	HKY+F+R2	74.6154
Fvb1	5010001	5020000	31.7513	0.0424	738	70	HKY+F+G4	66.4697
Fvb1	5020001	5030000	132.907	0.5431	5364	374	HKY+F+I	79.1667
Fvb1	5030001	5040000	68.2918	0.6326	6796	398	HKY+F+R2	76.9048
Fvb1	5040001	5050000	67.462	0.9063	7201	427	HKY+F+R2	79.9194
Fvb1	5050001	5060000	66.7194	0.4139	5897	449	TPM3+F+G4	83.2154
Fvb1	5060001	5070000	252.73	0.6902	6489	438	TN+F+R2	75.9231
Fvb1	5070001	5080000	44.8279	0.9656	7019	408	HKY+F+R2	72.5538
Fvb1	5080001	5090000	84.2471	0.8163	5583	313	HKY+F+R2	79.1212
Fvb1	5090001	5100000	126.047	0.1895	4932	351	HKY+F+G4	72.5
Fvb1	5100001	5110000	37.2216	0.7565	8141	451	HKY+F+G4	73.0152
Fvb1	5110001	5120000	36.9753	0.993	7046	505	HKY+F+G4	80.4091
Fvb1	5120001	5130000	43.7627	0.6771	6143	469	HKY+F+R2	81.4848
Fvb1	5130001	5140000	33.2619	0.5778	5732	385	TPM2+F+R2	78.7538
Fvb1	5140001	5150000	73.4442	0.5037	5647	376	HKY+F+R2	77.8333
Fvb1	5150001	5160000	383.379	0.1096	2834	155	TPM2+F+G4	72.6364
Fvb1	5160001	5170000	121.885	0.8825	7086	492	HKY+F+R2	82.2308
Fvb1	5170001	5180000	271.828	0.4012	4213	283	HKY+F+R2	77.7846
Fvb1	5180001	5190000	230.893	1	8345	240	HKY+F+G4	74
Fvb1	5190001	5200000	79.5318	0.5238	5182	454	TPM3+F+G4	81.8769
Fvb1	5200001	5210000	16.2033	0.1329	1604	125	HKY+F+G4	76.7049
Fvb1	5220001	5230000	258.455	0	519	59	HKY+F+G4	60.7778
Fvb1	5290001	5300000	487.075	0.5008	2424	249	HKY+F+G4	70.1212
Fvb1	5300001	5310000	51.196	0.9254	7878	481	HKY+F+G4	77.4375
Fvb1	5310001	5320000	43.9859	0.8386	7711	500	HKY+F+G4	78.9091
Fvb1	5320001	5330000	56.438	0.5602	6162	330	HKY+F+R2	79.0154
Fvb1	5330001	5340000	58.5518	0.5075	6585	524	HKY+F+R2	84.4531
Fvb1	5340001	5350000	110.583	0	7385	344	HKY+F+G4	76.1562
Fvb1	5350001	5360000	434.838	0.7395	2240	192	HKY+F+R2	74.6923
Fvb1	5360001	5370000	397.498	0.586	4993	398	TN+F+R2	82.5312
Fvb1	5370001	5380000	130.289	0.7838	4150	408	HKY+F+I	78.6562
Fvb1	5380001	5390000	452.032	0.1816	2794	223	TN+F+R2	78.6719
Fvb1	5390001	5400000	276.171	0.4453	4409	367	HKY+F+R2	79.5625
Fvb1	5400001	5410000	218.478	0.6867	4391	363	HKY+F+R2	80.4688
Fvb1	5410001	5420000	177.846	0.3004	4322	293	HKY+F+G4	80.9848
Fvb1	5420001	5430000	147.662	0.2567	3600	316	TPM3+F+G4	75.7656
Fvb1	5430001	5440000	87.0064	0.8052	7280	350	HKY+F+G4	79.3651
Fvb1	5440001	5450000	372.749	0.7883	6455	412	HKY+F+R2	78.7619
Fvb1	5450001	5460000	391.772	0	1702	204	HKY+F+R2	71.5846
Fvb1	5460001	5470000	411.755	0.6143	1376	152	K3Pu+F+R2	68.2656
Fvb1	5470001	5480000	368.387	0.729	3855	301	HKY+F+R2	79.8571
Fvb1	5480001	5490000	34.7506	0.3179	6347	495	HKY+F+G4	84.9531
Fvb1	5490001	5500000	150.325	0.3397	5758	338	TN+F+G4	81.9206
Fvb1	5500001	5510000	98.8704	0.3258	7235	513	HKY+F+G4	79.6825
Fvb1	5510001	5520000	52.2795	0.6211	6070	545	TPM2+F+G4	82.4375
Fvb1	5520001	5530000	135.957	0.3295	4594	524	HKY+F+R2	85.1094
Fvb1	5530001	5540000	20.5281	1	7692	390	HKY+F+G4	77.9841
Fvb1	5540001	5550000	80.9161	0.6503	5527	326	TPM2+F+R2	76.0156
Fvb1	5550001	5560000	103.798	0.9435	4915	304	TIM2+F+R2	76.6094
Fvb1	5560001	5570000	334.043	1	2137	135	HKY+F+R2	72.6667
Fvb1	5570001	5580000	172.418	0.4702	5203	416	HKY+F+R2	79.4923
Fvb1	5580001	5590000	52.6918	0.6957	7195	445	HKY+F+G4	76.8923
Fvb1	5590001	5600000	42.411	0.8887	7525	529	HKY+F+G4	70
Fvb1	5600001	5610000	205.214	0.8148	7281	469	TN+F+G4	76.7969
Fvb1	5610001	5620000	79.3309	0.5788	6419	481	TN+F+R2	79.9242
Fvb1	5620001	5630000	84.4452	0.9392	7732	444	TN+F+R2	77.8615
Fvb1	5630001	5640000	159.198	0.4121	4670	372	HKY+F+R2	80.0156
Fvb1	5640001	5650000	405.983	0.2914	1595	262	TN+F+G4	74.7879
Fvb1	5660001	5670000	413.81	0.7271	3561	259	HKY+F+R2	72.9692
Fvb1	5670001	5680000	457.593	0.1954	1204	147	TPM2+F+R2	65.3182
Fvb1	5680001	5690000	445.413	0.6203	964	170	K2P+R2	73.4308
Fvb1	5690001	5700000	476.942	0.0787	2258	241	HKY+F+R2	76.9846
Fvb1	5700001	5710000	453.979	0.4777	3373	251	HKY+F+R2	86.8615
Fvb1	5710001	5720000	33.1789	0.6761	6627	435	HKY+F+G4	82.1846
Fvb1	5720001	5730000	286.295	0.4679	4775	294	TN+F+G4	76.9848
Fvb1	5730001	5740000	20.256	0.9235	7714	479	HKY+F+G4	82.3125
Fvb1	5740001	5750000	39.5179	0.836	6742	450	HKY+F+G4	78.6923
Fvb1	5750001	5760000	165.531	0.8816	5686	385	HKY+F+G4	79.0758
Fvb1	5760001	5770000	52.2291	0.2381	6710	442	HKY+F+R2	84.1061
Fvb1	5770001	5780000	57.8429	0.3571	5634	415	TN+F+R2	78.197
Fvb1	5780001	5790000	94.2007	0.7178	5839	407	HKY+F+R2	85.9394
Fvb1	5790001	5800000	54.3855	0.9538	2885	260	HKY+F+G4	82.5758
Fvb1	5800001	5810000	351.304	0.7279	3980	351	TPM3+F+R2	74.7424
Fvb1	5810001	5820000	289.553	0.3279	2701	235	TPM3+F+G4	72.1692
Fvb1	5830001	5840000	77.4245	0.794	967	80	K2P+G4	61.127
Fvb1	5840001	5850000	34.9662	0.5514	6351	402	HKY+F+R2	77.303
Fvb1	5850001	5860000	80.2591	0.0871	3802	347	HKY+F+G4	75.0303
Fvb1	5860001	5870000	27.3075	0.7443	6343	424	HKY+F+G4	73.2923
Fvb1	5870001	5880000	241.415	0.366	3923	293	HKY+F+G4	82.4848
Fvb1	5880001	5890000	16.8112	0.8675	7273	447	HKY+F+R2	71.2727
Fvb1	5890001	5900000	22.6669	0	5270	394	HKY+F+G4	73.303
Fvb1	5900001	5910000	115.058	0.4775	5772	514	TPM3+F+G4	72.3939
Fvb1	5910001	5920000	250.29	0.6281	4155	316	HKY+F+R2	79.2727
Fvb1	5920001	5930000	387.424	0.5439	2747	283	HKY+F+R2	78.8154
Fvb1	5930001	5940000	335.601	0.2097	1563	121	HKY+F+G4	67.4462
Fvb1	5940001	5950000	433.162	0.2612	4842	418	HKY+F+R2	81.7727
Fvb1	5950001	5960000	127.525	0.5488	5247	492	HKY+F+R2	80.6061
Fvb1	5960001	5970000	115.602	0.8054	6243	490	HKY+F+G4	81.4091
Fvb1	5970001	5980000	42.1119	0.8567	6857	509	HKY+F+R2	85.8788
Fvb1	5980001	5990000	63.6569	0.8719	7388	480	HKY+F+I	83.8485
Fvb1	5990001	6000000	263.915	0	3208	401	HKY+F+R2	85.5758
Fvb1	6000001	6010000	260.481	0.0669	1865	226	HKY+F+G4	73.1667
Fvb1	6010001	6020000	280.064	0.5147	4612	337	HKY+F+R2	78.1385
Fvb1	6020001	6030000	160.45	0.3999	5475	384	HKY+F+G4	77.8333
Fvb1	6030001	6040000	78.0685	1	8378	346	TN+F+R2	74.5231
Fvb1	6040001	6050000	48.9083	0.6608	7447	382	HKY+F+G4	76.6308
Fvb1	6050001	6060000	119.157	0.8211	7644	511	HKY+F+R2	82.7121
Fvb1	6060001	6070000	46.095	0.3298	3794	295	TPM3+F+R2	79.8939
Fvb1	6070001	6080000	52.0069	0.6582	7158	490	HKY+F+G4	85.2273
Fvb1	6080001	6090000	22.312	0.4639	6336	369	HKY+F+G4	76.3333
Fvb1	6090001	6100000	110.078	0.241	3259	180	HKY+F+R2	77.4848
Fvb1	6100001	6110000	148.618	0.5722	6249	422	HKY+F+R2	80.8939
Fvb1	6110001	6120000	52.4775	0.9834	5953	442	TN+F+G4	77.8788
Fvb1	6120001	6130000	121.817	0.6704	5873	429	K3Pu+F+G4	77.2576
Fvb1	6130001	6140000	52.668	0.7695	6304	507	HKY+F+R2	77.9697
Fvb1	6140001	6150000	26.7355	0.2828	3564	337	HKY+F+G4	84.7538
Fvb1	6150001	6160000	65.0752	0.4474	4628	336	TPM3+F+G4	82.3692
Fvb1	6160001	6170000	55.8857	0.3893	5133	468	TPM3+F+R2	77.9697
Fvb1	6170001	6180000	119.09	0.717	6484	510	HKY+F+G4	79.6061
Fvb1	6180001	6190000	150.368	0.9011	5178	481	HKY+F+G4	80.4848
Fvb1	6190001	6200000	35.7135	0.9712	1775	95	K2P+I	62.6061
Fvb1	6200001	6210000	143.544	0.4954	2517	165	HKY+F+G4	76.7727
Fvb1	6210001	6220000	49.5009	0.3697	6935	477	HKY+F+G4	77.6515
Fvb1	6220001	6230000	21.5314	0.9407	7816	374	HKY+F+G4	85.5152
Fvb1	6230001	6240000	139.783	0.4967	4853	304	HKY+F+G4	75.2656
Fvb1	6240001	6250000	315.662	0.0823	1522	122	HKY+F+R2	65.3333
Fvb1	6250001	6260000	30.2812	0.6523	5787	379	HKY+F+G4	71.4394
Fvb1	6260001	6270000	178.866	0.3589	4902	357	HKY+F+G4	81
Fvb1	6270001	6280000	302.122	0.6753	6311	293	HKY+F+R2	75.3939
Fvb1	6280001	6290000	356.258	0.5861	6184	340	HKY+F+R2	82.8788
Fvb1	6290001	6300000	55.9866	0.7195	7619	439	HKY+F+R2	83.9697
Fvb1	6300001	6310000	149.978	0.7666	6411	369	HKY+F+R2	85.2424
Fvb1	6310001	6320000	156.998	0.8666	3682	396	HKY+F+R2	77.5303
Fvb1	6320001	6330000	90.5164	0.2449	2446	163	HKY+F+I	74.5846
Fvb1	6330001	6340000	75.2695	0.2982	2852	181	HKY+F+R2	71.8485
Fvb1	6340001	6350000	27.5518	0.7051	6123	315	HKY+F+R2	82.5077
Fvb1	6350001	6360000	38.6073	0.8752	7552	424	HKY+F+R2	78.5909
Fvb1	6360001	6370000	66.1009	0.6897	6930	442	HKY+F+R2	75.2727
Fvb1	6370001	6380000	242.793	0.0253	1600	232	HKY+F+G4	78.5152
Fvb1	6380001	6390000	217.715	0.3674	4786	291	HKY+F+G4	78.7846
Fvb1	6390001	6400000	48.5622	0.6797	7085	477	HKY+F+R2	79.8154
Fvb1	6400001	6410000	48.3808	0.3373	5387	487	HKY+F+G4	77.7121
Fvb1	6410001	6420000	31.5649	0.6494	7048	431	HKY+F+R2	85.6212
Fvb1	6420001	6430000	62.7376	0.0674	4898	430	HKY+F+R2	79.6364
Fvb1	6430001	6440000	42.8306	0.0489	4937	486	HKY+F+G4	79.7424
Fvb1	6440001	6450000	45.4209	0.7162	7149	486	TPM2+F+G4	81.7576
Fvb1	6450001	6460000	133.85	0.4084	2880	407	TPM2+F+G4	80.3333
Fvb1	6460001	6470000	42.5555	0.6178	5085	406	HKY+F+G4	82.697
Fvb1	6470001	6480000	108.493	0.5951	6070	411	HKY+F+G4	76.1667
Fvb1	6480001	6490000	0.517626	1	8892	400	HKY+F+G4	82.6818
Fvb1	6490001	6500000	38.8745	0.7616	6946	381	HKY+F+G4	84.2576
Fvb1	6500001	6510000	36.1022	0.4919	6257	354	HKY+F+G4	83.4844
Fvb1	6510001	6520000	56.4205	0.3396	5793	458	HKY+F+G4	84.4242
Fvb1	6520001	6530000	49.3112	0.0532	2723	158	HKY+F+G4	75.125
Fvb1	6530001	6540000	70.1417	0.3001	2950	212	TPM2+F+G4	81.2576
Fvb1	6540001	6550000	20.8722	0.6201	7093	475	HKY+F+G4	78.6308
Fvb1	6550001	6560000	109.976	0.3995	3657	346	HKY+F+G4	82.697
Fvb1	6560001	6570000	59.8153	0.9334	7318	499	TIM2+F+G4	88.3788
Fvb1	6570001	6580000	132.512	0.2421	4499	500	HKY+F+G4	84.9394
Fvb1	6580001	6590000	40.7652	0.4897	6168	443	HKY+F+R2	79.3594
Fvb1	6590001	6600000	33.332	0.675	7431	407	TPM2+F+G4	81.375
Fvb1	6600001	6610000	104.846	0.2677	6063	453	HKY+F+G4	79.7031
Fvb1	6610001	6620000	70.2353	0.6316	6407	410	HKY+F+G4	82.2031
Fvb1	6620001	6630000	142.369	0.995	6384	449	HKY+F+R2	80.7969
Fvb1	6630001	6640000	27.2004	0.8172	5121	259	HKY+F+G4	78.9355
Fvb1	6640001	6650000	138.787	0.6494	5616	422	HKY+F+G4	78.3692
Fvb1	6650001	6660000	62.7727	0.7621	7453	475	HKY+F+G4	86.5303
Fvb1	6660001	6670000	86.6469	0.8559	6316	437	HKY+F+R2	85.9394
Fvb1	6670001	6680000	112.093	0.398	4763	428	HKY+F+R2	78
Fvb1	6680001	6690000	59.2936	0	4879	411	HKY+F+G4	76.1818
Fvb1	6690001	6700000	148.196	0.2852	5383	549	TN+F+G4	85.3485
Fvb1	6700001	6710000	47.3427	0.6656	7583	476	HKY+F+G4	82
Fvb1	6710001	6720000	118.507	0.4605	4958	335	HKY+F+G4	85.5538
Fvb1	6720001	6730000	18.7476	0.4377	3483	260	TPM3+F+G4	77.8438
Fvb1	6730001	6740000	91.6282	0.278	3291	387	TPM3+F+R2	86.697
Fvb1	6740001	6750000	27.5043	0.7969	6987	395	HKY+F+G4	78.303
Fvb1	6750001	6760000	137.633	0.0317	891	74	HKY+F+G4	60.5161
Fvb1	6760001	6770000	54.7471	0.6183	6406	461	TN+F+G4	86.9697
Fvb1	6770001	6780000	53.2117	0.6211	7170	415	HKY+F+R2	84.4375
Fvb1	6780001	6790000	359.328	0.5137	5232	421	HKY+F+R2	81.3906
Fvb1	6790001	6800000	28.0844	0.9314	7624	422	HKY+F+G4	79.2656
Fvb1	6800001	6810000	22.8922	0.4179	6877	477	HKY+F+G4	80.0938
Fvb1	6810001	6820000	66.8174	0.2063	5161	461	HKY+F+G4	81.3594
Fvb1	6820001	6830000	57.7613	0	6461	428	TN+F+G4	80.9394
Fvb1	6830001	6840000	237.396	0.2666	2987	305	HKY+F+G4	83.3594
Fvb1	6840001	6850000	111.602	0.3341	5881	406	TN+F+G4	78.9531
Fvb1	6850001	6860000	33.5271	0.9292	7047	453	HKY+F+G4	77.25
Fvb1	6860001	6870000	84.9718	0.2059	3281	212	TPM2+F+R2	67.2969
Fvb1	6870001	6880000	56.2681	0.459	5884	348	HKY+F+G4	85.6719
Fvb1	6880001	6890000	59.5411	0.8551	7013	436	TPM2+F+R2	85.3438
Fvb1	6890001	6900000	18.9361	0.2196	2784	203	HKY+F+G4	69.9844
Fvb1	6910001	6920000	177.623	0.1198	1687	132	HKY+F+G4	73.0462
Fvb1	6920001	6930000	342.513	0.6869	3121	167	HKY+F+G4	68.3846
Fvb1	6930001	6940000	147.898	0.1134	4442	296	HKY+F+G4	79.4219
Fvb1	6940001	6950000	69.8603	0.7676	6943	474	TIM2+F+R2	78.7188
Fvb1	6950001	6960000	126.528	0.6156	1851	149	HKY+F+G4	68.3871
Fvb1	6960001	6970000	244.419	0.514	2026	143	HKY+F+G4	70.2424
Fvb1	6970001	6980000	302.572	0.4872	7146	458	HKY+F+R2	81
Fvb1	6980001	6990000	104.782	0.026	5789	370	HKY+F+R2	82.1094
Fvb1	6990001	7000000	303.311	0	4021	401	HKY+F+G4	85.3636
Fvb1	7000001	7010000	28.1783	0	4663	409	HKY+F+G4	77.8182
Fvb1	7010001	7020000	23.9582	0.6942	7125	506	HKY+F+G4	77.8333
Fvb1	7020001	7030000	45.1204	0.3872	7327	425	HKY+F+G4	75.371
Fvb1	7030001	7040000	76.1025	0.4134	3409	218	HKY+F+G4	67.9516
Fvb1	7040001	7050000	76.867	0.3779	4306	318	HKY+F+G4	79.7424
Fvb1	7050001	7060000	141.51	0.1476	5821	441	HKY+F+G4	79.9394
Fvb1	7060001	7070000	396.693	0.3892	5065	408	HKY+F+R2	80.2576
Fvb1	7070001	7080000	459.314	0.2749	2128	211	HKY+F+R2	66.0909
Fvb1	7090001	7100000	245.971	0.5933	524	93	HKY+F	60.7538
Fvb1	7100001	7110000	409.108	0.242	1537	248	TPM3+F+R2	78.4091
Fvb1	7110001	7120000	460.107	0.8423	3887	283	HKY+F+R2	78.5303
Fvb1	7120001	7130000	369.58	0.5009	5688	464	HKY+F+R2	82.9697
Fvb1	7130001	7140000	58.4407	0.0107	7254	421	TN+F+R3	86.6061
Fvb1	7140001	7150000	138.683	0.5285	4952	399	HKY+F+R2	84.1818
Fvb1	7150001	7160000	49.2951	0.1352	7028	427	HKY+F+G4	79.9242
Fvb1	7160001	7170000	43.023	0.6166	7106	545	TPM3+F+R2	79.2424
Fvb1	7170001	7180000	146.456	0.9358	6609	494	HKY+F+R2	82.7121
Fvb1	7180001	7190000	495.579	0.8546	3080	279	TN+F+R2	82.4394
Fvb1	7190001	7200000	405.252	0.4928	5161	354	HKY+F+R2	69.9697
Fvb1	7200001	7210000	163.769	0.6154	5647	385	HKY+F+R2	78.0152
Fvb1	7210001	7220000	29.607	0.4258	6835	430	HKY+F+G4	81.9242
Fvb1	7220001	7230000	32.5542	0.8576	7280	413	HKY+F+G4	82.1231
Fvb1	7230001	7240000	30.3064	0.601	5486	372	TPM3+F+G4	80.4462
Fvb1	7240001	7250000	351.596	0.0787	3844	350	HKY+F+G4	81.6719
Fvb1	7250001	7260000	439.491	0.5764	1775	195	HKY+F+R2	71.9231
Fvb1	7260001	7270000	120.425	0.5593	4697	301	TPM3+F+G4	77.5538
Fvb1	7270001	7280000	108.941	0.6042	5687	320	HKY+F+R2	79.5938
Fvb1	7280001	7290000	125.318	0.8214	6722	430	HKY+F+R2	81.9062
Fvb1	7290001	7300000	204.077	0.8946	6952	417	HKY+F+R2	79.7273
Fvb1	7300001	7310000	46.6765	0.8609	6691	364	HKY+F+G4	77.9219
Fvb1	7310001	7320000	76.2425	0.5989	3095	434	K3Pu+F+G4	74.1562
Fvb1	7320001	7330000	340.613	0.1304	931	152	HKY+F+G4	74.75
Fvb1	7330001	7340000	108.768	0.299	1535	217	HKY+F+G4	74.8906
Fvb1	7340001	7350000	63.783	0.3536	5944	494	HKY+F+R2	80.1061
Fvb1	7350001	7360000	91.3531	0.5412	5642	382	HKY+F+R2	81.2879
Fvb1	7360001	7370000	154.396	0	4478	372	HKY+F+G4	82.1212
Fvb1	7370001	7380000	51.6339	0.183	5819	437	HKY+F+G4	83.5455
Fvb1	7380001	7390000	28.323	0.7652	7818	405	HKY+F+G4	84.7879
Fvb1	7390001	7400000	40.5311	0.7703	7422	383	HKY+F+G4	76.4
Fvb1	7400001	7410000	97.5305	0.8486	6616	383	HKY+F+G4	80.6923
Fvb1	7410001	7420000	168.602	0.0184	2150	228	HKY+F+R2	78.0606
Fvb1	7420001	7430000	277.332	0	2178	246	HKY+F+R2	76.6061
Fvb1	7430001	7440000	65.3907	0.3715	3293	370	HKY+F+R2	84.803
Fvb1	7440001	7450000	49.9633	0.8205	6888	556	HKY+F+R2	76.5758
Fvb1	7450001	7460000	52.3441	0.6937	3841	250	HKY+F+R2	74.2615
Fvb1	7460001	7470000	370.632	0.3592	1634	133	HKY+F+R2	68.3182
Fvb1	7470001	7480000	381.451	0.0939	2825	205	TPM3+F+G4	73.7692
Fvb1	7480001	7490000	192.367	0.3305	559	96	HKY+F+G4	61.1846
Fvb1	7500001	7510000	59.8543	0.2117	1786	208	HKY+F+R2	79.7581
Fvb1	7510001	7520000	220.527	0.1639	5070	304	HKY+F+G4	73.3636
Fvb1	7520001	7530000	103.21	0.4466	4725	372	HKY+F+R2	77.6923
Fvb1	7530001	7540000	220.435	0.6396	4573	312	HKY+F+R2	76.2222
Fvb1	7540001	7550000	73.5688	0.6196	6187	452	HKY+F+G4	79.629
Fvb1	7550001	7560000	35.3711	0.3484	6708	431	K3Pu+F+G4	75.2258
Fvb1	7560001	7570000	62.1375	0.3757	6111	329	TN+F+G4	77.4677
Fvb1	7570001	7580000	89.9736	0.0097	4803	301	TPM3+F+G4	76.5645
Fvb1	7580001	7590000	39.8303	0.6054	6131	382	HKY+F+G4	75.1587
Fvb1	7590001	7600000	92.639	0.4907	2371	397	HKY+F	82.5161
Fvb1	7600001	7610000	413.662	0.0384	1260	209	HKY+F	69.5714
Fvb1	7620001	7630000	340.697	0.3292	3521	335	HKY+F+R2	75.7419
Fvb1	7630001	7640000	39.5845	0.7769	7097	426	HKY+F+R2	79.7419
Fvb1	7640001	7650000	21.9724	0.6003	4090	335	HKY+F+R2	72.3226
Fvb1	7650001	7660000	229.949	0	2821	238	HKY+F+G4	79.2742
Fvb1	7660001	7670000	76.7387	0.2658	6563	405	HKY+F+G4	79.4615
Fvb1	7670001	7680000	45.5708	0.0833	6083	441	HKY+F+R2	79.5806
Fvb1	7680001	7690000	185.837	0.3245	1499	81	HKY+F+R2	66.1129
Fvb1	7710001	7720000	26.3607	0.9355	6092	436	HKY+F+R2	80.4355
Fvb1	7720001	7730000	296.931	0.6799	2034	209	K2P+I	79.4762
Fvb1	7730001	7740000	152.257	0.9352	3780	381	HKY+F+R2	79.2419
Fvb1	7740001	7750000	25.8989	0.4331	4545	328	HKY+F+G4	73.7581
Fvb1	7750001	7760000	116.921	0.588	6422	467	TPM3+F+G4	80.7538
Fvb1	7760001	7770000	263.249	0.0018	509	103	K2P+G4	66.6349
Fvb1	7770001	7780000	364.685	0.1084	2863	271	HKY+F+R2	75.4677
Fvb1	7780001	7790000	179.862	0.3311	6659	396	HKY+F+R2	74.5484
Fvb1	7790001	7800000	39.528	0.395	5382	397	HKY+F+G4	83.2258
Fvb1	7800001	7810000	223.098	0.1787	3278	317	HKY+F+G4	80.2903
Fvb1	7810001	7820000	330.036	0	3224	319	HKY+F+R2	77.6774
Fvb1	7820001	7830000	41.996	0.5282	5565	376	HKY+F+R2	82.3065
Fvb1	7830001	7840000	254.859	0.3983	2160	214	HKY+F+I	73.8226
Fvb1	7840001	7850000	343.154	0.2795	3306	368	HKY+F+R2	75.25
Fvb1	7850001	7860000	208.128	0.581	6211	352	HKY+F+G4	83.4355
Fvb1	7860001	7870000	156.564	0.344	2816	201	HKY+F	77.0161
Fvb1	7880001	7890000	271.261	0.8796	1848	155	HKY+F+G4	67.6613
Fvb1	7890001	7900000	388.701	0.0917	999	194	HKY+F+G4	74.0323
Fvb1	7900001	7910000	35.2625	0.0949	1432	139	HKY+F+G4	71.2742
Fvb1	7910001	7920000	289.194	0.4566	6028	332	HKY+F+G4	73.3387
Fvb1	7920001	7930000	159.146	0.1958	1480	104	HKY+F	72.8254
Fvb1	7930001	7940000	186.269	0	1070	205	HKY+F+G4	69.8548
Fvb1	7940001	7950000	272.533	0.4062	4315	239	HKY+F+G4	79.0645
Fvb1	7950001	7960000	68.0248	0.2121	5205	434	TN+F+G4	83.0323
Fvb1	7960001	7970000	19.0974	0	5236	411	TPM3+F+G4	78.7385
Fvb1	7970001	7980000	38.8821	0.6699	5932	274	HKY+F+G4	77.2581
Fvb1	7980001	7990000	6.80575	0.2991	3727	302	HKY+F+I	72.6935
Fvb1	7990001	8000000	22.5284	0.6857	7611	355	HKY+F+G4	81.7742
Fvb1	8000001	8010000	14.8411	0.6509	8014	461	HKY+F+G4	71.8254
Fvb1	8010001	8020000	15.604	0.4936	7687	509	TN+F+G4	82.9194
Fvb1	8020001	8030000	27.1703	0.3522	4949	321	HKY+F+G4	80.4194
Fvb1	8030001	8040000	56.5272	0.0451	3475	364	TPM2+F+G4	80.7903
Fvb1	8040001	8050000	22.4418	0.4178	6311	478	HKY+F+G4	80.5806
Fvb1	8050001	8060000	79.5275	0.1894	3802	220	HKY+F+G4	83.0484
Fvb1	8060001	8070000	79.5907	0	1550	148	HKY+F+G4	65.9683
Fvb1	8070001	8080000	19.2833	0.3389	2844	242	TPM2+F+I	74.0806
Fvb1	8080001	8090000	26.6507	0.5605	5459	408	TN+F+G4	77.9677
Fvb1	8090001	8100000	61.8036	0.6256	5351	335	HKY+F+R2	77.0968
Fvb1	8100001	8110000	32.0458	0.5471	5671	391	TPM2+F+G4	85.2903
Fvb1	8110001	8120000	95.5358	0.2449	4729	395	TPM3+F+G4	79.1613
Fvb1	8120001	8130000	302.981	0.0874	2244	235	HKY+F+R2	76.0317
Fvb1	8130001	8140000	145.48	0	1619	209	K3P+G4	63.4032
Fvb1	8140001	8150000	131.218	0.6261	5925	259	HKY+F+G4	76.5484
Fvb1	8150001	8160000	137.087	1	7739	276	HKY+F+G4	74.129
Fvb1	8160001	8170000	67.2512	0.549	6509	276	TPM3+F+G4	70.5161
Fvb1	8170001	8180000	89.501	0.8036	6875	382	HKY+F+R2	77.2742
Fvb1	8180001	8190000	298.868	0.6565	4328	391	HKY+F+G4	73.8065
Fvb1	8190001	8200000	147.639	0.7123	6920	380	HKY+F+G4	81.4194
Fvb1	8200001	8210000	389.228	0.5143	3615	217	HKY+F+R3	73.2903
Fvb1	8210001	8220000	41.9151	0.9067	7115	541	HKY+F+G4	81.5161
Fvb1	8220001	8230000	180.999	0.7573	5678	499	TPM2+F+G4	81.9194
Fvb1	8230001	8240000	81.5391	0.7664	977	275	K2P	79.5968
Fvb1	8240001	8250000	39.2069	0.4685	8177	398	HKY+F+G4	76.9677
Fvb1	8250001	8260000	63.2287	0.5017	7236	475	HKY+F+G4	85.1774
Fvb1	8260001	8270000	54.4593	0.4552	5884	422	HKY+F+G4	83.1774
Fvb1	8270001	8280000	24.8439	0.687	5841	362	HKY+F+G4	76.873
Fvb1	8280001	8290000	92.8864	0.8242	7136	456	TPM3+F+G4	81.2419
Fvb1	8290001	8300000	178.484	0.3177	2774	202	HKY+F+G4	76.8871
Fvb1	8310001	8320000	44.9026	0.0735	1219	62	HKY+F+G4	63.7333
Fvb1	8330001	8340000	170.233	0.0768	1203	104	HKY+F+G4	65.2097
Fvb1	8340001	8350000	234.494	0.5567	2681	189	TPM3+F+G4	63.2742
Fvb1	8350001	8360000	32.335	0.6497	362	70	K2P	67
Fvb1	8360001	8370000	78.5433	0.1977	658	75	HKY+F+G4	64.0645
Fvb1	8380001	8390000	297.644	0.0743	962	124	HKY+F+G4	67.371
Fvb1	8390001	8400000	68.768	0.6084	5646	318	TPM2+F+G4	80.7097
Fvb1	8400001	8410000	30.3238	0.1422	6650	435	HKY+F+R2	76.3065
Fvb1	8410001	8420000	76.7612	0.4766	6224	380	HKY+F+G4	73.4219
Fvb1	8420001	8430000	99.1477	0.3922	3493	355	HKY+F+G4	76.7419
Fvb1	8440001	8450000	161.234	0.3998	1672	234	HKY+F+G4	74.1746
Fvb1	8450001	8460000	152.508	0.2506	3870	281	HKY+F+R2	67.4032
Fvb1	8460001	8470000	67.433	0.234	1270	99	TPM3+F+R2	66.5161
Fvb1	8480001	8490000	436.616	0	1286	98	TN+F+G4	62.2656
Fvb1	8510001	8520000	385.992	0.6282	397	91	TIM3+F+G4	63.3281
Fvb1	8520001	8530000	101.876	0.6792	1030	304	TPM2+F+R3	66.5345
Fvb1	8550001	8560000	182.834	0	927	122	HKY+F+G4	72.6613
Fvb1	8560001	8570000	296.665	0.6092	5430	440	K3Pu+F+R2	81.2258
Fvb1	8570001	8580000	456.947	0.4302	5119	322	TPM3+F+R2	73.7576
Fvb1	8580001	8590000	353.051	0.7882	5795	324	HKY+F+R2	80.3906
Fvb1	8590001	8600000	483.879	0	2373	86	HKY+F+R2	69.3281
Fvb1	8600001	8610000	175.06	0.5141	5433	225	HKY+F+R2	77.5806
Fvb1	8610001	8620000	384.813	0.5284	4234	224	HKY+F+R2	77.3226
Fvb1	8630001	8640000	151.002	0.4179	5260	445	HKY+F+R2	72.7937
Fvb1	8640001	8650000	426.852	0	6332	286	TN+F+R2	81.9242
Fvb1	8650001	8660000	136.032	0.7983	5660	534	HKY+F+R2	87.629
Fvb1	8660001	8670000	335.206	0.8689	2565	330	HKY+F+R2	79.2222
Fvb1	8670001	8680000	255.876	0.4313	1077	180	HKY+F+G4	74.3871
Fvb1	8680001	8690000	245.215	0.3124	673	229	TIM+F	62.871
Fvb1	8690001	8700000	65.3273	0.7869	2075	441	HKY+F	76.6935
Fvb1	8740001	8750000	23.7041	0.6919	477	147	K2P	72.0333
Fvb1	8750001	8760000	65.1926	0.5966	4943	465	HKY+F+R2	80.8065
Fvb1	8770001	8780000	26.0373	0.1871	953	59	HKY+F+I	60.5968
Fvb1	8780001	8790000	305.96	0.4288	4148	265	HKY+F+G4	78.1129
Fvb1	8790001	8800000	107.784	0.7171	2286	380	HKY+F+G4	72.4032
Fvb1	8800001	8810000	65.7443	0.3781	5229	435	HKY+F+G4	81.0615
Fvb1	8810001	8820000	46.65	0.1616	4444	340	HKY+F+G4	78.0794
Fvb1	8820001	8830000	92.221	0.5548	5662	406	HKY+F+R2	70.0323
Fvb1	8830001	8840000	135.466	0.9494	6858	431	HKY+F+R2	79.5806
Fvb1	8840001	8850000	45.91	0.7465	6390	429	TN+F+R2	75.6452
Fvb1	8850001	8860000	105.856	0.2389	3854	350	HKY+F+R2	83.2742
Fvb1	8860001	8870000	143.481	0.7318	3863	200	HKY+F+G4	79.7742
Fvb1	8870001	8880000	378.034	0.4527	2454	191	TPM3+F+R2	67.5484
Fvb1	8880001	8890000	343.247	0.1338	1580	136	HKY+F+I	60.6452
Fvb1	8890001	8900000	13.4825	0.55	5201	437	TPM2+F+G4	78.7258
Fvb1	8900001	8910000	29.9259	0.2768	4913	403	HKY+F+G4	69.2581
Fvb1	8910001	8920000	5.50955	0.9281	8338	383	HKY+F+G4	82.0159
Fvb1	8920001	8930000	14.5171	0.3653	6690	445	TPM2+F+G4	72.1613
Fvb1	8930001	8940000	21.0191	0.5618	6712	478	HKY+F+G4	77.3333
Fvb1	8940001	8950000	38.8571	0.1342	5065	405	TIM2+F+I	77.9538
Fvb1	8950001	8960000	38.6523	0.6068	6603	463	TPM2+F+G4	83.6935
Fvb1	8960001	8970000	54.0277	0.0564	3340	390	HKY+F+R2	80.1905
Fvb1	8970001	8980000	22.55	0.2423	2562	188	HKY+F+G4	76.8254
Fvb1	8980001	8990000	42.8795	0.5235	4990	334	HKY+F+G4	79.0952
Fvb1	8990001	9000000	47.3558	0.8455	7690	455	HKY+F+G4	80.6984
Fvb1	9000001	9010000	109.757	0.2228	4662	430	HKY+F+G4	83.1935
Fvb1	9010001	9020000	217.122	0.3403	4482	369	HKY+F+G4	84.7903
Fvb1	9020001	9030000	87.7468	0.4245	4462	357	HKY+F+R2	77.746
Fvb1	9030001	9040000	227.624	0.6361	4106	381	HKY+F+G4	77.4444
Fvb1	9040001	9050000	40.0447	0.6182	7300	487	HKY+F+G4	75.4921
Fvb1	9050001	9060000	54.816	0.1782	4987	354	HKY+F+G4	83.2698
Fvb1	9060001	9070000	85.9577	0.1942	2835	323	HKY+F+G4	78.7812
Fvb1	9070001	9080000	47.9756	0.3077	3363	354	HKY+F+G4	77.8413
Fvb1	9080001	9090000	16.9836	0.5478	4800	370	HKY+F+G4	73.7937
Fvb1	9090001	9100000	149.237	0.1666	1961	269	HKY+F	79.8387
Fvb1	9100001	9110000	318.86	0.5792	4507	373	TPM3+F+G4	81.3968
Fvb1	9110001	9120000	132.668	0.0511	2286	304	HKY+F+G4	80.2857
Fvb1	9120001	9130000	430.784	0	989	104	HKY+F+G4	63.9524
Fvb1	9130001	9140000	22.5485	0.4677	5604	372	HKY+F+G4	78.3492
Fvb1	9140001	9150000	146.691	0.2253	5335	444	HKY+F+G4	74.8571
Fvb1	9150001	9160000	231.638	0.0296	3448	296	HKY+F+G4	81.4531
Fvb1	9160001	9170000	4.05912	0.5755	4837	272	HKY+F+G4	73.2787
Fvb1	9190001	9200000	27.3705	0.44	5042	300	TN+F	84.9683
Fvb1	9200001	9210000	24.3543	0.943	5028	417	TPM2+F+G4	88.0317
Fvb1	9210001	9220000	21.9936	0.7836	5806	370	HKY+F+G4	76.6452
Fvb1	9220001	9230000	37.6077	0.1373	6454	545	HKY+F+G4	83.7302
Fvb1	9230001	9240000	97.6283	0.0406	4404	419	HKY+F+R2	84.5645
Fvb1	9240001	9250000	29.619	0.2855	5624	420	HKY+F+G4	79.5161
Fvb1	9250001	9260000	7.4529	0.2399	1865	187	HKY+F	69.9032
Fvb1	9260001	9270000	72.4461	0.8988	4950	372	HKY+F+G4	80.4603
Fvb1	9270001	9280000	25.8423	0.6092	6991	389	HKY+F+G4	78.1111
Fvb1	9280001	9290000	18.9439	0.7923	6686	473	HKY+F+G4	77.6129
Fvb1	9290001	9300000	28.2517	0.6014	6035	466	HKY+F+G4	81.9516
Fvb1	9300001	9310000	92.149	0	1204	96	TPM3+F+G4	68.129
Fvb1	9310001	9320000	60.6484	0.2766	3020	236	HKY+F+G4	68.1719
Fvb1	9320001	9330000	20.2383	0.8991	7893	455	TN+F+G4	83.9508
Fvb1	9330001	9340000	79.6276	0.0729	1898	290	HKY+F+G4	77.4516
Fvb1	9340001	9350000	51.7098	0.1547	1391	214	K2P+G4	74.7903
Fvb1	9350001	9360000	456.982	0	1657	272	TIM2e+G4	66.2812
Fvb1	9360001	9370000	346.083	0.3789	3163	351	HKY+F+R2	79.5323
Fvb1	9370001	9380000	148.241	0.9825	2333	177	HKY+F+G4	71.2742
Fvb1	9380001	9390000	392.891	1	4172	181	HKY+F+I	76.1719
Fvb1	9390001	9400000	153.582	0.9786	2833	224	HKY+F+G4	78.7097
Fvb1	9400001	9410000	276.879	0.8148	7045	389	HKY+F+G4	84.1613
Fvb1	9410001	9420000	70.6217	0.0077	4707	518	TPM2+F+G4	82.3492
Fvb1	9420001	9430000	69.2772	0.342	6038	530	HKY+F+G4	81.1129
Fvb1	9430001	9440000	165.412	0	2937	327	HKY+F+G4	81.129
Fvb1	9440001	9450000	53.5369	0.41	4703	499	HKY+F+G4	82.629
Fvb1	9450001	9460000	52.5887	0.6059	5458	455	TPM2+F+R2	82.619
Fvb1	9460001	9470000	33.4098	0.7243	7348	420	TPM3+F+G4	84.4516
Fvb1	9470001	9480000	41.4038	0.5319	5750	423	HKY+F+G4	76.8226
Fvb1	9480001	9490000	108.049	0.343	5994	555	HKY+F+R2	71.4677
Fvb1	9490001	9500000	86.2494	0.5448	5721	351	HKY+F+R2	81.4032
Fvb1	9500001	9510000	117.552	0.3428	3500	374	TPM3+F+G4	78.9231
Fvb1	9510001	9520000	94.4391	0.4913	4815	461	HKY+F+R2	78.3485
Fvb1	9520001	9530000	263.237	0.5289	3576	292	HKY+F+R2	76.9242
Fvb1	9530001	9540000	203.647	0.819	497	88	HKY+F	75.0615
Fvb1	9540001	9550000	65.5055	0.2759	3407	229	HKY+F+R2	73.6515
Fvb1	9550001	9560000	44.4931	0.9017	6675	397	HKY+F+R2	74.3846
Fvb1	9560001	9570000	187.671	0.9077	6542	450	HKY+F+R2	78.5909
Fvb1	9570001	9580000	221.808	0.3028	1297	131	HKY+F+G4	75.8485
Fvb1	9580001	9590000	70.2764	0.8728	3413	447	HKY+F+R2	80.5758
Fvb1	9600001	9610000	508.656	0.226	2326	138	HKY+F+R2	66.2121
Fvb1	9610001	9620000	109.646	1	961	73	HKY+F+R3	67.4462
Fvb1	9620001	9630000	326.394	1	561	118	HKY+F	71.0968
Fvb1	9630001	9640000	325.056	0.363	2574	231	HKY+F+R2	72.7121
Fvb1	9640001	9650000	98.4783	0.5272	6402	390	HKY+F+R2	82.1364
Fvb1	9650001	9660000	346.026	0.1028	1208	162	HKY+F+G4	78.7077
Fvb1	9660001	9670000	31.2093	0.2003	6274	475	TPM3+F+G4	77.2903
Fvb1	9670001	9680000	22.1476	0.647	4000	241	TPM2+F	78.6462
Fvb1	9690001	9700000	51.9518	0.3399	6971	421	TPM3+F+R2	80.6
Fvb1	9700001	9710000	121.593	0.2017	5216	464	TN+F+R2	81.197
Fvb1	9710001	9720000	129.154	0.4838	6389	452	HKY+F+G4	82.25
Fvb1	9720001	9730000	28.5868	0.7606	6472	450	HKY+F+G4	69.4194
Fvb1	9730001	9740000	40.7441	0.9382	8024	446	HKY+F+G4	74.0308
Fvb1	9740001	9750000	328.794	0.1694	4910	478	K3Pu+F+G4	78.4062
Fvb1	9750001	9760000	243.367	0.5427	5417	378	HKY+F+R2	80.1667
Fvb1	9760001	9770000	142.222	0.8043	6498	436	HKY+F+R2	82.5469
Fvb1	9770001	9780000	235.246	0.8298	6072	396	HKY+F+G4	67.9688
Fvb1	9780001	9790000	253.131	0.4031	3732	357	HKY+F+G4	74.3281
Fvb1	9790001	9800000	117.569	0.731	6426	443	HKY+F+G4	71.1094
Fvb1	9800001	9810000	165.523	0.5479	6386	523	HKY+F+G4	79.9219
Fvb1	9810001	9820000	56.9928	0.0725	5536	459	HKY+F+G4	77.4375
Fvb1	9820001	9830000	37.4188	0.2534	5957	409	HKY+F+G4	77.2742
Fvb1	9830001	9840000	76.3873	0.4493	4737	370	HKY+F+R2	78.2097
Fvb1	9840001	9850000	45.2131	0.9799	5516	408	TN+F+G4	74.3125
Fvb1	9850001	9860000	55.221	0.8058	6756	477	HKY+F+G4	78.1129
Fvb1	9860001	9870000	33.4449	0.9267	8348	472	K3Pu+F+G4	83.2581
Fvb1	9870001	9880000	102.86	0.1309	3915	476	HKY+F+G4	84.0161
Fvb1	9880001	9890000	10.8877	0.8587	8095	409	HKY+F+G4	76.6452
Fvb1	9890001	9900000	27.1733	0.6227	4764	316	HKY+F+G4	78.6613
Fvb1	9900001	9910000	68.084	0.3174	3750	237	HKY+F+G4	78.5968
Fvb1	9910001	9920000	104.78	0.1463	3526	327	HKY+F+R2	82.6406
Fvb1	9920001	9930000	56.6379	0.2911	3941	258	TIM2e+I	79.0645
Fvb1	9930001	9940000	49.0573	0.7737	5591	409	TN+F+R2	80.1129
Fvb1	9940001	9950000	107.855	0.7202	6334	490	TPM3+F+G4	76.7031
Fvb1	9950001	9960000	49.1562	0.7905	6229	436	TIM2+F+G4	79.5968
Fvb1	9960001	9970000	239.585	0.4169	4795	333	HKY+F+G4	80.8548
Fvb1	9970001	9980000	183.234	0.1696	2854	221	HKY+F+G4	73.9194
Fvb1	9980001	9990000	3.94039	0.6198	7428	385	HKY+F+G4	78.0645
Fvb1	9990001	10000000	40.4768	0.1654	1623	163	HKY+F+G4	69.5161
Fvb1	10000001	10010000	155.423	0	545	70	K2P	65.7581
Fvb1	10010001	10020000	112.645	0	878	120	HKY+F	72.6061
Fvb1	10020001	10030000	23.6724	0.3	3189	255	HKY+F+G4	74.1129
Fvb1	10030001	10040000	388.87	0.2473	2829	164	HKY+F+R2	70.1231
Fvb1	10040001	10050000	249.966	0.176	4866	329	HKY+F+I	76.6667
Fvb1	10050001	10060000	61.386	0.1334	5205	464	HKY+F+G4	74.0469
Fvb1	10060001	10070000	41.5331	0.0911	4332	420	HKY+F+G4	80.3636
Fvb1	10070001	10080000	302.747	0.5872	6818	474	HKY+F+G4	83
Fvb1	10080001	10090000	326.235	0.0131	4192	518	K3Pu+F+R2	82.9242
Fvb1	10090001	10100000	31.1919	0.503	6545	561	HKY+F+G4	79.8154
Fvb1	10100001	10110000	22.1361	0.2366	5567	392	HKY+F+G4	73.9394
Fvb1	10110001	10120000	30.7052	0.5606	5176	281	HKY+F+G4	81.1212
Fvb1	10120001	10130000	28.2652	0.4288	5864	460	HKY+F+R2	78.9697
Fvb1	10130001	10140000	164.547	0.6983	3359	333	HKY+F+G4	73.6515
Fvb1	10140001	10150000	45.4904	0.1806	4207	346	HKY+F+G4	71.5909
Fvb1	10150001	10160000	88.4037	0.644	6555	356	HKY+F+G4	74.0758
Fvb1	10160001	10170000	311.608	0.2024	2266	199	HKY+F+G4	84.9545
Fvb1	10170001	10180000	372.046	0.2248	3135	224	HKY+F+R2	78.6515
Fvb1	10190001	10200000	86.7033	0	1703	133	HKY+F+I	70.7385
Fvb1	10200001	10210000	49.2396	0.4183	6133	482	TPM3+F+G4	76.6
Fvb1	10210001	10220000	26.478	0.5193	1817	199	TPM2+F+G4	73.2273
Fvb1	10220001	10230000	178.714	0.2019	2046	212	HKY+F+G4	69.8065
Fvb1	10230001	10240000	94.0194	0.6455	4849	333	HKY+F+R2	78.2727
Fvb1	10240001	10250000	149.805	0.6063	4982	279	TIM2+F+R2	78.2923
Fvb1	10250001	10260000	431.378	0	2101	154	HKY+F+G4	72.5152
Fvb1	10260001	10270000	40.3403	0.3381	4010	319	HKY+F+R2	72.875
Fvb1	10270001	10280000	40.5008	0.1594	1430	99	HKY+F+I	72.7581
Fvb1	10280001	10290000	37.4319	0.5826	5217	379	HKY+F+G4	80.0462
Fvb1	10290001	10300000	26.7074	0.6623	6375	368	HKY+F+G4	75.1538
Fvb1	10300001	10310000	65.6535	0.4866	6339	337	HKY+F+G4	74.9844
Fvb1	10310001	10320000	72.5643	0.7599	6112	425	HKY+F+G4	79.5538
Fvb1	10320001	10330000	166.977	0.8715	6173	557	K3Pu+F+G4	84.5152
Fvb1	10330001	10340000	32.252	0.7625	6621	338	HKY+F+G4	83.1061
Fvb1	10340001	10350000	24.2345	0.8618	7618	485	HKY+F+G4	74.7879
Fvb1	10350001	10360000	128.843	0.4819	4607	425	TPM3+F+G4	83.9545
Fvb1	10360001	10370000	343.085	0.0575	1656	271	TIM3+F+G4	77.6212
Fvb1	10370001	10380000	177.322	0.696	5551	473	TIM+F+G4	79.5758
Fvb1	10380001	10390000	278.57	0.0292	1138	138	TPM3+F+G4	70.697
Fvb1	10400001	10410000	92.7344	0.4624	811	30	HKY+F	66.1061
Fvb1	10410001	10420000	60.9761	0.3792	5498	399	HKY+F+G4	79.6061
Fvb1	10420001	10430000	25.8564	0.8387	6690	384	HKY+F+G4	71.2576
Fvb1	10430001	10440000	185.817	0.2019	2009	206	HKY+F+G4	77.0455
Fvb1	10440001	10450000	447.531	0.0512	3433	216	TN+F+G4	75.1364
Fvb1	10450001	10460000	53.3117	0.4523	5663	453	HKY+F+G4	72.7424
Fvb1	10460001	10470000	328.655	0.4134	5010	268	HKY+F+G4	80.0469
Fvb1	10480001	10490000	25.3109	0.0358	3484	301	TIM2+F+G4	74.5385
Fvb1	10490001	10500000	42.7783	0.6006	5367	467	HKY+F+R2	74.8182
Fvb1	10500001	10510000	23.1921	0.5019	5184	310	HKY+F+G4	81.6061
Fvb1	10510001	10520000	193.035	0.3768	5345	397	HKY+F+R2	79.3788
Fvb1	10520001	10530000	76.336	0.4399	5615	488	HKY+F+G4	78.3485
Fvb1	10530001	10540000	84.2176	0.2333	1318	59	HKY+F	66.8871
Fvb1	10550001	10560000	152.223	0.2028	984	96	TN+F+G4	61.197
Fvb1	10570001	10580000	29.2427	0.3399	4535	371	TPM3+F+G4	79.4769
Fvb1	10580001	10590000	34.2408	0.061	4191	405	TPM2+F+G4	69.1538
Fvb1	10590001	10600000	28.9184	0.3414	6874	541	HKY+F+G4	74.8333
Fvb1	10600001	10610000	39.3586	0.3712	4505	381	HKY+F+G4	77.5152
Fvb1	10610001	10620000	52.9877	0.1499	2274	269	HKY+F+R2	76.6061
Fvb1	10620001	10630000	8.40311	0.7054	5264	367	HKY+F	74.5781
Fvb1	10630001	10640000	51.0318	0.4567	6208	363	HKY+F+G4	81.2344
Fvb1	10640001	10650000	51.939	0.0856	4719	438	HKY+F+G4	79.0156
Fvb1	10650001	10660000	142.865	0.5548	6162	435	HKY+F+G4	75.873
Fvb1	10660001	10670000	30.9503	0.9123	6782	484	TPM2+F+G4	75.5312
Fvb1	10680001	10690000	74.4707	0.8821	7369	478	HKY+F+G4	77.5323
Fvb1	10690001	10700000	364.089	0.6031	3056	200	TN+F+G4	69.2698
Fvb1	10700001	10710000	338.548	0.1146	1737	149	HKY+F+G4	73.4615
Fvb1	10710001	10720000	369.042	0.245	1604	149	HKY+F+G4	71.9219
Fvb1	10730001	10740000	369.443	0.1573	1734	184	TIM3+F+G4	66.6452
Fvb1	10740001	10750000	157.98	0.528	890	80	HKY+F	61.3387
Fvb1	10750001	10760000	473.917	0	1088	81	HKY+F+G4	61.6129
Fvb1	10780001	10790000	352.659	0.1162	2105	313	HKY+F+G4	73.1452
Fvb1	10790001	10800000	180.446	0.3166	2020	215	HKY+F+G4	67.7097
Fvb1	10800001	10810000	28.5917	0	5271	357	TPM2+F+G4	76.7812
Fvb1	10810001	10820000	19.1129	0	3704	240	HKY+F+G4	79.0938
Fvb1	10820001	10830000	17.9899	0.2006	6268	435	HKY+F+G4	73.6613
Fvb1	10830001	10840000	29.6156	0.4381	6436	570	HKY+F+G4	77.0484
Fvb1	10840001	10850000	22.9205	0.336	7543	425	TN+F+G4	71.2903
Fvb1	10850001	10860000	362.54	0	2178	248	HKY+F+R2	68.2969
Fvb1	10860001	10870000	365.694	0	2779	227	HKY+F+G4	75.5
Fvb1	10870001	10880000	196.945	0	1337	86	HKY+F	64.6129
Fvb1	10880001	10890000	27.3328	0.1694	5249	367	HKY+F+G4	77.1562
Fvb1	10890001	10900000	54.8453	0.6019	7109	539	TPM2+F+I	79.129
Fvb1	10900001	10910000	86.5799	0.2881	5518	368	HKY+F+G4	75.8065
Fvb1	10910001	10920000	378.962	0.1431	4472	326	HKY+F+I	79.7576
Fvb1	10920001	10930000	169.92	0.6744	3357	371	K2P+R2	81.8281
Fvb1	10930001	10940000	65.2968	0.283	6190	477	HKY+F+R2	79.2424
Fvb1	10960001	10970000	227.408	0.2484	3503	260	HKY+F+G4	83.3651
Fvb1	10970001	10980000	22.1236	0.7934	6943	496	HKY+F+R2	71.6774
Fvb1	10980001	10990000	73.1499	0.1518	5068	365	HKY+F+G4	81.2031
Fvb1	10990001	11000000	91.1993	0.4672	5010	436	K3Pu+F+G4	78.9839
Fvb1	11000001	11010000	45.177	0.2736	6026	407	HKY+F+G4	81
Fvb1	11010001	11020000	71.4551	0.1254	1753	120	TIM+F+G4	63.2188
Fvb1	11020001	11030000	162.078	0.0015	3382	302	HKY+F+G4	82.3226
Fvb1	11030001	11040000	4.65337	0.5201	5775	399	HKY+F+G4	76.9355
Fvb1	11040001	11050000	209.639	0.1257	2944	252	HKY+F+G4	81.0484
Fvb1	11050001	11060000	24.6134	0.6938	6704	456	HKY+F+G4	79.5645
Fvb1	11060001	11070000	169.657	0.3486	3595	233	TPM2+F+G4	76.4375
Fvb1	11070001	11080000	365.48	0	3539	191	TN+F+R2	69.1875
Fvb1	11090001	11100000	58.5727	0.7347	5272	299	TPM2+F+I	75.7258
Fvb1	11100001	11110000	42.488	0.9703	7732	387	HKY+F+G4	82.0968
Fvb1	11110001	11120000	275.456	0.9487	4970	319	HKY+F+G4	78
Fvb1	11120001	11130000	229.955	0.5805	5834	351	HKY+F+G4	77.6719
Fvb1	11130001	11140000	136.446	0.67	4103	333	TPM3+F+G4	82.9688
Fvb1	11140001	11150000	99.72	0.0289	5247	344	HKY+F+G4	84.0781
Fvb1	11160001	11170000	267.214	0	2961	343	TPM2+F+G4	84.8769
Fvb1	11170001	11180000	120.318	0	1764	153	HKY+F+G4	74.0469
Fvb1	11180001	11190000	133.143	0.0207	2661	324	HKY+F+G4	78.0923
Fvb1	11190001	11200000	46.6663	0.4902	5089	331	HKY+F+G4	71.8281
Fvb1	11200001	11210000	70.6711	0.1289	2752	229	TPM3+F+G4	77.8594
Fvb1	11210001	11220000	62.2071	0.1869	3976	332	HKY+F	78.5938
Fvb1	11220001	11230000	33.0882	0.365	5876	377	HKY+F+G4	79.9375
Fvb1	11230001	11240000	159.714	0.5224	5217	365	HKY+F+G4	81.875
Fvb1	11240001	11250000	48.2508	0.6018	6137	436	HKY+F+G4	79.5938
Fvb1	11250001	11260000	95.3802	0.7672	7013	396	HKY+F+R3	82.2769
Fvb1	11260001	11270000	169.595	0.6476	6035	365	HKY+F+G4	77.9846
Fvb1	11270001	11280000	39.0036	0.6037	3903	320	HKY+F+I	84.6774
Fvb1	11280001	11290000	55.564	0.9108	5809	444	HKY+F+G4	71.8594
Fvb1	11290001	11300000	375.095	0.6952	2164	104	HKY+F+G4	74.875
Fvb1	11300001	11310000	348.179	0.4628	3937	239	HKY+F+R2	85.0968
Fvb1	11310001	11320000	48.49	0.7358	6372	411	HKY+F+I	80.2812
Fvb1	11320001	11330000	63.3341	0.0934	1855	113	HKY+F+G4	76.5
Fvb1	11330001	11340000	338.653	0.4246	537	87	HKY+F+G4	69.4355
Fvb1	11340001	11350000	135.711	0.3698	837	94	HKY+F	68.7258
Fvb1	11350001	11360000	358.347	0.0841	767	76	HKY+F+G4	65.7258
Fvb1	11370001	11380000	1.10098	0.7865	446	121	K2P	69.1698
Fvb1	11380001	11390000	25.7946	0.7584	3652	289	HKY+F+G4	74.2258
Fvb1	11390001	11400000	102.29	0.407	391	62	HKY+F	65.5
Fvb1	11400001	11410000	303.893	0	3261	321	HKY+F+G4	77.2344
Fvb1	11410001	11420000	3.21504	0	7256	538	HKY+F+G4	69.5625
Fvb1	11430001	11440000	60.5113	0.3948	3460	349	TN+F+G4	73.1111
Fvb1	11440001	11450000	360.539	0.2247	2825	367	TPM2+F+R2	78.4062
Fvb1	11470001	11480000	324.783	0	776	123	TPM2+F+R2	73.9032
Fvb1	11480001	11490000	18.4167	0.3806	3255	280	TPM3+F+G4	73.8548
Fvb1	11490001	11500000	8.76794	1	726	70	HKY+F	66.8644
Fvb1	11500001	11510000	134.331	1	2026	374	HKY+F+G4	78.5938
Fvb1	11510001	11520000	89.7332	0.5271	6652	424	HKY+F+G4	77.5397
Fvb1	11520001	11530000	11.7876	0.1099	6884	411	HKY+F+G4	73.7188
Fvb1	11530001	11540000	23.4515	0	5343	433	HKY+F+G4	79.2344
Fvb1	11540001	11550000	179.584	0.7799	5986	382	HKY+F+G4	75.4194
Fvb1	11550001	11560000	365.536	0.2858	3088	184	HKY+F+R3	71.9846
Fvb1	11560001	11570000	19.6644	0.6507	6824	466	HKY+F+G4	78.4194
Fvb1	11570001	11580000	12.527	0.6668	6907	339	HKY+F+G4	77.3906
Fvb1	11580001	11590000	184.718	0.0925	367	144	K3Pu+F	67.1719
Fvb1	11600001	11610000	157.558	0.1435	2181	205	HKY+F	79.5161
Fvb1	11610001	11620000	42.0199	0	536	67	HKY+F+G4	63.375
Fvb1	11620001	11630000	287.183	0.5982	2700	227	TN+F+G4	75.8594
Fvb1	11630001	11640000	427.266	1	2669	112	HKY+F+I	73.1562
Fvb1	11650001	11660000	71.3462	0	263	62	K3P	66.5312
Fvb1	11660001	11670000	127.977	0.1403	909	78	HKY+F	65.746
Fvb1	11670001	11680000	390.126	0.0184	1382	140	HKY+F+G4	61.2857
Fvb1	11710001	11720000	40.3195	0.2362	1516	129	K2P+G4	69.6452
Fvb1	11720001	11730000	415.409	0.436	1005	110	HKY+F+G4	66.6154
Fvb1	11730001	11740000	340.924	0.7033	2093	370	TPM2+F+G4	74.9524
Fvb1	11740001	11750000	400.521	0	2611	315	TPM2+F+R2	67.2903
Fvb1	11750001	11760000	40.2109	0.5053	4763	364	HKY+F+G4	80.7903
Fvb1	11760001	11770000	100.719	0.0046	1858	196	HKY+F+G4	74.1774
Fvb1	11770001	11780000	160.159	0.3409	4498	318	HKY+F+R2	80.0968
Fvb1	11780001	11790000	54.8982	0.5981	5723	375	HKY+F+G4	80.8
Fvb1	11790001	11800000	104.594	0.2832	5005	435	TPM3+F+G4	83
Fvb1	11800001	11810000	135.838	0.6253	5818	391	HKY+F+R2	76.6562
Fvb1	11810001	11820000	420.424	0.1107	3831	337	HKY+F+R2	77.5938
Fvb1	11820001	11830000	294.772	0.4122	4521	310	HKY+F+G4	73.5161
Fvb1	11830001	11840000	47.4414	0.6402	6576	378	HKY+F+G4	77.2258
Fvb1	11840001	11850000	70.8897	0.7787	6442	403	HKY+F+G4	77.0806
Fvb1	11850001	11860000	64.5327	0.0363	5022	319	HKY+F+G4	74.1613
Fvb1	11860001	11870000	40.4854	0.317	5900	445	HKY+F+G4	80
Fvb1	11870001	11880000	162.768	0.3545	4100	224	TN+F+R2	77.2656
Fvb1	11880001	11890000	272.289	0.6214	2855	201	HKY+F+R2	71.7231
Fvb1	11890001	11900000	12.1259	0.9063	7187	371	HKY+F+G4	74.1719
Fvb1	11900001	11910000	234.497	0.1129	2203	219	TN+F+G4	77.0159
Fvb1	11910001	11920000	171.884	0.9156	5995	373	HKY+F+G4	77.9194
Fvb1	11920001	11930000	137.816	0.5485	4993	437	HKY+F	75.9677
Fvb1	11930001	11940000	53.2567	0.4732	5925	545	HKY+F+G4	81.0625
Fvb1	11940001	11950000	78.7709	0.9791	8377	359	HKY+F+G4	81.9531
Fvb1	11950001	11960000	125.898	0.9185	6211	371	HKY+F+R3	69.8281
Fvb1	11960001	11970000	140.388	0.1079	1395	179	HKY+F+G4	67.3387
Fvb1	11970001	11980000	152.569	0.1879	2050	211	HKY+F+G4	78.0781
Fvb1	11980001	11990000	349.101	0.0566	2054	194	HKY+F+G4	76.7581
Fvb1	11990001	12000000	81.5009	0.3247	4941	387	HKY+F+R2	66.8906
Fvb1	12010001	12020000	74.6806	0.5584	5222	324	HKY+F+R2	82.6613
Fvb1	12020001	12030000	66.548	0.146	3658	364	HKY+F+G4	78.7581
Fvb1	12030001	12040000	66.3425	0.6095	5246	541	HKY+F+G4	78.371
Fvb1	12040001	12050000	87.7022	0.8298	6861	602	HKY+F+G4	79.7742
Fvb1	12050001	12060000	121.056	0.425	1367	161	K2P+G4	72.6935
Fvb1	12060001	12070000	82.6915	0.103	830	96	HKY+F+I	66.0645
Fvb1	12070001	12080000	236.009	0.3052	4134	313	HKY+F+G4	72.7258
Fvb1	12090001	12100000	12.418	0.2971	5100	340	HKY+F+G4	83.0484
Fvb1	12100001	12110000	26.027	0.563	5862	592	HKY+F+G4	76.875
Fvb1	12110001	12120000	225.833	0.4216	4955	301	TN+F+R2	74.3231
Fvb1	12130001	12140000	311.445	0.1742	2331	281	HKY+F+G4	79.9062
Fvb1	12140001	12150000	179.044	0	2289	517	HKY+F	79.7344
Fvb1	12150001	12160000	170.575	0	1193	220	HKY+F+G4	70.8065
Fvb1	12160001	12170000	121.883	0.0805	3464	293	HKY+F+G4	76.7077
Fvb1	12180001	12190000	181.995	0	1963	275	TPM3+F+G4	72.875
Fvb1	12190001	12200000	53.6674	0	648	94	HKY+F	76.7581
Fvb1	12200001	12210000	173.689	0	3258	383	HKY+F+G4	84.1719
Fvb1	12210001	12220000	268.415	0	1558	248	HKY+F+R2	80.3281
Fvb1	12220001	12230000	269.3	0.3246	2970	264	HKY+F+G4	71.8548
Fvb1	12230001	12240000	29.9874	0.0403	4026	372	TN+F+G4	71.6406
Fvb1	12250001	12260000	342.258	0	4114	315	K3Pu+F+R2	74.5
Fvb1	12260001	12270000	349.312	0.2158	1863	171	HKY+F+G4	70.5484
Fvb1	12270001	12280000	297.125	0.1179	934	42	HKY+F	63.0484
Fvb1	12280001	12290000	310.071	0.0133	2992	294	HKY+F+G4	72.5469
Fvb1	12290001	12300000	25.1693	0.0957	1213	97	K2P+G4	63.377
Fvb1	12300001	12310000	94.7239	0	1572	185	HKY+F+G4	70.2581
Fvb1	12310001	12320000	65.7046	0.1135	2463	160	HKY+F+G4	72.7419
Fvb1	12320001	12330000	389.986	0.1101	1289	123	HKY+F+G4	73.1613
Fvb1	12330001	12340000	148.999	0	2029	188	TPM2+F+G4	70.4844
Fvb1	12340001	12350000	8.03703	0.2132	5437	354	HKY+F+G4	82.1935
Fvb1	12350001	12360000	11.4224	0.8539	6966	513	HKY+F+G4	69.4032
Fvb1	12360001	12370000	10.589	0.1891	5453	404	TPM2+F+G4	68.082
Fvb1	12370001	12380000	398.159	0	3329	196	TPM2+F+R2	73.7742
Fvb1	12380001	12390000	273.567	0	2326	181	TPM2+F+G4	77.7969
Fvb1	12400001	12410000	41.4662	0.1237	5088	416	HKY+F+G4	77.125
Fvb1	12410001	12420000	56.2274	0.8408	7807	329	HKY+F+G4	70.129
Fvb1	12420001	12430000	206.866	0.7327	5324	334	HKY+F+G4	72.1905
Fvb1	12430001	12440000	29.0461	0.0058	6011	400	TPM2+F+G4	78.1774
Fvb1	12440001	12450000	90.0039	0.2741	6170	517	HKY+F+G4	78.5469
Fvb1	12450001	12460000	43.4024	0	4303	402	HKY+F+G4	78.629
Fvb1	12460001	12470000	35.2509	0	2142	210	HKY+F+G4	80
Fvb1	12480001	12490000	25.3353	0.6206	6498	360	HKY+F+G4	74.3387
Fvb1	12490001	12500000	87.3316	0.231	4171	405	HKY+F+G4	79.8889
Fvb1	12500001	12510000	17.5005	0.7249	5801	378	HKY+F+G4	78.3387
Fvb1	12510001	12520000	36.6002	0.7788	6383	375	TN+F+G4	79.9683
Fvb1	12520001	12530000	96.0931	0.2816	3209	269	HKY+F+G4	68.0769
Fvb1	12540001	12550000	220.469	0.2939	4548	396	TPM3+F+G4	79.0484
Fvb1	12550001	12560000	45.4029	0	399	49	HKY+F	70.6774
Fvb1	12560001	12570000	166.197	0.6132	5556	396	HKY+F+G4	81.7656
Fvb1	12570001	12580000	108.025	0.7846	6683	510	TN+F+G4	80.4531
Fvb1	12580001	12590000	66.9578	0.3227	3211	277	HKY+F+G4	73.6032
Fvb1	12590001	12600000	442.718	0	985	89	HKY+F+R2	65.5968
Fvb1	12600001	12610000	262.432	0.3769	4266	283	HKY+F+G4	83.6094
Fvb1	12610001	12620000	34.376	0	967	108	HKY+F+G4	60.0645
Fvb1	12620001	12630000	117.906	0.7802	2391	179	HKY+F+G4	73.9516
Fvb1	12630001	12640000	154.687	0.3695	2220	163	HKY+F+G4	69.1452
Fvb1	12640001	12650000	12.4045	0.4574	4642	341	HKY+F+G4	74.2581
Fvb1	12650001	12660000	14.0655	0.8032	6874	459	TN+F+G4	78.4531
Fvb1	12660001	12670000	24.7733	0.0209	2177	233	TPM3+F	78.7031
Fvb1	12670001	12680000	35.2828	0.2199	3920	252	HKY+F+G4	77.9048
Fvb1	12680001	12690000	294.538	0.1047	3614	306	HKY+F+G4	77.3968
Fvb1	12690001	12700000	217.796	0.6852	6057	451	HKY+F+G4	79.1562
Fvb1	12700001	12710000	137.599	0.7543	6081	396	HKY+F+G4	81.4769
Fvb1	12730001	12740000	60.8917	0.2665	2375	193	HKY+F+G4	78.129
Fvb1	12740001	12750000	20.2755	0.0822	1382	88	HKY+F	73.3387
Fvb1	12750001	12760000	11.3642	0	1230	123	HKY+F	70.9219
Fvb1	12760001	12770000	256.963	0.3065	2927	271	HKY+F+G4	79.4355
Fvb1	12770001	12780000	60.732	0.5101	3487	236	HKY+F+G4	75.2769
Fvb1	12780001	12790000	87.4053	0.6363	3746	290	HKY+F+G4	78.7581
Fvb1	12790001	12800000	136.911	0.4986	5456	484	HKY+F+G4	83.8387
Fvb1	12810001	12820000	108.999	0.6714	6187	461	HKY+F+G4	84.5968
Fvb1	12820001	12830000	132.024	0.1374	3138	301	HKY+F+G4	80.0159
Fvb1	12830001	12840000	84.738	0.2993	3733	358	TPM2+F+G4	81.5645
Fvb1	12840001	12850000	24.7494	0.2164	4675	312	HKY+F+G4	71.5323
Fvb1	12850001	12860000	257.098	0.8039	4309	367	HKY+F+R2	77.5484
Fvb1	12860001	12870000	46.4834	0.6218	4376	340	HKY+F+R2	68.8438
Fvb1	12870001	12880000	50.5492	0.8654	2708	401	HKY+F+G4	75.873
Fvb1	12880001	12890000	31.9592	1	4644	502	HKY+F+G4	64.4516
Fvb1	12890001	12900000	41.4822	0.3205	1844	168	HKY+F+G4	69.2419
Fvb1	12900001	12910000	131.334	0.4694	5665	482	HKY+F+G4	68.8906
Fvb1	12910001	12920000	354.463	0.1114	1380	252	HKY+F+R2	69.9032
Fvb1	12920001	12930000	360.005	0.1497	1183	135	HKY+F+G4	65.6452
Fvb1	12930001	12940000	431.932	0.0795	1256	124	TPM2+F+G4	64.0312
Fvb1	12940001	12950000	341.347	0.2399	1357	121	HKY+F+G4	66.7031
Fvb1	12960001	12970000	314.295	0.1159	783	97	HKY+F+G4	67.0308
Fvb1	12970001	12980000	177.128	0.5599	4105	383	HKY+F+G4	76.5161
Fvb1	12980001	12990000	340.477	0.3711	3557	259	HKY+F+G4	75.75
Fvb1	12990001	13000000	337.638	0.2623	3488	282	HKY+F+G4	83
Fvb1	13000001	13010000	15.6193	0.7185	7038	426	HKY+F+R2	74.0156
Fvb1	13010001	13020000	21.9912	0.5041	4366	316	HKY+F+R2	73.7656
Fvb1	13020001	13030000	31.0972	0.8957	6528	487	HKY+F+G4	78.9846
Fvb1	13030001	13040000	131.132	0.9791	5844	464	HKY+F+R2	75.7656
Fvb1	13040001	13050000	37.3164	0.7069	5416	453	HKY+F+G4	81.5938
Fvb1	13050001	13060000	275.022	0.6502	4158	281	HKY+F+R2	80.1562
Fvb1	13060001	13070000	12.4053	0.3493	3386	189	HKY+F+G4	71.6774
Fvb1	13070001	13080000	17.2262	0.3	4793	442	HKY+F+G4	72.2188
Fvb1	13080001	13090000	253.915	0.1477	2636	162	HKY+F+G4	74.5781
Fvb1	13090001	13100000	351.73	0.0613	1685	230	HKY+F+R2	72.0625
Fvb1	13100001	13110000	49.0183	0.0445	1367	118	HKY+F+G4	68.0469
Fvb1	13110001	13120000	28.9432	0.6329	5461	384	TPM3+F+G4	83.9219
Fvb1	13120001	13130000	33.5392	0.8645	3968	270	HKY+F+G4	70.4921
Fvb1	13130001	13140000	65.455	0.667	5789	455	HKY+F+G4	80.3594
Fvb1	13140001	13150000	199.448	0.1384	4283	376	HKY+F+G4	76.9091
Fvb1	13150001	13160000	27.522	0.8178	5224	318	TPM3+F	76.4219
Fvb1	13160001	13170000	10.2354	0.659	6383	400	HKY+F+I	77.5156
Fvb1	13170001	13180000	414.601	0	762	112	HKY+F+G4	67.5625
Fvb1	13180001	13190000	334.911	0.2205	2631	213	TN+F+R2	76.2308
Fvb1	13190001	13200000	13.4119	0.2896	6506	377	TPM2+F	77.4375
Fvb1	13200001	13210000	23.4001	0	5373	519	TPM2+F+G4	79.9375
Fvb1	13210001	13220000	30.2346	0.0002	3566	440	HKY+F	76.7619
Fvb1	13220001	13230000	54.03	0.1329	3268	304	HKY+F+G4	76.9219
Fvb1	13230001	13240000	347.837	0	1929	157	HKY+F+G4	73.8769
Fvb1	13240001	13250000	392.563	0	1197	133	HKY+F+R2	68.125
Fvb1	13250001	13260000	18.1905	0.6389	6809	561	HKY+F+G4	76.375
Fvb1	13260001	13270000	308.403	0.4097	3490	449	HKY+F+I	65.7344
Fvb1	13270001	13280000	371.052	0.3865	4262	345	HKY+F+G4	78
Fvb1	13280001	13290000	43.8071	0.561	4687	482	TPM3+F	75.6562
Fvb1	13290001	13300000	16.3543	0.666	4396	444	HKY+F	65.6406
Fvb1	13300001	13310000	163.552	0.0132	1678	337	HKY+F+G4	75.6875
Fvb1	13310001	13320000	252.963	0.3953	4607	406	HKY+F+G4	77.7344
Fvb1	13320001	13330000	348.275	0.5429	2016	125	TPM3+F+G4	76.8906
Fvb1	13330001	13340000	372.697	0	2767	360	HKY+F+R2	74.1406
Fvb1	13340001	13350000	392.995	0.0493	4081	366	TN+F+R2	73.7656
Fvb1	13350001	13360000	279.929	0.4205	2661	266	HKY+F+G4	75.5606
Fvb1	13360001	13370000	134.327	0.4109	5955	448	HKY+F+G4	76.1094
Fvb1	13370001	13380000	79.5695	0.1737	4879	717	HKY+F+G4	82.4688
Fvb1	13380001	13390000	13.3984	0.3029	6434	515	HKY+F+G4	74.3594
Fvb1	13390001	13400000	375.91	0.5557	1998	276	HKY+F+R2	70.8308
Fvb1	13400001	13410000	235.356	0.0258	3118	366	HKY+F+R2	83.0781
Fvb1	13410001	13420000	172.764	0	957	79	TPM2+F+I	72.0625
Fvb1	13420001	13430000	81.774	0.0511	2265	184	HKY+F+G4	68.5781
Fvb1	13440001	13450000	310.745	0	2340	230	HKY+F+G4	72.8906
Fvb1	13450001	13460000	195.918	0	1394	119	HKY+F+G4	69.125
Fvb1	13460001	13470000	162.923	0	1890	219	HKY+F+I	76.75
Fvb1	13470001	13480000	91.3265	0	296	82	TNe	68.9688
Fvb1	13480001	13490000	194.335	0.5532	6205	406	HKY+F	80.125
Fvb1	13490001	13500000	34.9813	0.7858	5128	349	TPM3+F+G4	79.4375
Fvb1	13500001	13510000	309.078	0.3365	2934	316	HKY+F	71.8923
Fvb1	13510001	13520000	120.922	0.6685	4680	416	TPM3+F+G4	69.3692
Fvb1	13520001	13530000	130.812	0.0092	1301	145	HKY+F	72.8125
Fvb1	13530001	13540000	146.915	0	3652	326	HKY+F+G4	69.7812
Fvb1	13540001	13550000	292.249	0.3558	1800	155	HKY+F+G4	64.1452
Fvb1	13550001	13560000	102.743	0.1294	4071	371	HKY+F+G4	74.8281
Fvb1	13560001	13570000	166.763	0	2174	276	TPM2+F	74.7031
Fvb1	13570001	13580000	380.095	0.3121	5693	557	HKY+F+R2	73.1406
Fvb1	13580001	13590000	263.417	0.0541	4952	615	HKY+F+G4	75.6308
Fvb1	13590001	13600000	357.992	0.4233	6184	407	HKY+F+R2	77.9375
Fvb1	13600001	13610000	355.643	0	1147	123	TIM3+F+R2	63.25
Fvb1	13610001	13620000	57.8077	0.1983	5075	355	HKY+F+G4	79.7344
Fvb1	13620001	13630000	21.9975	0.9578	8805	351	HKY+F+R2	76.25
Fvb1	13630001	13640000	35.6218	0.659	6936	461	HKY+F+G4	76.8594
Fvb1	13640001	13650000	240.472	0.5475	5711	417	HKY+F+G4	84.4308
Fvb1	13650001	13660000	391.756	0.4909	5144	374	HKY+F+R2	77.5156
Fvb1	13660001	13670000	363.791	0.1192	2465	370	HKY+F+R2	83.4375
Fvb1	13670001	13680000	387.436	0.2287	2746	260	HKY+F+R2	77.7846
Fvb1	13680001	13690000	131.899	0.0352	443	67	HKY+F+G4	60.0938
Fvb1	13690001	13700000	124.072	0.6022	5715	410	HKY+F+G4	85.1406
Fvb1	13700001	13710000	9.09469	0.8902	7137	451	HKY+F+G4	78.2969
Fvb1	13710001	13720000	43.327	0.4228	4695	503	HKY+F+G4	81.1562
Fvb1	13720001	13730000	2.70532	0.0229	1051	119	HKY+F	67.5077
Fvb1	13730001	13740000	15.7732	0.0235	1248	125	HKY+F	69.375
Fvb1	13740001	13750000	107.146	0.081	3867	356	HKY+F+G4	76.3125
Fvb1	13750001	13760000	369.415	0.3761	4239	337	HKY+F+R3	84.4091
Fvb1	13760001	13770000	17.4312	0.7235	5463	442	HKY+F+G4	87.0455
Fvb1	13770001	13780000	39.7646	1	2192	266	HKY+F+G4	73.1613
Fvb1	13780001	13790000	144.887	0.309	3314	272	HKY+F+G4	80.6667
Fvb1	13790001	13800000	218.567	0	1033	236	K2P	68.8438
Fvb1	13810001	13820000	403.754	0.0587	1120	128	HKY+F	74.9375
Fvb1	13820001	13830000	37.2452	0.3522	3817	311	HKY+F	83.5938
Fvb1	13830001	13840000	171.266	0.2519	3524	347	HKY+F+G4	78.625
Fvb1	13840001	13850000	44.4175	0.4274	5323	472	HKY+F+G4	82.871
Fvb1	13850001	13860000	14.2121	1	6813	566	TPM3+F+G4	75.0952
Fvb1	13860001	13870000	11.2393	0.7145	5594	330	HKY+F+G4	66.3387
Fvb1	13870001	13880000	39.377	0.7054	6806	497	HKY+F+G4	79.2923
Fvb1	13880001	13890000	462.183	0.2621	1346	88	HKY+F+G4	67.8308
Fvb1	13890001	13900000	130.913	0.1024	893	202	HKY+F	68.2857
Fvb1	13900001	13910000	297.396	0	2812	274	TPM3+F+I	65.619
Fvb1	13910001	13920000	359.613	0.3449	1283	175	HKY+F+G4	74.0154
Fvb1	13920001	13930000	368.822	0	1096	149	K3Pu+F	75.8308
Fvb1	13950001	13960000	127.338	0.1738	2119	266	HKY+F+G4	77.0606
Fvb1	13960001	13970000	175.285	0.0868	1768	239	HKY+F	61.5238
Fvb1	13980001	13990000	339.754	0.1906	4491	428	HKY+F+G4	80.3333
Fvb1	13990001	14000000	272.156	0.4549	5830	425	HKY+F+G4	70.3846
Fvb1	14000001	14010000	297.398	0.603	5893	331	HKY+F+G4	78.8636
Fvb1	14010001	14020000	363.624	0.0219	1860	264	HKY+F+G4	82.8889
Fvb1	14020001	14030000	103.875	0.0272	1216	325	HKY+F	72.3692
Fvb1	14030001	14040000	29.7642	0.8679	7350	488	HKY+F+G4	85.1587
Fvb1	14040001	14050000	99.7349	0.8048	5557	411	HKY+F+G4	81.3175
Fvb1	14050001	14060000	120.802	0.1877	1774	146	HKY+F+R2	75.6349
Fvb1	14060001	14070000	126.257	0	1030	150	HKY+F+G4	70.2381
Fvb1	14070001	14080000	0.585764	0.7329	1135	66	HKY+F	65.6508
Fvb1	14080001	14090000	222.525	0.8469	3792	351	TPM3+F+G4	80.6508
Fvb1	14090001	14100000	303.414	0.7622	5189	240	HKY+F+G4	72.9077
Fvb1	14100001	14110000	85.8873	1	7202	461	HKY+F+G4	76.4
Fvb1	14110001	14120000	381.793	0.1891	4739	646	HKY+F+R2	86.8
Fvb1	14120001	14130000	91.3814	0.2444	3557	363	HKY+F+G4	77.6308
Fvb1	14130001	14140000	74.9933	0.3945	3901	325	HKY+F+G4	75.7619
Fvb1	14140001	14150000	51.5307	0.6626	6197	452	HKY+F+G4	80.4603
Fvb1	14150001	14160000	45.6317	0.7069	6323	451	TN+F+R2	79.4308
Fvb1	14160001	14170000	16.8888	0.8965	6866	329	HKY+F+G4	76.4308
Fvb1	14170001	14180000	182.142	0.4028	1600	362	HKY+F+G4	76.5385
Fvb1	14180001	14190000	155.579	0.1834	2022	345	HKY+F+G4	78.2769
Fvb1	14190001	14200000	378.17	0.5125	2110	226	HKY+F+G4	75.6154
Fvb1	14200001	14210000	343.054	0.0196	1318	113	HKY+F+G4	60.4
Fvb1	14220001	14230000	63.5198	0.4182	3926	275	HKY+F+G4	84.4308
Fvb1	14230001	14240000	182.5	0.0479	1603	225	HKY+F+G4	77.5077
Fvb1	14250001	14260000	491.186	0	820	99	HKY+F+G4	67.2576
Fvb1	14260001	14270000	189.412	0.5838	1183	127	K3Pu+F+G4	63.5692
Fvb1	14280001	14290000	385.144	0.8118	800	103	TPM3+F+G4	61.3231
Fvb1	14290001	14300000	400.166	0.774	2036	476	TPM3+F+G4	75.1846
Fvb1	14300001	14310000	47.2139	0.5924	1657	208	HKY+F	70.3385
Fvb1	14310001	14320000	167.453	0	1862	142	HKY+F+G4	67.5077
Fvb1	14320001	14330000	437.755	0	1460	113	TPM3+F+R2	71.3692
Fvb1	14340001	14350000	293.409	0.9056	955	63	TPM2+F+G4	62.8636
Fvb1	14400001	14410000	338.119	0.6667	1367	103	TPM2+F+G4	74.5758
Fvb1	14410001	14420000	402.577	0.1182	1046	104	HKY+F+G4	68.9692
Fvb1	14420001	14430000	429.193	0.3913	1323	108	HKY+F+R2	65.3846
Fvb1	14430001	14440000	289.711	0.2387	2018	204	HKY+F+R2	71.9077
Fvb1	14440001	14450000	165.474	0.8209	1340	153	HKY+F+G4	66.5231
Fvb1	14450001	14460000	317.813	0.2322	2104	159	HKY+F+G4	75.5538
Fvb1	14460001	14470000	17.2333	0.7353	2065	124	HKY+F+G4	69.0154
Fvb1	14470001	14480000	272.105	0.1561	1263	168	TPM3+F+G4	63.8462
Fvb1	14480001	14490000	19.1132	0	2275	284	HKY+F+G4	78.2769
Fvb1	14490001	14500000	353.15	0	2229	248	HKY+F+R2	71.3692
Fvb1	14510001	14520000	334.481	0.1064	2622	356	HKY+F+R2	75.0154
Fvb1	14520001	14530000	338.504	0.5651	4746	297	HKY+F+G4	85.8308
Fvb1	14530001	14540000	15.351	0.3893	3518	244	HKY+F+G4	79.2154
Fvb1	14540001	14550000	42.2039	0.2783	2894	280	HKY+F+R2	80.3077
Fvb1	14550001	14560000	72.4713	0.8884	7473	486	TN+F+G4	81.7385
Fvb1	14590001	14600000	65.5969	0	403	50	HKY+F+G4	61.2344
Fvb1	14620001	14630000	223.172	0.207	605	217	K2P+R2	70.3594
Fvb1	14630001	14640000	365.209	0.7435	2435	257	HKY+F+G4	71.6
Fvb1	14650001	14660000	343.433	0.3683	1225	240	HKY+F+G4	80.3333
Fvb1	14660001	14670000	68.9448	0.1973	2874	215	HKY+F+G4	75.5692
Fvb1	14670001	14680000	133.349	0	2865	289	TPM2+F+G4	73.4615
Fvb1	14680001	14690000	109.31	0.127	5013	468	HKY+F+G4	77.0909
Fvb1	14690001	14700000	132.493	0	870	207	HKY+F+G4	78.7846
Fvb1	14700001	14710000	36.4049	0.6853	7178	427	HKY+F+G4	80.2424
Fvb1	14710001	14720000	43.4402	0.9824	7302	490	TN+F+G4	77.2424
Fvb1	14720001	14730000	70.6369	0.5838	6332	498	TPM2+F+R2	79.1846
Fvb1	14730001	14740000	268.101	0.2345	3900	294	HKY+F+R2	79.9692
Fvb1	14740001	14750000	285.188	0.1618	2136	284	TN+F+R2	78.5
Fvb1	14750001	14760000	93.094	0.812	6386	494	HKY+F+R2	80.8
Fvb1	14760001	14770000	206.593	0.1985	3896	306	TPM2+F+G4	85.3492
Fvb1	14770001	14780000	192.04	0.38	5566	374	HKY+F+G4	73.4308
Fvb1	14800001	14810000	124.343	0.2651	4137	283	TN+F+I	81.1562
Fvb1	14810001	14820000	67.6512	0.9849	5787	463	TPM2+F+R2	76.5714
Fvb1	14820001	14830000	15.3633	0.3033	5865	445	TPM2+F+G4	78.4154
Fvb1	14830001	14840000	16.1821	1	7458	374	HKY+F+G4	67.127
Fvb1	14840001	14850000	122.374	0.5023	6744	528	HKY+F+R2	80.8413
Fvb1	14850001	14860000	76.2373	0.1938	1812	109	TPM3+F+G4	69.6508
Fvb1	14860001	14870000	127.517	0.6945	5696	376	HKY+F+G4	83.7385
Fvb1	14870001	14880000	52.2869	0.9495	7645	559	HKY+F+G4	73.9688
Fvb1	14880001	14890000	14.3368	0.9054	8147	467	HKY+F+G4	75.2222
Fvb1	14890001	14900000	326	0.5625	4458	413	TPM2+F+R2	79.1231
Fvb1	14900001	14910000	10.8258	0.9267	8547	394	HKY+F+G4	78.2154
Fvb1	14910001	14920000	11.844	1	8762	492	TPM2+F+G4	79.6308
Fvb1	14920001	14930000	385.308	0.0304	2189	292	K3Pu+F+R2	75.3385
Fvb1	14930001	14940000	85.055	0	1416	342	HKY+F	63.0923
Fvb1	14940001	14950000	287.944	0.1334	3937	412	HKY+F+G4	75.125
Fvb1	14950001	14960000	32.6824	0.094	4798	428	HKY+F+G4	81.7619
Fvb1	14960001	14970000	21.7039	0.617	5984	416	HKY+F+G4	76.2923
Fvb1	14970001	14980000	90.1543	0	3771	351	HKY+F+G4	73.5692
Fvb1	14980001	14990000	136.948	0.3556	6236	416	TPM3+F+R2	77.4769
Fvb1	14990001	15000000	58.0737	0.4441	6036	465	HKY+F+G4	79.127
Fvb1	15000001	15010000	89.0293	0.4307	4312	315	HKY+F+G4	82.0484
Fvb1	15010001	15020000	45.0114	0.5113	5982	338	TPM3+F+G4	78.127
Fvb1	15030001	15040000	327.088	0.3218	3333	250	HKY+F+R2	82.7969
Fvb1	15040001	15050000	52.8186	0.4982	6910	496	HKY+F+G4	80.1587
Fvb1	15050001	15060000	303.304	0	3363	565	HKY+F+G4	73.2381
Fvb1	15060001	15070000	459.548	0.1565	3651	254	HKY+F+G4	81.8788
Fvb1	15070001	15080000	226.975	0.6085	6608	658	HKY+F+G4	78.2769
Fvb1	15080001	15090000	5.36157	1	6157	471	TPM3+F+G4	68
Fvb1	15090001	15100000	77.3808	0.7608	6863	483	HKY+F+G4	81.6923
Fvb1	15100001	15110000	324.107	0	4752	580	HKY+F+G4	83.0769
Fvb1	15110001	15120000	31.8327	0.482	6465	400	HKY+F+G4	77.6364
Fvb1	15120001	15130000	373.105	0.1488	2339	259	HKY+F+R2	71.7031
Fvb1	15130001	15140000	258.646	0.4753	1974	253	TPM3+F+R2	76.3651
Fvb1	15140001	15150000	319.046	0.4003	977	155	HKY+F+G4	73.2698
Fvb1	15160001	15170000	29.6663	0.8194	4225	182	HKY+F+G4	73.9032
Fvb1	15170001	15180000	0.442576	0.4625	1443	78	HKY+F	68.7258
Fvb1	15180001	15190000	347.878	0.4496	3487	377	HKY+F+R2	78.7424
Fvb1	15190001	15200000	46.2681	0.7567	6141	424	TPM3+F+R2	80.4923
Fvb1	15200001	15210000	78.0003	0.2954	4018	310	HKY+F+G4	80.7302
Fvb1	15210001	15220000	59.6061	0.3425	7006	492	HKY+F+R2	70.9841
Fvb1	15220001	15230000	161.982	0.1673	3696	521	TPM2+F+R2	77.1692
Fvb1	15240001	15250000	342.676	0.2077	2330	452	TIM3+F+R2	76.6769
Fvb1	15250001	15260000	341.701	0.2064	2075	293	HKY+F+R2	83.4154
Fvb1	15260001	15270000	130.621	0.6033	1169	58	HKY+F	62.3231
Fvb1	15280001	15290000	202.02	0.0717	1250	96	HKY+F+G4	74.4615
Fvb1	15290001	15300000	29.3388	0.5681	5978	439	HKY+F+G4	81.9242
Fvb1	15300001	15310000	379.071	0.3217	4525	467	HKY+F+R2	88.5312
Fvb1	15310001	15320000	64.0803	0.8845	7941	357	HKY+F+G4	79.0303
Fvb1	15320001	15330000	23.7948	0.6703	7053	381	TPM3+F+G4	78.4062
Fvb1	15330001	15340000	42.569	0	3182	368	HKY+F+G4	81.7812
Fvb1	15340001	15350000	72.8253	0.8036	7205	524	HKY+F+I	83.6719
Fvb1	15350001	15360000	212.243	0.6647	7094	395	TPM3+F+G4	77.9219
Fvb1	15360001	15370000	372.969	0.1097	3936	413	HKY+F+G4	78.0462
Fvb1	15370001	15380000	404.08	0	2702	176	TPM2+F+G4	62.0312
Fvb1	15380001	15390000	67.8438	0.0523	506	124	HKY+F	66.3226
Fvb1	15390001	15400000	298.709	0.9731	3489	282	HKY+F+G4	71.8125
Fvb1	15400001	15410000	300.062	0.763	2734	146	HKY+F+G4	73.629
Fvb1	15410001	15420000	332.14	0.5983	5664	383	HKY+F+G4	78.1538
Fvb1	15420001	15430000	60.7896	0.3161	4459	459	TN+F+G4	80.7188
Fvb1	15430001	15440000	137.419	0.7056	5920	462	HKY+F+G4	80.0469
Fvb1	15440001	15450000	9.68726	0.3225	3231	332	HKY+F+G4	66.5938
Fvb1	15450001	15460000	28.3994	0.5221	4764	470	HKY+F+G4	68.625
Fvb1	15490001	15500000	39.7044	0.2655	2472	183	HKY+F+G4	72.3333
Fvb1	15500001	15510000	263.113	0.3884	4631	420	HKY+F+R2	79.8125
Fvb1	15510001	15520000	236.664	0.3873	4636	402	HKY+F+R2	83.9062
Fvb1	15520001	15530000	454.892	0	1474	159	HKY+F+R2	68.1231
Fvb1	15550001	15560000	31.9729	0.5954	3403	193	HKY+F	68.75
Fvb1	15560001	15570000	283.845	0.021	487	107	K2P	78.6875
Fvb1	15570001	15580000	341.964	0	817	64	HKY+F+R2	67.5938
Fvb1	15590001	15600000	94.8726	0.5358	2391	184	HKY+F+G4	78.0156
Fvb1	15600001	15610000	401.822	0	1309	127	K3Pu+F+G4	71.1719
Fvb1	15610001	15620000	353.607	0.2651	1927	258	HKY+F	74.6818
Fvb1	15620001	15630000	166.898	0	568	179	K2P	76.5938
Fvb1	15630001	15640000	28.7249	0.2656	2815	214	HKY+F+G4	77.1094
Fvb1	15640001	15650000	346.475	0.296	3048	216	HKY+F+G4	73.5
Fvb1	15650001	15660000	163.051	0	1345	351	HKY+F	73.5
Fvb1	15660001	15670000	374.986	0	1738	219	K3Pu+F+G4	78.4531
Fvb1	15670001	15680000	426.525	0	1961	185	TPM3+F+R2	77.0625
Fvb1	15680001	15690000	293.949	0	1228	120	HKY+F+R2	65.5161
Fvb1	15690001	15700000	388.344	0	3486	366	HKY+F+R2	81.4688
Fvb1	15700001	15710000	315.709	0.0709	3474	301	HKY+F+R2	79.8594
Fvb1	15710001	15720000	297.029	0.4848	3389	388	HKY+F+R2	84.5469
Fvb1	15720001	15730000	23.8361	0.573	4644	325	HKY+F+G4	75.5
Fvb1	15730001	15740000	282.888	0	2381	289	HKY+F+R2	84.2344
Fvb1	15740001	15750000	153.814	0.7626	7389	423	HKY+F+G4	82.1875
Fvb1	15750001	15760000	213.749	0.4208	5719	378	HKY+F+G4	72.3594
Fvb1	15760001	15770000	46.5691	0.7509	6937	471	HKY+F+G4	75.3125
Fvb1	15770001	15780000	195.473	0	1477	85	HKY+F+G4	72.8125
Fvb1	15780001	15790000	293.331	0.087	1306	122	HKY+F+G4	66.9677
Fvb1	15790001	15800000	68.0146	0.7179	6347	390	HKY+F+G4	73.4516
Fvb1	15800001	15810000	74.4877	0.1131	2068	249	TN+F+G4	73.1452
Fvb1	15820001	15830000	163.414	0.8618	4764	345	TN+F+G4	78.4127
Fvb1	15830001	15840000	148.865	0.7891	7017	447	HKY+F+G4	77.1364
Fvb1	15840001	15850000	8.57462	0.5724	5505	364	HKY+F+G4	81.2462
Fvb1	15850001	15860000	46.404	0.0286	3518	292	HKY+F+G4	76.4127
Fvb1	15860001	15870000	243.297	0.1285	4226	439	HKY+F+R2	85.5692
Fvb1	15870001	15880000	32.5142	0.048	3496	271	TPM2+F+G4	74.6615
Fvb1	15880001	15890000	33.8791	0.6727	6760	356	HKY+F+G4	78.5692
Fvb1	15890001	15900000	78.1311	0.2207	6543	369	HKY+F+G4	79.6462
Fvb1	15900001	15910000	346.72	0	4953	310	HKY+F+G4	79.2462
Fvb1	15910001	15920000	121.247	0.5967	6002	369	HKY+F+G4	77.9385
Fvb1	15920001	15930000	73.8974	0.419	6206	300	HKY+F+I	70.6462
Fvb1	15930001	15940000	290.536	0.2172	4480	212	HKY+F+I	76.1231
Fvb1	15940001	15950000	107.748	0.5226	5405	433	HKY+F+R2	82.9846
Fvb1	15950001	15960000	13.6131	0.8045	7252	433	HKY+F	73.6061
Fvb1	15960001	15970000	163.564	0.0808	5110	373	HKY+F+G4	81.5846
Fvb1	15970001	15980000	337.858	0	1642	115	HKY+F+R2	68.1212
Fvb1	15980001	15990000	472.4	0	2826	294	TN+F+R2	72.9538
Fvb1	15990001	16000000	366.269	0	777	304	K2P	69.8308
Fvb1	16000001	16010000	378.493	0.2262	4721	421	HKY+F+R2	79.8923
Fvb1	16010001	16020000	35.1222	0.4689	4147	261	K3Pu+F+G4	74.8769
Fvb1	16020001	16030000	177.23	0.2077	3261	277	HKY+F+G4	80.1111
Fvb1	16030001	16040000	360.611	0.1094	3331	271	HKY+F+G4	74.2857
Fvb1	16040001	16050000	4.30363	0.8837	7483	409	HKY+F+G4	79.2222
Fvb1	16050001	16060000	94.1329	0.3354	3239	257	HKY+F+G4	69.7812
Fvb1	16060001	16070000	489.329	0.4495	3916	269	HKY+F+G4	72.8485
Fvb1	16070001	16080000	283.237	0.047	4160	418	HKY+F+G4	77.9365
Fvb1	16080001	16090000	38.425	0.7951	7250	503	TPM3+F+G4	78.9206
Fvb1	16090001	16100000	49.9909	0	1450	254	K3Pu+F+G4	74.4615
Fvb1	16100001	16110000	49.7606	0	1317	42	TPM3+F+I	65.4062
Fvb1	16110001	16120000	20.4025	0.8417	5919	306	HKY+F+G4	73.8571
Fvb1	16120001	16130000	26.6567	0.7662	6281	364	HKY+F	83.4762
Fvb1	16130001	16140000	58.7993	0.6516	5875	398	HKY+F+G4	74.2923
Fvb1	16140001	16150000	77.4615	0.8799	5911	412	HKY+F+G4	78.6769
Fvb1	16150001	16160000	11.6425	0.9225	8028	327	HKY+F+G4	76.6825
Fvb1	16160001	16170000	31.515	0.5343	5197	281	HKY+F+G4	73.4603
Fvb1	16170001	16180000	420.39	0	766	92	HKY+F+G4	63.9242
Fvb1	16180001	16190000	219.928	0.5434	5601	376	TPM2+F+G4	76.7812
Fvb1	16190001	16200000	275.068	0	1814	227	HKY+F+R2	72.6508
Fvb1	16210001	16220000	65.9591	0.6269	4700	437	TN+F+R3	80.8594
Fvb1	16220001	16230000	41.8225	0.8527	7114	412	HKY+F+G4	78.3281
Fvb1	16230001	16240000	184.44	0.375	4137	350	TVM+F+G4	76.7273
Fvb1	16240001	16250000	74.0728	0.5372	6124	474	HKY+F+G4	80.2154
Fvb1	16250001	16260000	332.886	0.375	4307	393	HKY+F+G4	83.5758
Fvb1	16260001	16270000	136.874	0.1155	585	101	HKY+F	75.3492
Fvb1	16270001	16280000	68.5011	0.592	5320	544	HKY+F+R2	75.1061
Fvb1	16280001	16290000	33.3276	0.5609	7092	520	HKY+F+G4	81.1692
Fvb1	16290001	16300000	36.1208	0.4606	6170	481	HKY+F+G4	80.2121
Fvb1	16300001	16310000	283.397	0.4608	5169	389	HKY+F+R2	82.4697
Fvb1	16310001	16320000	229.636	0.5687	6304	421	HKY+F+G4	70.8636
Fvb1	16320001	16330000	29.1487	0.9171	7149	433	HKY+F+G4	73.4375
Fvb1	16330001	16340000	273.035	0.244	2839	491	HKY+F+R2	76.9091
Fvb1	16340001	16350000	117.677	0	2095	438	TN+F	68.1385
Fvb1	16350001	16360000	45.7053	0.8347	6298	422	HKY+F+G4	76.3692
Fvb1	16360001	16370000	35.5688	0.3584	5204	266	HKY+F+G4	73.1587
Fvb1	16370001	16380000	165.243	0.9683	4836	265	HKY+F+G4	75.7385
Fvb1	16380001	16390000	106.978	0.1902	4000	383	HKY+F+G4	81.8923
Fvb1	16390001	16400000	325.101	0.477	5878	212	HKY+F+G4	83.6364
Fvb1	16400001	16410000	385.978	0.5323	5816	338	TPM3+F+G4	82.1515
Fvb1	16410001	16420000	297.347	0.6977	3415	183	HKY+F+G4	72.75
Fvb1	16420001	16430000	265.063	0.22	3153	205	HKY+F+G4	73.1846
Fvb1	16440001	16450000	234.927	0.3488	4464	221	HKY+F+G4	74.7385
Fvb1	16450001	16460000	36.3243	0.6287	6874	468	HKY+F+R2	79.6462
Fvb1	16460001	16470000	308.537	0	1585	315	HKY+F+G4	71.4762
Fvb1	16470001	16480000	48.7362	0.7748	6323	308	HKY+F+G4	74.7692
Fvb1	16480001	16490000	19.5792	0.9589	6709	348	HKY+F+G4	77.1094
Fvb1	16490001	16500000	32.4246	0.632	5832	301	HKY+F+R2	68.9242
Fvb1	16500001	16510000	30.9166	0.881	7287	431	HKY+F+G4	78.3231
Fvb1	16510001	16520000	87.9367	0.43	6201	383	HKY+F+G4	72.8
Fvb1	16520001	16530000	51.7584	0.9131	7808	368	HKY+F+G4	77.3939
Fvb1	16530001	16540000	321.405	0	1948	510	TPM2+F	83.1692
Fvb1	16540001	16550000	405.01	0.2956	2672	236	HKY+F+R2	79.6667
Fvb1	16550001	16560000	361.126	0.3377	1581	96	TN+F+G4	68.3333
Fvb1	16570001	16580000	118.104	0.2486	2661	210	HKY+F+G4	76.5846
Fvb1	16580001	16590000	408.371	0.1592	1701	227	TPM2+F+G4	73
Fvb1	16590001	16600000	218.224	0.3196	1476	156	HKY+F+G4	63.8636
Fvb1	16600001	16610000	232.601	0.1308	968	107	HKY+F+G4	77.4615
Fvb1	16610001	16620000	115.796	0.3512	5253	349	HKY+F+G4	83.7538
Fvb1	16620001	16630000	307.643	0	2191	276	HKY+F+R2	74.3788
Fvb1	16630001	16640000	233.651	0.1384	2891	254	K3Pu+F+R2	76.803
Fvb1	16640001	16650000	170.906	0.7764	5643	386	HKY+F+G4	79.6923
Fvb1	16650001	16660000	416.529	0	1846	190	TIM3+F+R2	68.1846
Fvb1	16660001	16670000	417.049	0.3327	3279	205	HKY+F+R2	77.3231
Fvb1	16670001	16680000	61.1523	0.7562	6355	451	HKY+F+G4	78.7879
Fvb1	16680001	16690000	29.5413	0.5866	4801	365	HKY+F+I	77.9538
Fvb1	16730001	16740000	24.9277	0.5794	5018	368	HKY+F+G4	77.3231
Fvb1	16740001	16750000	390.466	0.1599	1474	145	HKY+F+G4	72.7846
Fvb1	16750001	16760000	231.704	0	1852	187	HKY+F+R2	72.6769
Fvb1	16760001	16770000	16.639	0.924	7152	419	HKY+F+G4	79.5156
Fvb1	16770001	16780000	29.3415	0.6703	7057	512	HKY+F+G4	83.2923
Fvb1	16780001	16790000	43.0649	0.9186	8194	392	HKY+F+G4	76.1667
Fvb1	16790001	16800000	370.021	0.1013	2730	241	HKY+F+R2	82.4923
Fvb1	16800001	16810000	240.22	0	1148	69	HKY+F+R2	65.2462
Fvb1	16810001	16820000	210.752	0.0373	1974	183	HKY+F+G4	69.5455
Fvb1	16820001	16830000	274.58	0.1357	3549	407	TN+F+G4	81.0769
Fvb1	16830001	16840000	92.011	0.1262	1738	239	HKY+F+G4	71.4462
Fvb1	16840001	16850000	4.51241	0.9493	7305	423	HKY+F+G4	73.6923
Fvb1	16850001	16860000	288.795	0.4784	4513	338	HKY+F+G4	82.6462
Fvb1	16860001	16870000	372.162	0	2232	301	HKY+F+R2	79.7385
Fvb1	16870001	16880000	6.80377	0.9321	7544	454	HKY+F+G4	76.5606
Fvb1	16880001	16890000	330.407	0.0475	2859	464	TPM3+F+G4	74.2154
Fvb1	16890001	16900000	136.03	0.482	4702	516	HKY+F+G4	83.2273
Fvb1	16900001	16910000	148.657	0.4233	6649	591	HKY+F+G4	80.2121
Fvb1	16910001	16920000	25.307	0.9323	7150	392	TPM2+F+G4	77.3846
Fvb1	16920001	16930000	86.5543	0.4663	4351	266	HKY+F+R3	79.3538
Fvb1	16930001	16940000	4.40828	0.3145	2463	196	TPM2+F	69.3077
Fvb1	16940001	16950000	141.834	0.179	4589	423	TPM2+F+R2	75.6308
Fvb1	16950001	16960000	123.844	0.6993	6277	352	HKY+F+G4	67.8154
Fvb1	16970001	16980000	379.134	0.0355	1201	79	K3Pu+F+I	69.1111
Fvb1	16980001	16990000	365.177	0	1720	75	HKY+F+I	62.1538
Fvb1	16990001	17000000	389.442	0.1276	3584	131	HKY+F+G4	70.7231
Fvb1	17000001	17010000	137.715	0.2355	2730	259	HKY+F+I	74.7692
Fvb1	17010001	17020000	418.274	0	912	66	HKY+F+I	64.0769
Fvb1	17020001	17030000	373.304	0.6707	5561	291	HKY+F+G4	73.2923
Fvb1	17030001	17040000	260.324	0.155	3102	216	HKY+F+I	74.8485
Fvb1	17040001	17050000	230.146	0.5079	5939	342	HKY+F+G4	72.7692
Fvb1	17050001	17060000	81.7809	0.6897	6058	380	TPM3+F+G4	74.4462
Fvb1	17060001	17070000	331.965	0.2217	3033	237	HKY+F+R2	72.9394
Fvb1	17070001	17080000	105.992	0.6255	5660	345	HKY+F+G4	73.4
Fvb1	17080001	17090000	32.2663	0.7485	6062	449	HKY+F+G4	78.8615
Fvb1	17090001	17100000	45.0353	0.2547	3009	259	TPM3+F+R2	74.6615
Fvb1	17100001	17110000	2.23905	0.7843	7126	409	HKY+F+G4	73.5152
Fvb1	17110001	17120000	31.7593	0.1305	3057	289	TPM2+F+I	72.5231
Fvb1	17120001	17130000	372.359	0.1833	1408	80	HKY+F+G4	60.7273
Fvb1	17140001	17150000	144.313	0.5681	6454	303	HKY+F+I	78.3538
Fvb1	17150001	17160000	73.7004	0.6795	5605	488	HKY+F+G4	80.6462
Fvb1	17160001	17170000	44.1312	0	906	155	HKY+F	68.0455
Fvb1	17180001	17190000	36.1289	0.0898	1114	149	HKY+F+G4	71.1385
Fvb1	17190001	17200000	40.5093	0.5425	5679	389	HKY+F+G4	75.1818
Fvb1	17200001	17210000	33.4897	0.7869	7068	340	TN+F+G4	73.0758
Fvb1	17210001	17220000	39.9554	0.9003	7770	398	HKY+F+G4	71.1231
Fvb1	17220001	17230000	54.6005	0.8115	6564	324	HKY+F+G4	78.4091
Fvb1	17230001	17240000	2.12891	0.0203	223	29	K2P	60.8364
Fvb1	17260001	17270000	70.406	0.7246	6016	357	HKY+F+G4	78.0462
Fvb1	17270001	17280000	25.0909	1	6429	386	HKY+F+G4	72.2308
Fvb1	17280001	17290000	345.119	0.1802	2857	193	HKY+F+R2	71.803
Fvb1	17290001	17300000	97.9289	0.3069	5014	413	HKY+F+G4	80.4848
Fvb1	17300001	17310000	9.58427	0.8049	7931	500	TPM3+F+G4	67.7231
Fvb1	17310001	17320000	330.123	0.1393	3584	503	HKY+F+G4	82.9545
Fvb1	17320001	17330000	274.282	0.0416	2910	537	TIM3+F+G4	80.7121
Fvb1	17330001	17340000	8.54902	0.7348	7173	424	HKY+F+G4	69.9531
Fvb1	17340001	17350000	279.241	0.2547	3381	194	HKY+F+G4	78.3538
Fvb1	17350001	17360000	280.079	0.0551	2125	344	HKY+F+G4	73.4032
Fvb1	17360001	17370000	11.6945	0.6894	5431	335	HKY+F	78.4615
Fvb1	17370001	17380000	6.91251	0.5631	5960	346	HKY+F+G4	76.8548
Fvb1	17390001	17400000	187.701	0	1596	239	HKY+F+G4	78.0154
Fvb1	17400001	17410000	18.2513	0	279	57	K2P	64.5846
Fvb1	17420001	17430000	323.361	0.1667	984	84	HKY+F	65.1231
Fvb1	17460001	17470000	23.3826	0.2303	1199	123	HKY+F+G4	72.9231
Fvb1	17470001	17480000	52.2266	0.1425	3508	322	TPM3+F+G4	79.3385
Fvb1	17480001	17490000	17.3983	0.7388	6999	483	TPM2+F+G4	75.4
Fvb1	17490001	17500000	45.2427	0.2722	3473	387	HKY+F+G4	73.3538
Fvb1	17500001	17510000	46.9897	0.8596	7085	356	HKY+F+G4	78.1538
Fvb1	17510001	17520000	40.8485	0.5575	6025	348	HKY+F	73.9697
Fvb1	17520001	17530000	60.3036	0.6284	5423	395	TPM2+F	78.1538
Fvb1	17560001	17570000	430.889	0	1858	146	HKY+F+R2	70.6615
Fvb1	17570001	17580000	454.287	0	1691	162	HKY+F+R2	66.0154
Fvb1	17580001	17590000	162.016	0.249	2423	477	TN+F+G4	71.803
Fvb1	17590001	17600000	159.029	0.3893	4734	577	HKY+F+G4	82.7846
Fvb1	17600001	17610000	262.576	0.1672	2045	178	HKY+F+G4	76.1077
Fvb1	17610001	17620000	169.051	0.357	2671	220	HKY+F+G4	77.5846
Fvb1	17620001	17630000	30.8321	1	7467	464	HKY+F+G4	81.197
Fvb1	17630001	17640000	68.8467	0.2415	3917	359	TPM2+F+G4	79.2615
Fvb1	17640001	17650000	157.554	0	1323	382	TPM2+F+G4	68.4769
Fvb1	17650001	17660000	235.431	0	1095	221	HKY+F+G4	77.3077
Fvb1	17660001	17670000	404.368	0	2398	494	TPM2+F+G4	81.697
Fvb1	17670001	17680000	42.6639	0.7871	7305	460	HKY+F+G4	69.8154
Fvb1	17680001	17690000	21.7972	0.8915	7804	530	HKY+F+G4	78.6308
Fvb1	17690001	17700000	298.203	0.3522	4618	551	HKY+F+G4	80.3385
Fvb1	17700001	17710000	163.824	0	1190	94	HKY+F+G4	72.8615
Fvb1	17710001	17720000	157.538	0.3753	4003	272	HKY+F+G4	74.8182
Fvb1	17720001	17730000	309.549	0.2939	5047	519	TN+F+R2	85.7538
Fvb1	17730001	17740000	41.3809	0.824	7393	463	HKY+F+G4	83.6515
Fvb1	17740001	17750000	269.193	0.4962	6146	618	TN+F+R2	85.0455
Fvb1	17750001	17760000	21.6202	1	7914	461	HKY+F+G4	73.4091
Fvb1	17760001	17770000	54.259	0.4509	3608	246	HKY+F+G4	65.0923
Fvb1	17770001	17780000	36.5327	0.9663	7961	423	HKY+F+G4	82.6462
Fvb1	17780001	17790000	22.2548	0.6802	5999	345	TN+F+G4	67.3333
Fvb1	17790001	17800000	75.4501	0.6033	5124	297	HKY+F+G4	79.6212
Fvb1	17800001	17810000	42.7911	0.4141	3245	177	HKY+F+R3	70.6615
Fvb1	17810001	17820000	116.985	0.6334	6361	433	HKY+F+G4	81.6615
Fvb1	17820001	17830000	60.8402	0.1744	6509	323	HKY+F+R2	80.6923
Fvb1	17830001	17840000	101.342	0.5532	5095	363	HKY+F+G4	76.3788
Fvb1	17840001	17850000	49.6034	0.7285	6153	324	K3Pu+F+G4	78.4394
Fvb1	17850001	17860000	224.417	0	1059	172	HKY+F+G4	66.9692
Fvb1	17860001	17870000	360.128	0	2385	371	HKY+F+G4	71.7424
Fvb1	17870001	17880000	418.669	0	1580	130	HKY+F+G4	67.4615
Fvb1	17880001	17890000	49.5635	0.9354	6908	399	HKY+F+R3	78.4091
Fvb1	17890001	17900000	38.1348	0.3914	4240	324	HKY+F+G4	74.4308
Fvb1	17900001	17910000	381.789	0.5109	1621	200	HKY+F+R2	71.3226
Fvb1	17910001	17920000	386.197	0.7012	1539	227	TPM2+F+R3	79.9385
Fvb1	17920001	17930000	403.879	0.4136	3167	316	HKY+F+G4	81.0909
Fvb1	17930001	17940000	365.588	0	836	267	TIM3e	78.1061
Fvb1	17940001	17950000	152.456	0.4607	5633	421	TPM3+F+G4	76.1212
Fvb1	17950001	17960000	36.9768	0.8519	7061	394	TPM3+F+G4	78.6212
Fvb1	17960001	17970000	68.959	0.6957	6030	380	HKY+F+G4	77.7727
Fvb1	17970001	17980000	281.279	0.5752	5560	448	TPM3+F+R2	85.6818
Fvb1	17980001	17990000	337.635	0.8378	4888	243	HKY+F+G4	80.5231
Fvb1	17990001	18000000	15.8908	0.802	7196	394	HKY+F+G4	75.5231
Fvb1	18000001	18010000	379.971	0.4618	4727	377	HKY+F+R2	78.1515
Fvb1	18010001	18020000	424.373	0.5519	5648	413	HKY+F+R2	78.5152
Fvb1	18020001	18030000	420.009	0.0568	2871	477	HKY+F+R2	76
Fvb1	18030001	18040000	121.616	0.4527	5611	547	HKY+F+G4	81.4219
Fvb1	18040001	18050000	87.9697	0.4051	4872	343	HKY+F+G4	71.6154
Fvb1	18050001	18060000	8.50757	0.6591	5283	275	HKY+F+G4	79.5692
Fvb1	18060001	18070000	7.25641	0.8731	7783	333	HKY+F	74.2923
Fvb1	18070001	18080000	17.7428	0.7233	6145	319	HKY+F+G4	75.8308
Fvb1	18080001	18090000	305.933	0.1926	2891	239	HKY+F+G4	79.1667
Fvb1	18090001	18100000	21.1659	0.4359	6146	365	HKY+F+G4	74.0769
Fvb1	18100001	18110000	107.03	0.2966	3666	178	HKY+F+G4	67.6
Fvb1	18110001	18120000	311.373	0	970	205	HKY+F+G4	65.3538
Fvb1	18120001	18130000	311.27	0.3783	5260	489	HKY+F+G4	77.9077
Fvb1	18130001	18140000	20.0694	0.0785	926	44	HKY+F	76.5079
Fvb1	18140001	18150000	12.8952	0	750	118	TPM2+F	70.6923
Fvb1	18150001	18160000	156.203	0	828	167	HKY+F	77.6308
Fvb1	18160001	18170000	366.275	0.0488	2072	397	HKY+F+R2	72.2615
Fvb1	18170001	18180000	285.226	0.2273	3579	288	HKY+F+G4	75.1077
Fvb1	18180001	18190000	295.465	0.1162	3176	499	HKY+F+G4	82.7385
Fvb1	18190001	18200000	311.813	0.1096	4317	309	HKY+F+G4	83.8923
Fvb1	18200001	18210000	395.931	0.0933	2296	275	HKY+F+R2	76.4462
Fvb1	18210001	18220000	379.903	0.0687	2069	189	HKY+F+R2	77.3231
Fvb1	18220001	18230000	412.962	0.1759	1935	306	HKY+F+R2	76.4154
Fvb1	18230001	18240000	394.752	0.0775	1904	56	HKY+F+G4	65.6061
Fvb1	18240001	18250000	396.485	0.3334	5296	246	HKY+F+G4	74.7538
Fvb1	18250001	18260000	380.189	0.7613	1995	370	HKY+F	74.3231
Fvb1	18260001	18270000	103.042	0.5089	6942	410	HKY+F+G4	76.1212
Fvb1	18270001	18280000	266.434	0.3953	4668	323	HKY+F+G4	81.0462
Fvb1	18280001	18290000	181.468	0.3471	4929	436	HKY+F+G4	74.5692
Fvb1	18290001	18300000	265.329	0.3657	4096	323	HKY+F+G4	72.4
Fvb1	18300001	18310000	107.83	1	7168	440	TPM2+F+G4	77.7273
Fvb1	18310001	18320000	16.7931	0.8641	6888	420	HKY+F+G4	79.0615
Fvb1	18320001	18330000	341.446	0	887	132	TPM2+F+G4	61.4615
Fvb1	18330001	18340000	137.579	0.8045	4156	270	HKY+F+G4	76.9091
Fvb1	18340001	18350000	31.2184	0.5222	4114	177	HKY+F+G4	66.2424
Fvb1	18350001	18360000	450.273	0.2202	2520	179	HKY+F+G4	79.4308
Fvb1	18360001	18370000	380.854	0	2556	365	TN+F+R3	78.9091
Fvb1	18370001	18380000	269.726	0	1899	279	HKY+F+R2	70.5231
Fvb1	18380001	18390000	232.925	0.1605	4511	430	HKY+F+G4	78.3846
Fvb1	18390001	18400000	264.075	0	3645	375	HKY+F+R2	70.5385
Fvb1	18400001	18410000	51.3683	0.1165	2915	239	HKY+F	69.8462
Fvb1	18410001	18420000	7.57099	0.6214	4879	308	HKY+F+G4	76.6719
Fvb1	18420001	18430000	13.4301	0.7235	7404	639	HKY+F+G4	78.2615
Fvb1	18430001	18440000	83.062	0	2157	246	HKY+F	81.1061
Fvb1	18450001	18460000	39.0578	0.4949	5423	302	HKY+F+G4	71.2769
Fvb1	18460001	18470000	205.12	0.043	2518	369	HKY+F+G4	75.0769
Fvb1	18470001	18480000	116.157	0.2293	4435	315	HKY+F+G4	66.3846
Fvb1	18480001	18490000	370.996	0	1488	85	HKY+F+G4	62.1692
Fvb1	18490001	18500000	332.629	0	871	98	HKY+F+G4	71.375
Fvb1	18500001	18510000	209.687	0.7829	4977	364	HKY+F+G4	76.4615
Fvb1	18510001	18520000	139.49	0.4143	2132	262	HKY+F+G4	72.4462
Fvb1	18520001	18530000	42.447	0.4176	4524	364	HKY+F+R3	75.0308
Fvb1	18530001	18540000	384.719	0	1592	287	HKY+F+G4	74.7538
Fvb1	18540001	18550000	242.395	0.6272	6288	433	HKY+F+G4	79.5455
Fvb1	18550001	18560000	184.667	0.1395	4357	484	HKY+F+I	73.9538
Fvb1	18560001	18570000	319.436	0.4568	3265	217	HKY+F+G4	80
Fvb1	18570001	18580000	379.955	0.1645	1777	147	HKY+F+G4	70.2
Fvb1	18580001	18590000	304.631	0.5369	1311	110	HKY+F+G4	70.1231
Fvb1	18600001	18610000	176.894	0.3966	4959	372	HKY+F+R2	78.8154
Fvb1	18610001	18620000	332.73	0	2178	165	HKY+F+G4	75.5231
Fvb1	18620001	18630000	332.228	0	2761	307	K3Pu+F+G4	70.7879
Fvb1	18630001	18640000	72.4039	0.449	6288	629	HKY+F+G4	86.9242
Fvb1	18640001	18650000	4.07944	0.654	5470	436	HKY+F+I	77.8923
Fvb1	18650001	18660000	38.4965	0.474	4065	273	HKY+F+G4	80.8923
Fvb1	18660001	18670000	146.326	0.9944	6725	409	HKY+F+G4	75.1875
Fvb1	18670001	18680000	14.7584	0.526	5476	272	HKY+F	85.9231
Fvb1	18680001	18690000	44.9331	0.4062	3808	241	TN+F+G4	80.7385
Fvb1	18690001	18700000	67.7151	0.3484	2610	222	HKY+F+G4	79.8
Fvb1	18700001	18710000	55.1401	0.0765	2158	209	HKY+F+G4	73.0923
Fvb1	18710001	18720000	25.5262	0.5003	5021	439	TPM3+F+G4	71.9692
Fvb1	18720001	18730000	406.467	0.2244	3422	353	HKY+F+G4	79.9697
Fvb1	18730001	18740000	132.655	0.3845	4962	410	HKY+F+G4	80.6769
Fvb1	18740001	18750000	312.234	0	1361	319	HKY+F+G4	72.9077
Fvb1	18750001	18760000	127.489	0.3954	5440	568	HKY+F+G4	79.7692
Fvb1	18760001	18770000	28.0016	0.7633	6586	348	HKY+F	80.5469
Fvb1	18770001	18780000	235.654	0.0445	3475	278	HKY+F+G4	73.6923
Fvb1	18780001	18790000	99.9603	0.4259	5920	401	HKY+F+G4	79.7692
Fvb1	18790001	18800000	73.2421	0.6171	6005	385	TPM3+F+G4	81.6923
Fvb1	18800001	18810000	483.181	0.0418	2681	171	HKY+F+R2	76.5909
Fvb1	18820001	18830000	144.556	0.4679	4899	417	TPM3+F+G4	74.6462
Fvb1	18830001	18840000	52.6658	0.457	4062	356	TPM3+F+G4	77.0154
Fvb1	18840001	18850000	16.0291	0.9858	7959	515	HKY+F+G4	82.4462
Fvb1	18850001	18860000	32.7365	0.8203	7576	465	TPM3+F+G4	80.3385
Fvb1	18860001	18870000	96.8945	0.3014	3191	241	HKY+F+G4	78.7538
Fvb1	18870001	18880000	444.563	0.2637	971	137	HKY+F+G4	69.6061
Fvb1	18890001	18900000	399.893	0.4066	1773	135	HKY+F+I	77.5846
Fvb1	18900001	18910000	198.556	0.1393	840	90	HKY+F+I	64.7812
Fvb1	18920001	18930000	9.36311	0.1279	1452	96	K2P+G4	67.0806
Fvb1	18930001	18940000	299.258	0.2278	2614	127	HKY+F+G4	72.2923
Fvb1	18940001	18950000	101.382	0.6375	4610	285	HKY+F+G4	72.9692
Fvb1	18950001	18960000	20.4717	1	7761	377	HKY+F+I	79.7385
Fvb1	18960001	18970000	70.8522	0.563	5060	317	HKY+F+G4	81.7077
Fvb1	18970001	18980000	97.5222	0.3229	3717	339	TN+F+G4	73.9219
Fvb1	18980001	18990000	233.38	0	779	137	HKY+F	75.8438
Fvb1	18990001	19000000	124.063	0.1504	879	68	HKY+F+G4	66.1452
Fvb1	19000001	19010000	32.1213	0.7354	6873	312	HKY+F+G4	69.5692
Fvb1	19010001	19020000	171.369	0.3595	3372	240	TN+F+R2	78.8548
Fvb1	19020001	19030000	50.3401	0.214	2115	131	HKY+F+G4	74.25
Fvb1	19030001	19040000	49.7475	0	275	38	K3Pu+F	61.069
Fvb1	19040001	19050000	221.809	0.7638	1603	126	HKY+F+G4	71.4444
Fvb1	19050001	19060000	30.998	0.3358	813	65	HKY+F	72.1587
Fvb1	19060001	19070000	163.577	0.1412	6045	408	TN+F+R2	79.4769
Fvb1	19070001	19080000	208.862	0.263	2031	171	TN+F+I	74.4
Fvb1	19080001	19090000	370.967	0.3203	661	96	TPM2+F+G4	66.1667
Fvb1	19090001	19100000	176.554	0.2234	384	66	HKY+F	70.871
Fvb1	19100001	19110000	23.8426	0.7307	5536	300	HKY+F+G4	75.3594
Fvb1	19110001	19120000	12.2354	0.9445	7590	440	HKY+F+G4	74.6154
Fvb1	19120001	19130000	107.536	0.2849	4158	337	TPM2+F+G4	75.8769
Fvb1	19130001	19140000	117.95	0.229	2832	143	HKY+F+G4	76.8308
Fvb1	19140001	19150000	27.6678	0.1352	2992	493	HKY+F+G4	76.4923
Fvb1	19150001	19160000	13.7536	0.5586	7334	553	HKY+F+G4	78.125
Fvb1	19160001	19170000	171.135	0.4966	933	149	HKY+F+G4	66.625
Fvb1	19170001	19180000	414.328	0.2618	2549	181	HKY+F+I	70.6
Fvb1	19180001	19190000	160.601	0.5299	4579	283	TPM2+F	77.8594
Fvb1	19190001	19200000	368.799	0.618	4098	154	TPM2+F+G4	72.5758
Fvb1	19200001	19210000	330.074	0.7447	6644	347	HKY+F+G4	77.9219
Fvb1	19210001	19220000	183.824	0	2664	439	HKY+F	84.4154
Fvb1	19220001	19230000	23.6432	0	1027	79	HKY+F	61.082
Fvb1	19230001	19240000	131.389	0.8504	2107	240	HKY+F+G4	68.1231
Fvb1	19240001	19250000	349.703	0.635	711	126	HKY+F	62.2188
Fvb1	19250001	19260000	342.7	0.8283	2211	203	TN+F+G4	66.9839
Fvb1	19270001	19280000	235.243	0.992	1875	70	HKY+F+I	66.4677
Fvb1	19280001	19290000	184.739	0.5241	3474	244	HKY+F+R2	73.2308
Fvb1	19290001	19300000	33.7627	0.8339	6988	379	HKY+F+G4	69.4219
Fvb1	19300001	19310000	336.641	0.3416	736	123	K2P+G4	65.6094
Fvb1	19310001	19320000	131.421	0.9464	1227	90	HKY+F	75.9355
Fvb1	19320001	19330000	12.7391	0.2921	2773	187	HKY+F	66.2615
Fvb1	19330001	19340000	25.881	0.0253	6007	332	HKY+F+G4	74.9531
Fvb1	19340001	19350000	150.213	0.0421	2262	248	HKY+F+G4	74.4844
Fvb1	19350001	19360000	220.549	0.2319	775	85	HKY+F+G4	65.0156
Fvb1	19360001	19370000	320.654	0.3545	1026	91	HKY+F+I	64.2222
Fvb1	19370001	19380000	66.6851	0.4777	2871	168	K3Pu+F+G4	67.4154
Fvb1	19380001	19390000	121.933	0.5683	2180	99	TIM2+F+G4	70.5938
Fvb1	19400001	19410000	94.182	0.931	4501	289	HKY+F+G4	70.5
Fvb1	19410001	19420000	19.3932	0.5242	6273	304	TPM3+F+G4	77.3939
Fvb1	19420001	19430000	111.059	0.7892	885	77	K3Pu+F+G4	62.1905
Fvb1	19450001	19460000	31.2826	0	314	58	HKY+F	68.3443
Fvb1	19470001	19480000	349.274	0.1517	1580	144	HKY+F+G4	71.5873
Fvb1	19480001	19490000	44.1096	0.363	3741	250	HKY+F+G4	77.0156
Fvb1	19490001	19500000	280.883	0.2223	3117	403	HKY+F+G4	71.6774
Fvb1	19520001	19530000	299.961	0.255	3635	264	HKY+F+R2	77.0968
Fvb1	19530001	19540000	431.289	0	1465	104	HKY+F+G4	69.375
Fvb1	19550001	19560000	341.612	0	991	92	HKY+F+G4	65.3548
Fvb1	19570001	19580000	18.619	0	583	151	K2P	70.8548
Fvb1	19580001	19590000	306.822	0	825	119	TN+F+G4	65.3387
Fvb1	19610001	19620000	156.047	0	464	81	HKY+F	61.6562
Fvb1	19660001	19670000	357.118	0	587	54	HKY+F	64.0806
Fvb1	19670001	19680000	441.217	0	1910	118	HKY+F+R2	68.8154
Fvb1	19680001	19690000	316.085	0	1469	215	TPM3+F+R2	66.5469
Fvb1	19700001	19710000	101.482	0	2542	214	HKY+F+G4	80.0154
Fvb1	19710001	19720000	73.7723	0	363	47	TN+F	68
Fvb1	19720001	19730000	277.119	0.1902	1372	190	HKY+F	77.6129
Fvb1	19730001	19740000	189.324	0.1795	1062	106	TPM3+F+G4	61.9839
Fvb1	19750001	19760000	421.37	0	4239	411	HKY+F+R2	77.9697
Fvb1	19760001	19770000	134.535	0.1952	3671	338	HKY+F+G4	76.1774
Fvb1	19770001	19780000	209.83	0	582	289	K2P	69.8769
Fvb1	19780001	19790000	146.536	0.3613	4841	317	HKY+F+G4	72.5484
Fvb1	19790001	19800000	369.648	0	1376	331	HKY+F+R2	76.4848
Fvb1	19800001	19810000	308.134	0	1739	431	HKY+F+G4	76.4127
Fvb1	19810001	19820000	300.419	0.2041	2931	191	HKY+F+R2	79.3016
Fvb1	19820001	19830000	108.435	0.679	5374	299	HKY+F+G4	70.5312
Fvb1	19830001	19840000	423.596	0.0508	1271	116	K3Pu+F+R2	68.9394
Fvb1	19840001	19850000	438.83	0.2351	1734	115	HKY+F+G4	70.2857
Fvb1	19880001	19890000	355.806	0	1218	184	TPM3+F+R2	67.5968
Fvb1	19890001	19900000	339.214	0.2365	3274	315	HKY+F+G4	76.9677
Fvb1	19900001	19910000	164.408	0.3656	3732	257	HKY+F+G4	67.1406
Fvb1	19910001	19920000	70.9392	0	1582	98	HKY+F+G4	69.918
Fvb1	19920001	19930000	235.446	0.2175	3946	277	HKY+F+G4	79.4677
Fvb1	19930001	19940000	240.803	0	1796	221	HKY+F+G4	70.6984
Fvb1	19940001	19950000	343.712	0	1330	150	HKY+F+G4	75.7656
Fvb1	19950001	19960000	37.6518	0.4601	3566	332	HKY+F+G4	75.0952
Fvb1	19960001	19970000	0.559255	0.8575	7652	357	HKY+F+G4	79.6667
Fvb1	19970001	19980000	272.335	0.0423	4093	383	HKY+F+G4	80.3906
Fvb1	19980001	19990000	288.773	0	3757	355	HKY+F+R2	80.9077
Fvb1	19990001	20000000	265.635	0.3768	5125	587	HKY+F+G4	79.0794
Fvb1	20000001	20010000	99.9877	0.7041	1180	243	HKY+F	77.7143
Fvb1	20010001	20020000	145.22	0.0965	1496	178	TPM2+F	71.0476
Fvb1	20020001	20030000	392.601	0.1423	818	98	TPM2+F+R2	69.697
Fvb1	20030001	20040000	372.356	0.2522	3697	208	TPM2+F+R2	80.6508
Fvb1	20040001	20050000	226.872	0.5405	3553	280	TN+F+G4	75.9194
Fvb1	20050001	20060000	383.417	0.2811	1071	155	HKY+F+G4	67.2769
Fvb1	20060001	20070000	144.224	0.2883	3671	276	HKY+F+G4	76.3175
Fvb1	20070001	20080000	89.7029	0.7545	5407	339	HKY+F+G4	77.4516
Fvb1	20080001	20090000	373.639	0.1966	3370	239	HKY+F+R2	77.8254
Fvb1	20090001	20100000	175.405	0	2338	296	K3Pu+F+G4	67.8889
Fvb1	20100001	20110000	351.877	0	1510	261	HKY+F+G4	81.2
Fvb1	20110001	20120000	5.22488	0.8475	7513	416	HKY+F	68.6935
Fvb1	20120001	20130000	6.0562	0.8776	7584	394	HKY+F+G4	73.3538
Fvb1	20130001	20140000	106.938	0.0481	1795	157	HKY+F+G4	60.9219
Fvb1	20140001	20150000	286.765	0.418	2165	280	HKY+F+R2	75.5
Fvb1	20150001	20160000	1.15771	0.8905	7500	472	HKY+F	80.8226
Fvb1	20160001	20170000	283.819	0.0332	998	91	HKY+F+G4	70.7581
Fvb1	20180001	20190000	398.446	0	1097	73	TPM2+F+I	64.4769
Fvb1	20190001	20200000	296.876	0.2715	2824	201	HKY+F+R2	74.3333
Fvb1	20200001	20210000	388.027	0.2748	5467	426	HKY+F+G4	76.5714
Fvb1	20210001	20220000	414.589	0	2049	287	HKY+F+G4	73.4462
Fvb1	20220001	20230000	327.516	0	1877	206	HKY+F+R3	82.4127
Fvb1	20230001	20240000	11.0939	0	337	42	HKY+F	64.7258
Fvb1	20240001	20250000	0.892069	0.9464	7980	386	HKY+F+G4	78.7031
Fvb1	20250001	20260000	128.361	0.4685	4468	276	HKY+F+R2	73.1562
Fvb1	20260001	20270000	283.763	0.2261	3005	355	HKY+F+R2	81.875
Fvb1	20270001	20280000	177.564	0.411	4149	209	HKY+F+G4	67.7097
Fvb1	20280001	20290000	280.018	0.5914	3814	150	HKY+F+G4	75.7937
Fvb1	20290001	20300000	265.453	0.1079	1750	80	HKY+F+G4	60.9206
Fvb1	20300001	20310000	334.016	0	521	40	HKY+F+R2	64.4531
Fvb1	20310001	20320000	398.189	0	1617	164	TN+F+G4	74.1667
Fvb1	20320001	20330000	154.305	0	387	40	HKY+F+I	60.6129
Fvb1	20330001	20340000	376.611	0	1708	250	TVM+F+R2	69.3538
Fvb1	20340001	20350000	325.27	0.0298	3991	597	TN+F+G4	79.5079
Fvb1	20370001	20380000	339.737	0	2137	274	HKY+F+G4	69.5806
Fvb1	20380001	20390000	388.757	0.0119	2367	240	HKY+F+G4	72.5625
Fvb1	20390001	20400000	191.094	0.1523	2517	117	HKY+F+G4	73.4921
Fvb1	20400001	20410000	134.262	0	1102	97	TPM3+F	60.2903
Fvb1	20410001	20420000	435.726	0	615	85	K2P+G4	64.2698
Fvb1	20440001	20450000	303.677	0.01	3194	436	TN+F+G4	68.6349
Fvb1	20450001	20460000	134.565	0.8654	5605	388	HKY+F+G4	77.6129
Fvb1	20460001	20470000	383.331	0	928	56	HKY+F+G4	70.2097
Fvb1	20470001	20480000	453.549	0.0493	1702	172	TPM2+F+R2	72.746
Fvb1	20510001	20520000	392.244	0	1773	218	K3Pu+F+R2	65.4194
Fvb1	20520001	20530000	345.902	0.1174	1761	269	TN+F+R2	77.1905
Fvb1	20530001	20540000	238.971	0.8551	6510	381	HKY+F+G4	80.5968
Fvb1	20540001	20550000	175.458	0	623	84	TN+F+G4	65.9206
Fvb1	20550001	20560000	400.175	0	1291	289	K3Pu+F+G4	68.7846
Fvb1	20570001	20580000	114.826	0	895	221	HKY+F	61.3438
Fvb1	20580001	20590000	73.883	0.0361	533	39	HKY+F	61.0476
Fvb1	20610001	20620000	453.694	0	1309	130	HKY+F+G4	61.3846
Fvb1	20620001	20630000	5.32994	0.7841	6654	373	HKY+F+G4	76.4355
Fvb1	20630001	20640000	29.4236	0	1221	144	HKY+F	67.3175
Fvb1	20640001	20650000	289.311	0.6265	6945	366	HKY+F+G4	77.8548
Fvb1	20650001	20660000	124.414	0.4038	2250	472	HKY+F+G4	74.6562
Fvb1	20660001	20670000	7.99795	0	451	95	HKY+F	61.1613
Fvb1	20670001	20680000	358.997	0	2087	465	TN+F+R2	79.2923
Fvb1	20680001	20690000	350.708	0	2310	594	TPM2+F+R2	76.125
Fvb1	20690001	20700000	57.2647	0.579	5492	281	HKY+F+R2	72.5385
Fvb1	20700001	20710000	325.386	0.0706	2554	275	TN+F+G4	73.0645
Fvb1	20710001	20720000	426.864	0.0726	2564	218	HKY+F+G4	77.7077
Fvb1	20720001	20730000	326.881	0.2365	3248	257	HKY+F+R2	78.6508
Fvb1	20740001	20750000	6.65492	0	719	79	HKY+F	71.4262
Fvb1	20750001	20760000	17.6793	0.7189	7062	452	HKY+F+G4	74.9385
Fvb1	20760001	20770000	291.655	0	1423	234	HKY+F+R2	76.4921
Fvb1	20770001	20780000	392.34	0	976	106	HKY+F+R2	64.7879
Fvb1	20780001	20790000	217.544	0.0724	1952	105	HKY+F+G4	64.371
Fvb1	20790001	20800000	194.216	0	667	67	HKY+F	61.7143
Fvb1	20800001	20810000	65.9766	0.0791	1109	92	HKY+F	73.2903
Fvb1	20810001	20820000	142.835	0.7009	7211	422	TN+F+G4	72.8095
Fvb1	20820001	20830000	11.7181	0.3579	6959	426	HKY+F+G4	71.5781
Fvb1	20830001	20840000	333.949	0	2606	459	HKY+F+R2	74.3846
Fvb1	20840001	20850000	368.992	0	1173	273	K2P+G4	73.4603
Fvb1	20850001	20860000	433.59	0	3304	495	TPM3+F+R2	70.1818
Fvb1	20860001	20870000	356.742	0.1881	3715	332	HKY+F+R2	73.7778
Fvb1	20870001	20880000	8.78414	1	7027	411	HKY+F+G4	76.4032
Fvb1	20880001	20890000	16.1765	0.874	7190	493	HKY+F+G4	78.9683
Fvb1	20890001	20900000	296.594	0.3483	4170	316	HKY+F	77.9048
Fvb1	20900001	20910000	39.47	0.5508	5745	405	HKY+F+G4	72.2656
Fvb1	20910001	20920000	328.345	0.3456	4013	226	HKY+F+G4	80.5385
Fvb1	20920001	20930000	301.359	0.1516	3031	271	HKY+F+G4	70.3548
Fvb1	20930001	20940000	160.398	0.1835	2426	262	HKY+F+R2	77.5806
Fvb1	20940001	20950000	93.5869	0.5413	2925	310	HKY+F+G4	74.0952
Fvb1	20960001	20970000	90.2114	0.2969	4514	532	HKY+F+G4	73.0968
Fvb1	20970001	20980000	69.9291	0.4021	3351	267	HKY+F+G4	74.6825
Fvb1	20980001	20990000	282.188	0.1401	3196	352	HKY+F+G4	72.0794
Fvb1	20990001	21000000	147.446	0.4438	5678	470	HKY+F+G4	73.5077
Fvb1	21000001	21010000	230.49	0	958	119	HKY+F+R2	69.9839
Fvb1	21020001	21030000	182.211	0.0911	1086	64	HKY+F+G4	62.8923
Fvb1	21030001	21040000	297.045	0	1433	268	HKY+F+G4	70.8387
Fvb1	21040001	21050000	183.692	0	6982	689	HKY+F+G4	81.9524
Fvb1	21050001	21060000	40.3707	0	1804	128	HKY+F+G4	71.9194
Fvb1	21060001	21070000	407.218	0.2922	3845	285	HKY+F+R2	74.1935
Fvb1	21070001	21080000	48.7581	0.389	3970	270	HKY+F+R2	83.7656
Fvb1	21080001	21090000	103.196	0.2837	3764	351	HKY+F+G4	74.7031
Fvb1	21090001	21100000	212.002	0.6308	5892	381	TN+F+G4	75.3333
Fvb1	21100001	21110000	351.786	0.2612	2793	264	HKY+F+R2	78.2381
Fvb1	21110001	21120000	318.61	0	3023	558	TPM2+F+G4	83.0323
Fvb1	21120001	21130000	408.569	0.0721	1280	266	HKY+F+G4	78.7778
Fvb1	21130001	21140000	2.40862	0.8514	6268	368	HKY+F+I	81.0161
Fvb1	21140001	21150000	178.234	0.0062	904	128	HKY+F+G4	69.3387
Fvb1	21150001	21160000	190.906	0	840	206	HKY+F+G4	77.2903
Fvb1	21160001	21170000	330.61	0.0063	1336	247	HKY+F+G4	72.7231
Fvb1	21170001	21180000	143.02	0.5985	4834	363	HKY+F+G4	78.6094
Fvb1	21220001	21230000	351.553	0.1553	2943	236	HKY+F+G4	74.6774
Fvb1	21230001	21240000	341.797	0	3834	491	HKY+F+R2	81.1077
Fvb1	21240001	21250000	328.317	0.0708	2699	465	HKY+F+R2	80.5238
Fvb1	21250001	21260000	377.057	0.1026	2993	325	HKY+F+R2	70.7846
Fvb1	21260001	21270000	430.886	0	1347	161	TIM2+F+R2	69.625
Fvb1	21320001	21330000	360.552	0.1055	3812	83	TN+F+I	63.0781
Fvb1	21340001	21350000	169.899	0.8809	6558	303	HKY+F+G4	72.6462
Fvb1	21350001	21360000	256.169	0.2453	4285	391	HKY+F+R2	79.8226
Fvb1	21360001	21370000	127.425	0	3101	434	HKY+F+G4	72.0606
Fvb1	21370001	21380000	443.143	0	4142	448	TPM2+F+R2	73.4394
Fvb1	21380001	21390000	329.571	0.2378	3769	390	TPM2+F+G4	77.6308
Fvb1	21390001	21400000	326.897	0.6607	2427	227	TN+F+G4	70.2063
Fvb1	21400001	21410000	20.8746	0.7974	5869	366	HKY+F+G4	76.5484
Fvb1	21410001	21420000	454.741	0.2592	3655	217	HKY+F+G4	78.8182
Fvb1	21420001	21430000	43.1598	0.6411	4699	540	HKY+F+G4	80.6154
Fvb1	21430001	21440000	26.5206	0.815	7866	474	HKY+F+G4	79.4923
Fvb1	21440001	21450000	290.655	0.4982	4160	293	HKY+F+G4	76.1905
Fvb1	21460001	21470000	31.7125	0.3493	3203	208	HKY+F	67.9032
Fvb1	21470001	21480000	176.065	0.0101	1142	172	TPM2+F+G4	70.7143
Fvb1	21480001	21490000	282.061	0	1634	131	HKY+F+G4	65.0794
Fvb1	21490001	21500000	488.796	0.1967	1803	108	HKY+F+R2	69.6
Fvb1	21500001	21510000	281.607	0	1301	155	HKY+F+G4	72.2188
Fvb1	21510001	21520000	334.454	0.5069	2029	165	HKY+F+R2	60.2857
Fvb1	21520001	21530000	400.83	0	1472	165	K3Pu+F+G4	69.129
Fvb1	21530001	21540000	138.493	0.139	2184	80	HKY+F	67.8615
Fvb1	21550001	21560000	191.94	0	1004	146	HKY+F+G4	63.1538
Fvb1	21560001	21570000	355.405	0	1117	77	TPM3+F+G4	60.3226
Fvb1	21570001	21580000	202.898	0.2757	1092	89	HKY+F+G4	66.8594
Fvb1	21600001	21610000	471.043	0	873	202	TPM3+F+G4	69.2308
Fvb1	21610001	21620000	160.886	0	1068	144	HKY+F+I	60.9841
Fvb1	21620001	21630000	400.931	0.0688	1263	89	HKY+F+G4	64.4677
Fvb1	21630001	21640000	181.543	0.2894	2954	192	HKY+F+G4	75.3065
Fvb1	21650001	21660000	306.663	0	734	114	HKY+F+G4	70.7077
Fvb1	21660001	21670000	282.29	0	1324	272	HKY+F+G4	75.6984
Fvb1	21670001	21680000	321.567	0	1131	153	HKY+F+G4	68.7143
Fvb1	21680001	21690000	248.796	0.0574	2212	228	HKY+F+G4	79.9077
Fvb1	21690001	21700000	34.8388	0	862	118	HKY+F	60.2419
Fvb1	21700001	21710000	428.304	0	1403	242	HKY+F+R2	75.9545
Fvb1	21710001	21720000	313.587	0	1336	163	HKY+F+R2	75.3226
Fvb1	21720001	21730000	299.681	0.3803	3330	205	TPM3+F+G4	76.2222
Fvb1	21740001	21750000	18.2352	0	584	303	K2P	76.2698
Fvb1	21750001	21760000	160.899	0.3292	4513	453	HKY+F+G4	80.3016
Fvb1	21760001	21770000	7.68916	0.6705	6208	435	HKY+F+G4	73.4844
Fvb1	21770001	21780000	158.594	0	414	114	TPM3+F+G4	60.5323
Fvb1	21780001	21790000	389.455	0	1796	203	TPM2+F+G4	66.9841
Fvb1	21790001	21800000	391.737	0	1686	332	HKY+F+G4	79.6061
Fvb1	21800001	21810000	333.423	0.4675	5160	399	K3Pu+F+R2	79.3594
Fvb1	21810001	21820000	344.161	0.2704	3410	268	HKY+F+R2	79.1846
Fvb1	21820001	21830000	65.257	0.4742	5813	428	HKY+F+G4	70.1774
Fvb1	21830001	21840000	377.903	0.3692	3790	212	HKY+F+R2	80.8788
Fvb1	21900001	21910000	333.721	0.2623	3299	327	HKY+F+R2	77.7903
Fvb1	21910001	21920000	173.972	0.7567	3622	304	TPM2+F	79.871
Fvb1	21920001	21930000	411.363	0	1666	218	TN+F+G4	71.5455
Fvb1	21930001	21940000	407.494	0	1210	191	HKY+F+G4	72.6562
Fvb1	21940001	21950000	401.53	0	935	109	HKY+F+G4	67.0303
Fvb1	21960001	21970000	345.721	0	1615	228	HKY+F+G4	79.5538
Fvb1	21980001	21990000	21.765	0.781	7725	392	TN+F+G4	74.1746
Fvb1	21990001	22000000	127.088	0.2347	3824	433	TPM2+F+G4	74.0317
Fvb1	22000001	22010000	301.426	0.4573	4212	303	HKY+F+G4	78.4603
Fvb1	22050001	22060000	98.8765	0.6579	4672	295	TPM2+F+G4	69.2222
Fvb1	22080001	22090000	356.374	0	1302	82	HKY+F+G4	67.7581
Fvb1	22100001	22110000	381.816	0.1321	2081	227	HKY+F+G4	73.3438
Fvb1	22110001	22120000	7.24727	1	6755	387	HKY+F+G4	71.871
Fvb1	22120001	22130000	316.513	0.3141	2517	282	HKY+F+G4	62.2063
Fvb1	22130001	22140000	448.605	0.2261	2940	131	HKY+F+R2	67
Fvb1	22160001	22170000	402.364	0	767	88	HKY+F+G4	61.0317
Fvb1	22200001	22210000	188.743	0.2723	3308	235	HKY+F+R2	67.8254
Fvb1	22210001	22220000	168	0	908	204	HKY+F+G4	68.3226
Fvb1	22220001	22230000	168.815	0	553	102	HKY+F+G4	68.6452
Fvb1	22260001	22270000	361.761	0	567	108	TPM2+F+G4	64.0154
[truncated: 17,297 more rows]

## Sheet: ST3
Table S3. Topology weightings for each 10 kb nonoverlapping sliding window.
Chr	Start	End	#topo1 a (H,((((((A,C),B),D),E),F),G))	#topo2 (H,((((((A,B),C),D),E),F),G))	#topo3 (H,(((((A,C),B),D),E),(F,G)))	#topo4 (H,(((((A,B),C),D),E),(F,G)))	#topo5 (H,((((((A,B),C),D),F),E),G))	#topo6 (H,(E,((((A,C),B),D),(F,G))))	#topo7 (H,(((((A,(B,C)),D),E),F),G))	#topo8 (H,((((((A,C),B),D),F),E),G))	#topo9 (H,(E,((((A,B),C),D),(F,G))))
Fvb1	1	10000	0	0	0	0	0	0	0	0	0
Fvb1	10001	20000	0	0	0.5	0	0	0	0	0	0
Fvb1	20001	30000	0	0	0.5	0	0	0	0	0	0
Fvb1	30001	40000	0	0	0	0	0	0	0	0	0
Fvb1	40001	50000	0	0.5	0	0	0	0	0.5	0	0
Fvb1	50001	60000	0	0	0	0	0	0	0	1	0
Fvb1	60001	70000	0	0	0	0	0	0	0	1	0
Fvb1	70001	80000	0	0	0	0	0	0	0	0	0
Fvb1	80001	90000	0	0	0	0	0	1	0	0	0
Fvb1	90001	100000	1	0	0	0	0	0	0	0	0
Fvb1	100001	110000	0	0	0	0	0	0	1	0	0
Fvb1	110001	120000	0	0	0	0	0	0	0	0	0
Fvb1	120001	130000	0	0	0	0	0	0	0	0	0
Fvb1	130001	140000	0	0	0	0	0	0	0	0	0
Fvb1	140001	150000	0	0	0	0	0	0	0	0	0
Fvb1	150001	160000	0.25	0.25	0	0	0	0	0	0	0
Fvb1	160001	170000	0	0		0	0	0	0	0	0
Fvb1	170001	180000	0	0	0	0	0	0	0	0	0
Fvb1	180001	190000	0	0	0	0	0	0	0	0	0
Fvb1	190001	200000	0	0	0	0	0	0	0	0	0
Fvb1	200001	210000	0	0	0	0	0	0	0	0	0
Fvb1	210001	220000	0	0	0	0	0	0	0	0	0
Fvb1	220001	230000	0	0	0.5	0.5	0	0	0	0	0
Fvb1	230001	240000	0	0	1	0	0	0	0	0	0
Fvb1	240001	250000	0	0	0	0	0	0	0	1	0
Fvb1	250001	260000	0	0	0	0	0	0	0	0	0
Fvb1	260001	270000	0	0	0	0	0	0	1	0	0
Fvb1	270001	280000	0.5	0.5	0	0	0	0	0	0	0
Fvb1	280001	290000	0	0	0	0	0	0	0	0	0
Fvb1	290001	300000	0.5	0.5	0	0	0	0	0	0	0
Fvb1	300001	310000	0	0	0	0	0	0	0	0	0
Fvb1	310001	320000	0	0	0	0	0	0	0	0	0
Fvb1	320001	330000	0	0	0	0	0	0	0	0	0
Fvb1	330001	340000	0	0	0	0	0	1	0	0	0
Fvb1	340001	350000	0	0	0.5	0	0	0	0	0	0
Fvb1	350001	360000	0	0	0	0.5	0	0	0	0	0
Fvb1	360001	370000	0	0	0	0	0	0.5	0	0	0.5
Fvb1	370001	380000	0	0	1	0	0	0	0	0	0
Fvb1	380001	390000	0	0	0	0	0	0	0	0	0
Fvb1	390001	400000	1	0	0	0	0	0	0	0	0
Fvb1	400001	410000	0	0	1	0	0	0	0	0	0
Fvb1	410001	420000	0	0	0	0	0	0	0	1	0
Fvb1	420001	430000	0	0	0	0	0	0	0	0	0
Fvb1	430001	440000	0	0	0	0	0	0	0	0	0
Fvb1	440001	450000	0	0	0	0	0	0	0	0	0
Fvb1	450001	460000	0	0	0	0	0	0	0	0	0
Fvb1	460001	470000	0	0	1	0	0	0	0	0	0
Fvb1	470001	480000	0	0	0	0	0	0	0	0	0
Fvb1	480001	490000	0	0	0	0	0	0	0	0	0
Fvb1	490001	500000	0	0	1	0	0	0	0	0	0
Fvb1	500001	510000	0	0	1	0	0	0	0	0	0
Fvb1	510001	520000	1	0	0	0	0	0	0	0	0
Fvb1	530001	540000	0	0	0	0	0	0	0	0	0
Fvb1	540001	550000	1	0	0	0	0	0	0	0	0
Fvb1	550001	560000	0	0	0	0	0	0	0	0	0
Fvb1	560001	570000	0.5	0	0	0	0	0	0.5	0	0
Fvb1	570001	580000	0.5	0	0	0	0	0	0	0	0
Fvb1	580001	590000	0	0	0	0	0	0	0	0	0
Fvb1	590001	600000	0	0	0	0	0	0	0	0	0
Fvb1	600001	610000	0	0	0	0	0	0	0	0	0
Fvb1	610001	620000	0	0	0	0	0	0	0	0	0
Fvb1	620001	630000	0.5	0.5	0	0	0	0	0	0	0
Fvb1	630001	640000	1	0	0	0	0	0	0	0	0
Fvb1	640001	650000	0	0	0	0	0	0.5	0	0	0
Fvb1	650001	660000	0	0	0.5	0.5	0	0	0	0	0
Fvb1	660001	670000	0	0	0.25	0	0	0	0	0	0
Fvb1	680001	690000	0	0	0	0	0	0	0	0	0
Fvb1	700001	710000	0	0	0	0	0	0	0	0	0
Fvb1	710001	720000	0	0	0	0	0	0	0	0	0
Fvb1	720001	730000	0	0	0	0	0	0	0	0	0
Fvb1	730001	740000	0	0	0	0	0	0	0	0	0
Fvb1	740001	750000	0	0	0	0	0	0	0	0	0
Fvb1	760001	770000	0	0	0	0	0	0	0	0	0
Fvb1	770001	780000	0	0	0	0	0	0	0	0	0
Fvb1	780001	790000	0	0	0	0	0	0	0	0	0
Fvb1	790001	800000	0	0	0	0	0	0	0	0	0
Fvb1	800001	810000	0	0	0	0	0	0	0	0	0
Fvb1	810001	820000	0	0	0	0	0	0	0	0	0
Fvb1	820001	830000	0	0	0	0	0	0	0	0	0
Fvb1	830001	840000	0	0	0	0	0	0	0	0	0
Fvb1	840001	850000	0	0	0	0	0	0	0	0	0
Fvb1	850001	860000	0	0	0	0	0	0	0	0	0
Fvb1	860001	870000	0	0.5	0	0	0	0	0	0	0
Fvb1	870001	880000	0	0	0	0	0	0	0	0	0
Fvb1	880001	890000	0	0	0	0	0	0	0	0	0
Fvb1	890001	900000	0	0	0	0	0	0	0	0	0
Fvb1	900001	910000	1	0	0	0	0	0	0	0	0
Fvb1	910001	920000	0	0	1	0	0	0	0	0	0
Fvb1	920001	930000	0	0	0	0	0	0	0	0	0
Fvb1	930001	940000	0	0	0	0	0	0	0	0	0
Fvb1	940001	950000	0	0	0	0	0	0	0	0	0
Fvb1	950001	960000	0	0	0	0	0	0	0	0	0
Fvb1	960001	970000	1	0	0	0	0	0	0	0	0
Fvb1	970001	980000	0	0	0	0	0	0	0	0	0
Fvb1	980001	990000	0.5	0	0	0	0	0	0.5	0	0
Fvb1	990001	1000000	0	0	0.25	0	0	0	0	0	0
Fvb1	1000001	1010000	0.5	0.5	0	0	0	0	0	0	0
Fvb1	1010001	1020000	0	0	0	0	0	0	0	0	0
Fvb1	1020001	1030000	0	0	0	0	0	0	0	0	0
Fvb1	1030001	1040000	0	0	0	0	0	0	0	0	0
Fvb1	1040001	1050000	0	0	1	0	0	0	0	0	0
Fvb1	1050001	1060000	0	0	0	0	0	0	0	0	0
Fvb1	1060001	1070000	0	0	0	0	0	0	0	0	0
Fvb1	1070001	1080000	0	0	0	0	0	0	0	0	0
Fvb1	1090001	1100000	0	0	0	0	0	0	0	0	0
Fvb1	1100001	1110000	0	0	0	0	0	0	0	0	0
Fvb1	1110001	1120000	0	0	0.5	0	0	0	0	0	0
Fvb1	1120001	1130000	0	0	0	0	0	0	0	0	0
Fvb1	1130001	1140000	0	0	0	0	0	0	0	0	0
Fvb1	1140001	1150000	0	0	0	0	0	0	0	0	0
Fvb1	1150001	1160000	0	0	0	0	0	0	0	0	0
Fvb1	1160001	1170000	0	0	0	0	0	0	0	0	0
Fvb1	1170001	1180000	0	0	0	0	0	0	0	0	0
Fvb1	1180001	1190000	1	0	0	0	0	0	0	0	0
Fvb1	1190001	1200000	0.5	0	0	0	0	0	0.5	0	0
Fvb1	1200001	1210000	0	0	0	0	0	0	0	0	0
Fvb1	1210001	1220000	0	0	0	0	0	0	0	0	0
Fvb1	1220001	1230000	0	0	0	0	0	0	0	0	0
Fvb1	1320001	1330000	0	0	0	0	0	0	0	0	0
Fvb1	1330001	1340000	0	0	0	0	0	0	0	0	0
Fvb1	1340001	1350000	0	0	0	0	0	0	0	0	0
Fvb1	1350001	1360000	0	0	1	0	0	0	0	0	0
Fvb1	1370001	1380000	0	0	0	0	0	0	0	0	0
Fvb1	1380001	1390000	1	0	0	0	0	0	0	0	0
Fvb1	1390001	1400000	0	0	0	0	0	0	0	0	0
Fvb1	1400001	1410000	0	0	0	0	0	0	0	0	0
Fvb1	1410001	1420000	0	0	1	0	0	0	0	0	0
Fvb1	1420001	1430000	0	0	0	0	0	0.5	0	0	0.5
Fvb1	1430001	1440000	0	0	0	0	0	0	0	0	0
Fvb1	1440001	1450000	0	0	0	0	0	0	0	0	0
Fvb1	1450001	1460000	0	0	0	0	0	0	0	0	0
Fvb1	1460001	1470000	0	0	0	0	0	0	0	0	0
Fvb1	1470001	1480000	0	0	0	0	0	0	0	0	0
Fvb1	1480001	1490000	0	0	0.5	0	0	0	0	0	0
Fvb1	1490001	1500000	0	0	0.5	0	0	0	0	0	0
Fvb1	1500001	1510000	0	0	0	0	0	0	0	0	0
Fvb1	1510001	1520000	1	0	0	0	0	0	0	0	0
Fvb1	1520001	1530000	0	0	0	0	0	0	0	0	0
Fvb1	1530001	1540000	0	0	0	0	0	0	0	0	0
Fvb1	1540001	1550000	0	0	0	0	0	0	0	0	0
Fvb1	1550001	1560000	0	0	0	0	0	0	0	0	0
Fvb1	1560001	1570000	0	0	0	0	0	0	0	0	0
Fvb1	1570001	1580000	0	0	0	0	0	0	0	0	0
Fvb1	1580001	1590000	0	0	0	0	0	0	0	0	0
Fvb1	1590001	1600000	0	0	0.125	0.125	0	0	0	0	0
Fvb1	1600001	1610000	0	0	0	0	0	0.25	0	0	0.25
Fvb1	1610001	1620000	0	0	0	0	0	0	0	0	0
Fvb1	1620001	1630000	0	0	0	0	0	0	0	0	0
Fvb1	1630001	1640000	0	0	0	0	0	0	0	0	0
Fvb1	1640001	1650000	0	0	0	0	0	0	0	0	0
Fvb1	1650001	1660000	0	0	0	0	0	0	1	0	0
Fvb1	1660001	1670000	0	0	0	0	0	0	0	0	0
Fvb1	1670001	1680000	0	0	0	0	0	0	0	0	0
Fvb1	1680001	1690000	0	0	0	0	0	0	0	0	0
Fvb1	1690001	1700000	0	0	0	0	0	0	0	0	0
Fvb1	1700001	1710000	1	0	0	0	0	0	0	0	0
Fvb1	1710001	1720000	0	0	0	0	0	0	0	0	0
Fvb1	1720001	1730000	0	0	0	0	0	1	0	0	0
Fvb1	1730001	1740000	0	0	0	0	0	0	0	0	0
Fvb1	1740001	1750000	0	0	0	0	0	0	0	0	0
Fvb1	1750001	1760000	0	0	0	0	0	0	0	0	0
Fvb1	1760001	1770000	0	0	0	0	0	0	0	0	0
Fvb1	1770001	1780000	1	0	0	0	0	0	0	0	0
Fvb1	1780001	1790000	0	0	0	0	0	0	0	0	0
Fvb1	1790001	1800000	0	1	0	0	0	0	0	0	0
Fvb1	1800001	1810000	0.5	0	0	0	0	0	0	0	0
Fvb1	1810001	1820000	0	0	0	0	0	0	0	0	0
Fvb1	1820001	1830000	0	0	0	0	0	0	0	0	0
Fvb1	1830001	1840000	0	0	0	0	0	0	0	0	0.25
Fvb1	1840001	1850000	0	0	0	0	0	0	0	0	0
Fvb1	1850001	1860000	0	0	0	0	0	0	0	0	0.5
Fvb1	1860001	1870000	0	0	0	0	0	0	0	0	0
Fvb1	1870001	1880000	0	0	0	0	0	0	0	0	0
Fvb1	1880001	1890000	0	0	0	0	0	0	0	0	0
Fvb1	1890001	1900000	0	0	0	0	0	0	0	0	0
Fvb1	1900001	1910000	0	0	0	0	0	0	0	0	0
Fvb1	1910001	1920000	0	0	0	0	0	1	0	0	0
Fvb1	1920001	1930000	0	0	0	0	0	0	0	0	0
Fvb1	1930001	1940000	0	1	0	0	0	0	0	0	0
Fvb1	1940001	1950000	0	0	0	0	0	0	0	0	0
Fvb1	1950001	1960000	0.5	0	0	0	0	0	0.5	0	0
Fvb1	1960001	1970000	0	0	1	0	0	0	0	0	0
Fvb1	1970001	1980000	0	0	0	0	0	0	0	0	0
Fvb1	1980001	1990000	0	0	0	0	0	0	0	0	0
Fvb1	1990001	2000000	0	0	0	0	0	0	0	0	0
Fvb1	2010001	2020000	0	0	1	0	0	0	0	0	0
Fvb1	2020001	2030000	0	0	0	0	0	0	0	0	0
Fvb1	2030001	2040000	0	0	0	0	0	0	0	0	0
Fvb1	2040001	2050000	0	0	0	0	0	0	0	0	0
Fvb1	2050001	2060000	0	0	0	0	0	0	0	0	0
Fvb1	2060001	2070000	1	0	0	0	0	0	0	0	0
Fvb1	2070001	2080000	1	0	0	0	0	0	0	0	0
Fvb1	2080001	2090000	0	0	0	0	0	0	0	1	0
Fvb1	2090001	2100000	0	0	0	0	0	0	0	0	1
Fvb1	2100001	2110000	1	0	0	0	0	0	0	0	0
Fvb1	2110001	2120000	0	0	0.5	0.5	0	0	0	0	0
Fvb1	2120001	2130000	0	0	0	0	0	0	0	0	0
Fvb1	2130001	2140000	0	0	0	0	0	0	1	0	0
Fvb1	2140001	2150000	0	0	0.5	0	0	0	0	0	0
Fvb1	2150001	2160000	0	0	0	0	0	0	0	0	0
Fvb1	2160001	2170000	0	0	0	0	0	0	0	0	0
Fvb1	2170001	2180000	1	0	0	0	0	0	0	0	0
Fvb1	2180001	2190000	0	0	0	0	0	0	0	0	0
Fvb1	2190001	2200000	1	0	0	0	0	0	0	0	0
Fvb1	2200001	2210000	0	0	0	0	0	0	0	0	0
Fvb1	2210001	2220000	0	0	0	0	0	0	0	0	0
Fvb1	2220001	2230000	0	0	0	0	0	0	0	0	0
Fvb1	2230001	2240000	0	0	0	0	0	0	0	0	0
Fvb1	2240001	2250000	0	0	0	0.5	0	0	0	0	0
Fvb1	2250001	2260000	0	0	0	0	0	0	0	0	0
Fvb1	2260001	2270000	0	0	0	0	0	0	0	0	0
Fvb1	2270001	2280000	0	0	0	0	0	0	0	0	0
Fvb1	2280001	2290000	0	0	0	0	0	0	0	0	0
Fvb1	2290001	2300000	0	0	0	0	0	0	0	0	0
Fvb1	2300001	2310000	0	0	0	0	0	0	0	0	0
Fvb1	2310001	2320000	0	0	0	0	0	0	0	1	0
Fvb1	2320001	2330000	0	0	0	0	0	0.5	0	0	0.5
Fvb1	2330001	2340000	0	0	0	0	0	0	0	0	0
Fvb1	2340001	2350000	0	0	0	0	0	0	0	0	0
Fvb1	2350001	2360000	0	1	0	0	0	0	0	0	0
Fvb1	2360001	2370000	0	0	0	0	0	0	0	0	0
Fvb1	2370001	2380000	0	0	0	0	0	0	0	0	0
Fvb1	2380001	2390000	1	0	0	0	0	0	0	0	0
Fvb1	2390001	2400000	0	0	0	0	0	0	0	0	0
Fvb1	2400001	2410000	0	0	0	0	0	0	0	0	0
Fvb1	2410001	2420000	0	0	0	0	0	0	0	0	0
Fvb1	2420001	2430000	1	0	0	0	0	0	0	0	0
Fvb1	2440001	2450000	0	0	0	0	0	0	0	0	0
Fvb1	2450001	2460000	0	0	0	0	0	0	0	0	0
Fvb1	2460001	2470000	0	0	0	0	0	0	0	0	0
Fvb1	2470001	2480000	0	0	0	0	0	1	0	0	0
Fvb1	2480001	2490000	0.5	0	0	0	0	0	0	0	0
Fvb1	2490001	2500000	0	0	0.5	0.5	0	0	0	0	0
Fvb1	2500001	2510000	0	0	0	0	1	0	0	0	0
Fvb1	2510001	2520000	0	0	0	0	0	0	0	0	0
Fvb1	2520001	2530000	0	1	0	0	0	0	0	0	0
Fvb1	2530001	2540000	0	0	0	1	0	0	0	0	0
Fvb1	2540001	2550000	0	0	0	0	0	0	0	0	0
Fvb1	2550001	2560000	0	0	0	0	0	0	0	0	1
Fvb1	2560001	2570000	0	0	0	1	0	0	0	0	0
Fvb1	2580001	2590000	0	0	0	0	0	0	0	0	0
Fvb1	2620001	2630000	0	0	0	0	0	0	0	0	0
Fvb1	2630001	2640000	0	0	0	0	0	0	0	0	0
Fvb1	2640001	2650000	0	0.25	0	0	0	0	0.25	0	0
Fvb1	2650001	2660000	0	0	0	0	0	0	0	0	0
Fvb1	2660001	2670000	0	0	0	0	0	0	0	0	0
Fvb1	2670001	2680000	0	0	0	0	0	0	0	0	0
Fvb1	2680001	2690000	0	0	0	0	0	0	0	0	0
Fvb1	2690001	2700000	0.5	0	0	0	0	0	0	0	0
Fvb1	2700001	2710000	0	0	0	0	0	0	1	0	0
Fvb1	2710001	2720000	0	0	0	0	0	0	0	0	0
Fvb1	2720001	2730000	0	0	0	0	0	0	0	0	0
Fvb1	2730001	2740000	0	0	0	0	0	0	0	0	0
Fvb1	2740001	2750000	0	0	0	0	0	0	0	0	0
Fvb1	2750001	2760000	0	0	0	0	0	0	0	0	1
Fvb1	2760001	2770000	0	1	0	0	0	0	0	0	0
Fvb1	2770001	2780000	0	0	0	0	0	0	0	0	0
Fvb1	2780001	2790000	0.5	0	0	0	0	0	0	0	0
Fvb1	2790001	2800000	0	0	0	0	0	0	0	0	0.5
Fvb1	2800001	2810000	0	0	0	0	0	1	0	0	0
Fvb1	2810001	2820000	0	0	0	0	0	0	0	0	0
Fvb1	2820001	2830000	0	0	0	0	0	0	0	0	0
Fvb1	2830001	2840000	0	0	0	0	0	0	0	1	0
Fvb1	2840001	2850000	0	0	0	0	0	1	0	0	0
Fvb1	2850001	2860000	0	0	0	0	0	0	0	0	0
Fvb1	2860001	2870000	0	0	0	0	0	0	0	0	0
Fvb1	2870001	2880000	0	0	0	0	0	0	0	0	0
Fvb1	2880001	2890000	0	0	0	0	0	0	0	0	0
Fvb1	2890001	2900000	0	0	0	0	0	0	0	0	0
Fvb1	2900001	2910000	0	0	0	0	0	0	0	0	0
Fvb1	2910001	2920000	0	0	0.5	0.5	0	0	0	0	0
Fvb1	2920001	2930000	0	0	1	0	0	0	0	0	0
Fvb1	2930001	2940000	0	0	0	0	0	0	0	0	0
Fvb1	2940001	2950000	0	0	0	0	0	0	0	0	0
Fvb1	2950001	2960000	0	0	0	0	0	0	0	0	0
Fvb1	2960001	2970000	0	0	0	0	0	0	0	0	0
Fvb1	2970001	2980000	1	0	0	0	0	0	0	0	0
Fvb1	2980001	2990000	0	0	0	0	0	0	0	0	0
Fvb1	2990001	3000000	0	0	0	0	0	0	0	0	0
Fvb1	3000001	3010000	0	0	0	0	0	0	0	0	0
Fvb1	3010001	3020000	0	0	0.5	0	0	0	0	0	0
Fvb1	3020001	3030000	0	0	0	0	0	0	0	0	0
Fvb1	3030001	3040000	0	0	1	0	0	0	0	0	0
Fvb1	3040001	3050000	0	0	0	0	0	0	0	1	0
Fvb1	3050001	3060000	0	0	0	0	0	0	0	0	0
Fvb1	3070001	3080000	0	0	0	0	0	0	0	0	0
Fvb1	3080001	3090000	0	0	0	0	0	0	0	0	0
Fvb1	3090001	3100000	0	1	0	0	0	0	0	0	0
Fvb1	3100001	3110000	0	0	0	0	0	0	0	0	0
Fvb1	3110001	3120000	0	0	0	0	0	0	0	0	0
Fvb1	3120001	3130000	0	0	0.5	0	0	0	0	0	0
Fvb1	3130001	3140000	0	0	1	0	0	0	0	0	0
Fvb1	3140001	3150000	0	0	0	0	0	0	0	0	0
Fvb1	3150001	3160000	0	0	0	0	0	0	0	0	0
Fvb1	3160001	3170000	0	0	0	0	0	0	0	0	0
Fvb1	3170001	3180000	0	0	0	0	0	0	0	1	0
Fvb1	3180001	3190000	0	0	0	0	0	0	0	0	0
Fvb1	3190001	3200000	0	0	0	0	0	0	0	0	0
Fvb1	3200001	3210000	0	0	0	0	0	0	0	0	0
Fvb1	3210001	3220000	0	0	0	0	0	0	0	0	0
Fvb1	3220001	3230000	0	0	0	0.5	0	0	0	0	0
Fvb1	3230001	3240000	0	0	0	0	0	0	0	0	0
Fvb1	3240001	3250000	0	0	0	0	0	0	0	0	0
Fvb1	3250001	3260000	0	0	0	0	0	0	1	0	0
Fvb1	3260001	3270000	0	0	0	0	0	0	0	0	0
Fvb1	3270001	3280000	0	0	0	0	0	0	0	0	0
Fvb1	3280001	3290000	0	0	0	0	0	0	0	0	0
Fvb1	3290001	3300000	0	0	0	0	0	0	0	0	0
Fvb1	3300001	3310000	0	0	0	0.5	0	0	0	0	0
Fvb1	3310001	3320000	1	0	0	0	0	0	0	0	0
Fvb1	3320001	3330000	0	0	0	0	0	0	0	0	0
Fvb1	3330001	3340000	0	0	0	0	1	0	0	0	0
Fvb1	3340001	3350000	0	0	0	0	0	0	0	0.25	0
Fvb1	3350001	3360000	0	0	0	0	0	0	0	0	0
Fvb1	3360001	3370000	0.5	0	0	0	0	0	0	0	0
Fvb1	3370001	3380000	0	0	0	0.125	0	0	0	0	0
Fvb1	3380001	3390000	0	0	0	0	0	0	0	0	0
Fvb1	3390001	3400000	0	0	0	0	0	0	0	1	0
Fvb1	3400001	3410000	0	0	0	0	0	0	0	0	0
Fvb1	3410001	3420000	0	0	0	0	0	0	0	0	0
Fvb1	3420001	3430000	0	0	0	0	0	0	0	0	0
Fvb1	3430001	3440000	0	0	0	0	0	0	0	0	0
Fvb1	3440001	3450000	0	0	0	0	0	0	0	0	0
Fvb1	3450001	3460000	0	0	0	0	0	0	0	0	0
Fvb1	3460001	3470000	0	0	0	0	0	0	0.5	0	0
Fvb1	3470001	3480000	0	0	0	0	0	0	0	0	0
Fvb1	3480001	3490000	0	0	0	0	0	0	0	0	0
Fvb1	3490001	3500000	0	0	1	0	0	0	0	0	0
Fvb1	3500001	3510000	0	0	0	0	0	0	0	0	0
Fvb1	3510001	3520000	0	0	0	0	0	0	0	0	0
Fvb1	3520001	3530000	0	0	0	0	0	0	0	0	0
Fvb1	3530001	3540000	0	0	0	0	0	0	0	0	0
Fvb1	3540001	3550000	0	0	0	0	0	0	0	0	0
Fvb1	3550001	3560000	1	0	0	0	0	0	0	0	0
Fvb1	3560001	3570000	0	0	0	0	0	0	0	0	0
Fvb1	3570001	3580000	0	0	0.5	0.5	0	0	0	0	0
Fvb1	3580001	3590000	0	0	0	0	0	0	0	0	0
Fvb1	3600001	3610000	0	0	1	0	0	0	0	0	0
Fvb1	3610001	3620000	0	0	0	1	0	0	0	0	0
Fvb1	3620001	3630000	0	0.5	0	0	0	0	0	0	0
Fvb1	3630001	3640000	0	0	1	0	0	0	0	0	0
Fvb1	3640001	3650000	0	0	0	0	0	0	0	0	0
Fvb1	3650001	3660000	0	0	0	0	0	0	0	0	0
Fvb1	3660001	3670000	0	0	0	0	0	0	0	0	0
Fvb1	3670001	3680000	0	0	1	0	0	0	0	0	0
Fvb1	3680001	3690000	0	0	1	0	0	0	0	0	0
Fvb1	3690001	3700000	0	0	0	0	0	0	0	0	0
Fvb1	3710001	3720000	0	0	0	0	0	0	0	0	0
Fvb1	3720001	3730000	0	0	0	0	0	0	0	0	0
Fvb1	3730001	3740000	0	0	0	0	0	0	0	0	0
Fvb1	3740001	3750000	0	0	0	0	0	0.25	0	0	0
Fvb1	3750001	3760000	0	0	0	0	0	0	0	0	0
Fvb1	3760001	3770000	0	0	0	0	0	0	0	0	0
Fvb1	3770001	3780000	0	1	0	0	0	0	0	0	0
Fvb1	3780001	3790000	0	0	0	0	0	0	0	0	0
Fvb1	3790001	3800000	0	0	0	0	0	0	0	0	0
Fvb1	3800001	3810000	0	0	0	0	0	0	0	0	0
Fvb1	3810001	3820000	0	0	0	0	0	0	0	0	0
Fvb1	3820001	3830000	0	0	0	0	0	0	0	0	0
Fvb1	3830001	3840000	0	0	0	0	0	0	0	0	0
Fvb1	3840001	3850000	0	0	0	0	0	0	0	0	0
Fvb1	3850001	3860000	0	0	0	0	0	0	0	0	0
Fvb1	3870001	3880000	0	0	0	0	0	0	0	0	0
Fvb1	3880001	3890000	0	0	0	0	0	0	0	0	0
Fvb1	3900001	3910000	0	0	0	0	0	0	0	0	0
Fvb1	3910001	3920000	0	0	0	0	0	0	0	0	0
Fvb1	3920001	3930000	0	0	0	0	0	0	0	0	0
Fvb1	3930001	3940000	0	0	0	1	0	0	0	0	0
Fvb1	3940001	3950000	0	0	0	0	0	0	0	0	0
Fvb1	3950001	3960000	0	0	0	0	0	0	0	0	0
Fvb1	3960001	3970000	0	0	0	0	0	0	0	0	0
Fvb1	3970001	3980000	0	0	0	0	0	0	0	0	0
Fvb1	3980001	3990000	0	0	0	0	0	0	0	0	0
Fvb1	3990001	4000000	0	0	0	0	0	0	1	0	0
Fvb1	4000001	4010000	0	0	0	0	0.5	0	0	0	0
Fvb1	4010001	4020000	0	0	0	1	0	0	0	0	0
Fvb1	4020001	4030000	0	0	0	0	0	0	0	0	0
Fvb1	4030001	4040000	0	0	0	0	0	0	0	0	0
Fvb1	4040001	4050000	0	0	0	0	0	0	0	0	0
Fvb1	4050001	4060000	0	0	0	0	0	0	0	0	0
Fvb1	4060001	4070000	0	0	0	0	0	0	0	0	0
Fvb1	4070001	4080000	1	0	0	0	0	0	0	0	0
Fvb1	4080001	4090000	1	0	0	0	0	0	0	0	0
Fvb1	4090001	4100000	0	0	0	0	0	0	0	0	1
Fvb1	4100001	4110000	0	0	0.5	0.5	0	0	0	0	0
Fvb1	4110001	4120000	0	0	0	0	0.5	0	0	0	0
Fvb1	4120001	4130000	0	0	0	0	0	0	0	0	0
Fvb1	4130001	4140000	0.5	0	0.5	0	0	0	0	0	0
Fvb1	4140001	4150000	0	0	0	0	0	0	0	0	0
Fvb1	4150001	4160000	0	0	0	0	0	0	0	0	0
Fvb1	4160001	4170000	0	0	1	0	0	0	0	0	0
Fvb1	4170001	4180000	0	0	0	0	0	0	0	0	0
Fvb1	4180001	4190000	1	0	0	0	0	0	0	0	0
Fvb1	4190001	4200000	0	0	0	0	0	0	0	0	0
Fvb1	4200001	4210000	0	0	0	0	0	0	0	0	0
Fvb1	4210001	4220000	0.5	0	0	0	0	0	0.5	0	0
Fvb1	4220001	4230000	0.5	0	0	0	0	0	0	0	0
Fvb1	4230001	4240000	1	0	0	0	0	0	0	0	0
Fvb1	4240001	4250000	0	0	1	0	0	0	0	0	0
Fvb1	4250001	4260000	0	0	0	0	0	0	0	0	0
Fvb1	4260001	4270000	0	0	0	0	0	0	0	0.5	0
Fvb1	4270001	4280000	0	0	0	0	0	0	0	0	0
Fvb1	4280001	4290000	0	0	0	0	0	0	0	0	0
Fvb1	4290001	4300000	0	0	0	1	0	0	0	0	0
Fvb1	4300001	4310000	0	0	0	0	0	0	0	0	0
Fvb1	4310001	4320000	0	0	0	0	0	0	0	0	0
Fvb1	4320001	4330000	0	0	0	0	0	0	0	0	0
Fvb1	4330001	4340000	0	0	1	0	0	0	0	0	0
Fvb1	4340001	4350000	0	0	0	0	0	0	0	0	0
Fvb1	4350001	4360000	0	0	0	0	0	0	0	0	0
Fvb1	4360001	4370000	0	0	0	0	0	0	0	1	0
Fvb1	4370001	4380000	0	0	0	0	0	0	0	0	0
Fvb1	4380001	4390000	0	0	0	0	0	0	0	0	0
Fvb1	4390001	4400000	0	0	0	0	0	0	0	0	0
Fvb1	4400001	4410000	0	0	0	0	0	0	0	0	0
Fvb1	4410001	4420000	0	0	0	0	0.5	0	0	0.5	0
Fvb1	4420001	4430000	0	0	0	0	0	0	0	0	0
Fvb1	4430001	4440000	0	0	0	0	0	0	0	0	0
Fvb1	4450001	4460000	0	0	0	0	0	0	0	0	0
Fvb1	4460001	4470000	0	0	0	0	0	0	0	0	0
Fvb1	4470001	4480000	0	0	0	0	0	0	0	0	0
Fvb1	4480001	4490000	0	0	0	0.5	0	0	0	0	0
Fvb1	4490001	4500000	0	0	0	0	0	0	0	0	0
Fvb1	4500001	4510000	0	0	0	0	0	0	0	0	0
Fvb1	4510001	4520000	0	0	0	0	0	0	0	0	0
Fvb1	4520001	4530000	0	0	0	0	0	1	0	0	0
Fvb1	4530001	4540000	0	0	0	0	0	0	0	0	0
Fvb1	4540001	4550000	0	0	0	0	0	0	0	0	0
Fvb1	4550001	4560000	0	0	0	0	0	0	0	0	0
Fvb1	4560001	4570000	0	0	0	0	0	0	0	0	0
Fvb1	4570001	4580000	0	0	0.5	0	0	0	0	0	0
Fvb1	4580001	4590000	0	0	0	0	0	0	0	0	0
Fvb1	4590001	4600000	0	0	0	0	0	0	0	0	0
Fvb1	4600001	4610000	0	0	0	0	0	0	0	0	0
Fvb1	4610001	4620000	0	0	0	0	0	0	0	0	0
Fvb1	4620001	4630000	0	0	0	0	0	0	0	0	0
Fvb1	4630001	4640000	0	0	0	0	0	0	0	0	0
Fvb1	4640001	4650000	0	0	0	0	0	0	0	0	0
Fvb1	4650001	4660000	0	0	0	0	0	0	0	0	0
Fvb1	4660001	4670000	0	0	0	0	0	0	0	1	0
Fvb1	4670001	4680000	0	0	0	0	0	0	0	0	1
Fvb1	4680001	4690000	0	0	0	0	0	0	0	0	0
Fvb1	4690001	4700000	0	0	0	0	0	0	0	0	0
Fvb1	4700001	4710000	0	0	0	0	0	0	0	0	0
Fvb1	4710001	4720000	0	0	0	0	0	0	0	0	0
Fvb1	4720001	4730000	0	0	0	0	0	0	0	0	0
Fvb1	4730001	4740000	0	0	0	0	0	0	0	0	0
Fvb1	4740001	4750000	0	0	0	0	0	0	0	0	0
Fvb1	4750001	4760000	0	0	0	0	0	0	0	0	0
Fvb1	4760001	4770000	0	0	0	0	0	0	0	0	0
Fvb1	4770001	4780000	0	1	0	0	0	0	0	0	0
Fvb1	4780001	4790000	0	0	0	0	0	0	0	0	0
Fvb1	4790001	4800000	0	0	0	0	0	0	0	0	0
Fvb1	4800001	4810000	0	0	0	0	0	0	0	0	0
Fvb1	4810001	4820000	0	1	0	0	0	0	0	0	0
Fvb1	4820001	4830000	0	0	0	0	0	0	0	0	0
Fvb1	4830001	4840000	0	0	0	0	0	0	0	0	0
Fvb1	4850001	4860000	0	0	0	0	0	0	0	0	0
Fvb1	4860001	4870000	0	1	0	0	0	0	0	0	0
Fvb1	4870001	4880000	0	0	0	0	0	0	0	0	0
Fvb1	4880001	4890000	0	0	0	0	0	0	0	0	0
Fvb1	4890001	4900000	0	0	0	0	0	0	0	0	0
Fvb1	4900001	4910000	0	0	0	0	0	1	0	0	0
Fvb1	4910001	4920000	0	0	0	0	0	0	0	0	0
Fvb1	4920001	4930000	1	0	0	0	0	0	0	0	0
Fvb1	4930001	4940000	0	0	0	0	0	0	0	0	0
Fvb1	4940001	4950000	0	0	0	0	0	0	0	0	0
Fvb1	4950001	4960000	0	0	0	0	0	0	0	0	0
Fvb1	4960001	4970000	0	0	0	0	0	0	0	0	0
Fvb1	4970001	4980000	0	0	0	0	0	0	0	0	0
Fvb1	4980001	4990000	0	0	0	0	0.5	0	0	0	0
Fvb1	4990001	5000000	0	0	0	0	0	0	0	0	0
Fvb1	5000001	5010000	0	0	0	0	0	0	0	0	0
Fvb1	5010001	5020000	0	0	0	0	0	0	0	0	0
Fvb1	5020001	5030000	0	0	0	0	0	0	0	0	0
Fvb1	5030001	5040000	0	0	0	0	0	0	0	0	1
Fvb1	5040001	5050000	0	0	0	0	0	0	0	0	0
Fvb1	5050001	5060000	0	0.5	0	0	0	0	0	0	0
Fvb1	5060001	5070000	0	0	0	0	0	1	0	0	0
Fvb1	5070001	5080000	0	0	0	0	0	0	0	0	0.5
Fvb1	5080001	5090000	0	0	0	0	0	0	0	0	0
Fvb1	5090001	5100000	0	0	0	0	0	0	0	0	0.5
Fvb1	5100001	5110000	0	0	0	0	0	0	0	0	0
Fvb1	5110001	5120000	0	0	0	0	0	0	0	0	0
Fvb1	5120001	5130000	0	0	0	0	0	0	0	0	0
Fvb1	5130001	5140000	0	0	0	0	0	0	0	0	1
Fvb1	5140001	5150000	0	0	0	0	0	0	0	0	0
Fvb1	5150001	5160000	1	0	0	0	0	0	0	0	0
Fvb1	5160001	5170000	0	0	0	0	0	0	0	0	0
Fvb1	5170001	5180000	0	0	0	0	0	0	0	0	0
Fvb1	5180001	5190000	0	0	0	0	0	0	0	0	0
Fvb1	5190001	5200000	0	0	0	0	0	0	0	0	0
Fvb1	5200001	5210000	0	0	0	0	0	0	0	0	0
Fvb1	5220001	5230000	0	0	0	0	0	0	0	0	0
Fvb1	5290001	5300000	0	0	0	0	0	0	0	0	0
Fvb1	5300001	5310000	0	0	0	0	0	0	0	0	0
Fvb1	5310001	5320000	0	0	0	0	0	0	0	0	0
Fvb1	5320001	5330000	0.5	0.5	0	0	0	0	0	0	0
Fvb1	5330001	5340000	1	0	0	0	0	0	0	0	0
Fvb1	5340001	5350000	0	0	0	0	0	0	0	0	0
Fvb1	5350001	5360000	0	0	0	0	0	0	0	0	0
Fvb1	5360001	5370000	0.5	0	0	0	0	0	0.5	0	0
Fvb1	5370001	5380000	0	0	0	0	0	0	0	0	0
Fvb1	5380001	5390000	0	0	0	0	0	0	0	0	0
Fvb1	5390001	5400000	0	0	0	0	0	0	0	0	0
Fvb1	5400001	5410000	0	0	0	0	0	0	0	1	0
Fvb1	5410001	5420000	0	0	0	0	0	0	0	0	0
Fvb1	5420001	5430000	0	0	0	0	0	0	0	0	0
Fvb1	5430001	5440000	0	0	0	0	0	0	0	0	0
Fvb1	5440001	5450000	0	0	0	0	0	0	0	0	0
Fvb1	5450001	5460000	0	0	0	0	0	0	0	0	0
Fvb1	5460001	5470000	0	0	0	0	0	0	0	0	0
Fvb1	5470001	5480000	0	0	0	0	0	0	0	0	0
Fvb1	5480001	5490000	0	0	0	0	0	0	0	0	0
Fvb1	5490001	5500000	0	0	0	0	0	0	0	0	0
Fvb1	5500001	5510000	0	0	0	0	0	0	0	0	0
Fvb1	5510001	5520000	0	0	0	0	0	0	0	1	0
Fvb1	5520001	5530000	0	0	0	0	0	0	0	0	0
Fvb1	5530001	5540000	0	0	0	0	0	0	0	0	0
Fvb1	5540001	5550000	0	0	0	0	0	0	0	0	0.5
Fvb1	5550001	5560000	0	0	0	0	0	0	0	0	0
Fvb1	5560001	5570000	0	0	0	0	0	0	0	0	0
Fvb1	5570001	5580000	0	0	0	0	0	0.25	0	0	0.25
Fvb1	5580001	5590000	0	1	0	0	0	0	0	0	0
Fvb1	5590001	5600000	0	0	0	0	0	0	0	0	0
Fvb1	5600001	5610000	0	0	0	0	0	0	0	0	0
Fvb1	5610001	5620000	0	0	0	0	0	0	0	0	0
Fvb1	5620001	5630000	0	0	0	0	0	0	0	0	0
Fvb1	5630001	5640000	0	0	0	0	0	0	0	0	0
Fvb1	5640001	5650000	0	0	0	0	0	0	0	0	0
Fvb1	5660001	5670000	0	0	0	0	0	0	0	0	0
Fvb1	5670001	5680000	0	0	0	0	0	0	0	0	0
Fvb1	5680001	5690000	0	0	0	0	0	0	0	0	0
Fvb1	5690001	5700000	0	0	0	0	0	0	0	0	0
Fvb1	5700001	5710000	0	0	0	0	0	0	0	0	0
Fvb1	5710001	5720000	0	0	0	0	0	0	0	0	0
Fvb1	5720001	5730000	0	0	0	0	0	0	0	0	0
Fvb1	5730001	5740000	0	0	0	0	0	0.25	0	0	0.25
Fvb1	5740001	5750000	0	0	0	0	0	0	0	0	0
Fvb1	5750001	5760000	0	0	0	0	0	0	0	0	0
Fvb1	5760001	5770000	0	0	0	0	0	0	0	0	0
Fvb1	5770001	5780000	0	0	0	0	0	0	0	0	0
Fvb1	5780001	5790000	1	0	0	0	0	0	0	0	0
Fvb1	5790001	5800000	0	0	0	0	0	0	0	0	0
Fvb1	5800001	5810000	0	0	0	0	0	0	0	0	0
Fvb1	5810001	5820000	0	1	0	0	0	0	0	0	0
Fvb1	5830001	5840000	1	0	0	0	0	0	0	0	0
Fvb1	5840001	5850000	0	0	0	0	0.5	0	0	0	0
Fvb1	5850001	5860000	0	0	0	0	0	0	0	0	0
Fvb1	5860001	5870000	0	0	0	0	0	0	0	0	0
Fvb1	5870001	5880000	0	0	0	0	0	0	0	0	0
Fvb1	5880001	5890000	0	0	0	0	0	0	0	0	0
Fvb1	5890001	5900000	0	0	0	0	1	0	0	0	0
Fvb1	5900001	5910000	0	0	0	1	0	0	0	0	0
Fvb1	5910001	5920000	0	0	0	0	0	0	0	0	0
Fvb1	5920001	5930000	0	0	0	0	0	0	0	0	0
Fvb1	5930001	5940000	0	0	0	0	1	0	0	0	0
Fvb1	5940001	5950000	0	0	0	0	0	0	0	0	0
Fvb1	5950001	5960000	0	1	0	0	0	0	0	0	0
Fvb1	5960001	5970000	0	0	0	0	0	0	0	0	1
Fvb1	5970001	5980000	0	0	0	0	0	0	0	0	0
Fvb1	5980001	5990000	0	0	0	1	0	0	0	0	0
Fvb1	5990001	6000000	0	0	0	0	0	0	0	0	0
Fvb1	6000001	6010000	0	0	0	0	0	0	0	0	0
Fvb1	6010001	6020000	0	0.5	0	0	0	0	0	0	0
Fvb1	6020001	6030000	0	0	0	0	0	0	0	0	0
Fvb1	6030001	6040000	0	0	0	0	0	0	0	0	0
Fvb1	6040001	6050000	0	1	0	0	0	0	0	0	0
Fvb1	6050001	6060000	0	0	0	0	0	0	0	0	0
Fvb1	6060001	6070000	0	0	0	1	0	0	0	0	0
Fvb1	6070001	6080000	0.5	0.5	0	0	0	0	0	0	0
Fvb1	6080001	6090000	0	0	0	0	0	0	0	0	0
Fvb1	6090001	6100000	0	0	0	0	0	0	0	0	0
Fvb1	6100001	6110000	0	0	0	0	0	0	0	0	0
Fvb1	6110001	6120000	0	0	0	0	0	0	0	0	0
Fvb1	6120001	6130000	0	0	0	0	0	0	0	0	0
Fvb1	6130001	6140000	0	0	0	0	0	0	0	0	0
Fvb1	6140001	6150000	0	0	0	0	0	0	0	0	0
Fvb1	6150001	6160000	0	0	0	0	0	0	0	0	0
Fvb1	6160001	6170000	0	0	0	0	0	0	0	1	0
Fvb1	6170001	6180000	0.25	0.25	0	0	0	0	0	0	0
Fvb1	6180001	6190000	0	0	0	0	0	0	0	0	0
Fvb1	6190001	6200000	0	0	0	0	0	0	0	0	0
Fvb1	6200001	6210000	0	0	0	0	0	0	0	0	0
Fvb1	6210001	6220000	0	0	0	0	0	0	0	0	0
Fvb1	6220001	6230000	0	0	0	0.5	0	0	0	0	0
Fvb1	6230001	6240000	0	0	0	0	0	0	0	0	0
Fvb1	6240001	6250000	0	0	0	0	0	0	0	0	0
Fvb1	6250001	6260000	0	0.5	0	0	0	0	0	0	0
Fvb1	6260001	6270000	0	0	0	0	0	0	0	0	0
Fvb1	6270001	6280000	0	0	0	0	0	0	0	0	1
Fvb1	6280001	6290000	0	0	0	0	0	0	0	0	0
Fvb1	6290001	6300000	0	0	0	0	0	0	0	0	0
Fvb1	6300001	6310000	0	0	0	0	0	0	0	0.25	0
Fvb1	6310001	6320000	0	0	1	0	0	0	0	0	0
Fvb1	6320001	6330000	0	0	1	0	0	0	0	0	0
Fvb1	6330001	6340000	0	0.5	0	0	0	0	0	0	0
Fvb1	6340001	6350000	0	0	0	0	0	0	0	0	0
Fvb1	6350001	6360000	0	0	0	0	0	0	0	0	0
Fvb1	6360001	6370000	0	0	0	0	0	0	0	0	0
Fvb1	6370001	6380000	0	0	0	0	0	0	0	0	0
Fvb1	6380001	6390000	0	0	0	0	0	0	0	0	0
Fvb1	6390001	6400000	0	0	0	0	0	0	0	0	0
Fvb1	6400001	6410000	0	0	0	0	0	0	0	0	1
Fvb1	6410001	6420000	0	0	0	0	0	0	0	0	0
Fvb1	6420001	6430000	0	0	0	0	0	0	0	0	1
Fvb1	6430001	6440000	0	0	0	0	1	0	0	0	0
Fvb1	6440001	6450000	0	0	0	0	0	0	0	0	0
Fvb1	6450001	6460000	0	1	0	0	0	0	0	0	0
Fvb1	6460001	6470000	0	1	0	0	0	0	0	0	0
Fvb1	6470001	6480000	0	0	0	0	0	0	0	0	0
Fvb1	6480001	6490000	0	0	0	0	0	0	0	0	0
Fvb1	6490001	6500000	0	0	0	0	0	0	0	0	0
Fvb1	6500001	6510000	0	0	0	0	0	0	0	0	0
Fvb1	6510001	6520000	0	0	0	0	0	0	0	0	0
Fvb1	6520001	6530000	0	0	0	0	0	0	0	0	0
Fvb1	6530001	6540000	0	0	0	0	0	0	0	0	0
Fvb1	6540001	6550000	0	0	0	0	0	0	0	0	0
Fvb1	6550001	6560000	0	0	0	0	0	0	0	0	0
Fvb1	6560001	6570000	0	0	0	0	0	0	0	0	0
Fvb1	6570001	6580000	0	0	0	0	0	0	0	0	0
Fvb1	6580001	6590000	0	0	0	0	0	0	0	0	0
Fvb1	6590001	6600000	0	0	0	0	0	0	0	0	0
Fvb1	6600001	6610000	0	1	0	0	0	0	0	0	0
Fvb1	6610001	6620000	0	0	0	0	0	0	0	0	0
Fvb1	6620001	6630000	0	0	0	0	0	0	0	0	0
Fvb1	6630001	6640000	0	0	0	0	0	0	0	0	0
Fvb1	6640001	6650000	0.25	0.25	0	0	0	0	0	0	0
Fvb1	6650001	6660000	0	0	0	0	0	0	0	0	0
Fvb1	6660001	6670000	0	0	0	0	0	0	0	0	0
Fvb1	6670001	6680000	1	0	0	0	0	0	0	0	0
Fvb1	6680001	6690000	0	0	0	0	0	0	0	0	0
Fvb1	6690001	6700000	0	0	0	0	0	0	0	0	0
Fvb1	6700001	6710000	0	0	0	0	0	0	0	0	0
Fvb1	6710001	6720000	1	0	0	0	0	0	0	0	0
Fvb1	6720001	6730000	0	0	0	0	0	0	0	0	0
Fvb1	6730001	6740000	0	0	0	0	0	0	0	0	0
Fvb1	6740001	6750000	0	0	1	0	0	0	0	0	0
Fvb1	6750001	6760000	0	0	0	0	0	0	0	0	0
Fvb1	6760001	6770000	0	0	0	0	0.5	0	0	0.5	0
Fvb1	6770001	6780000	0	0	0	0	0	0	0	0	0
Fvb1	6780001	6790000	0	0	0	0	0	0	0	0	0
Fvb1	6790001	6800000	0	0	0	0	0	0	0	0	0
Fvb1	6800001	6810000	0	0	0	0	0	0	0	0	0
Fvb1	6810001	6820000	0	0	0	0	0	0	0	0	0
Fvb1	6820001	6830000	0	0	0.5	0.5	0	0	0	0	0
Fvb1	6830001	6840000	0	0	0	0	0	0	0	0	0
Fvb1	6840001	6850000	0	0	0.5	0	0	0	0	0	0
Fvb1	6850001	6860000	0	0	0	0	0	0	0	0	0
Fvb1	6860001	6870000	0	0	0	0	0	0	0	0	0
Fvb1	6870001	6880000	0	0	0	0	0	0	0	0	0
Fvb1	6880001	6890000	0	0	0	0	0	0	0	0	0
Fvb1	6890001	6900000	0	0	0	0	0	0	0	0	0
Fvb1	6910001	6920000	0	0	0	0	0	0	0	0	0
Fvb1	6920001	6930000	0	0	0	0	0	0	0	0	0
Fvb1	6930001	6940000	0	0	0	0	1	0	0	0	0
Fvb1	6940001	6950000	0	0	0	0	0	0	0	0	0
Fvb1	6950001	6960000	0	0	0	0	0	0	0	0	0
Fvb1	6960001	6970000	0	0	0	0	0	0	0	0	0
Fvb1	6970001	6980000	0	0	0	0	0	0	0	0	0
Fvb1	6980001	6990000	0	0	0	0	0	0	0	0	0
Fvb1	6990001	7000000	0	0	0	0	1	0	0	0	0
Fvb1	7000001	7010000	0	0	0	0	0	0	0	0	0
Fvb1	7010001	7020000	0	0	0	0	0	0	0	0	0
Fvb1	7020001	7030000	0	0	0	0	0	0	1	0	0
Fvb1	7030001	7040000	0	0	0	0	0	0	0	0	0
Fvb1	7040001	7050000	0	0	0	0	0	0	0	0	0
Fvb1	7050001	7060000	0	0	0	0	0	0	0	0	0
Fvb1	7060001	7070000	0	0	0	0	0	0	0	0	0
Fvb1	7070001	7080000	0	0	0	0	0	0	0	0	0
Fvb1	7090001	7100000	0	0	0	0	0	0	0	0	0
Fvb1	7100001	7110000	0	0	0	0	0	0	0	0	0
Fvb1	7110001	7120000	0	0	0	0	0	0	0	0	0
Fvb1	7120001	7130000	0	0	0	0	0	0	0	0	0
Fvb1	7130001	7140000	0	0	0	0	0	0	0	0	0
Fvb1	7140001	7150000	0	0	0	0	0	0	0	0	0
Fvb1	7150001	7160000	0	0	0	0	0	1	0	0	0
Fvb1	7160001	7170000	0	0	0	1	0	0	0	0	0
Fvb1	7170001	7180000	0	0	0	0	0	0	0	0	0
Fvb1	7180001	7190000	0	0	0	0	0	0	0	0	0
Fvb1	7190001	7200000	0.5	0	0	0	0	0	0.5	0	0
Fvb1	7200001	7210000	0	0	0	0	0	0	0	0	0
Fvb1	7210001	7220000	0	0	0	0	0	0	0	0	0
Fvb1	7220001	7230000	1	0	0	0	0	0	0	0	0
Fvb1	7230001	7240000	0	0	0	0	0	0	0	0	0
Fvb1	7240001	7250000	0	0	0	0	0	0	0.5	0	0
Fvb1	7250001	7260000	0	0	0	0	0	0	0	0	0
Fvb1	7260001	7270000	0	0	0	0	0	0	0	0	0
Fvb1	7270001	7280000	0	0	0	0	0	0	0	0	0
Fvb1	7280001	7290000	1	0	0	0	0	0	0	0	0
Fvb1	7290001	7300000	0	0	0	0	0	0	0	0	0
Fvb1	7300001	7310000	0	0	0	1	0	0	0	0	0
Fvb1	7310001	7320000	0	0	0	0	0	0	0	0	0
Fvb1	7320001	7330000	0	0	0	0	0	0	0	0	0
Fvb1	7330001	7340000	0	0	0	0	1	0	0	0	0
Fvb1	7340001	7350000	0	0	0	0	0	0	0	0	0
Fvb1	7350001	7360000	0	0	0	0	0	0	0	0	0
Fvb1	7360001	7370000	0	0	0	0	0	0	0	0	0
Fvb1	7370001	7380000	0	0	0	0	1	0	0	0	0
Fvb1	7380001	7390000	0	1	0	0	0	0	0	0	0
Fvb1	7390001	7400000	0	0	0	0	0	0	0	0	0
Fvb1	7400001	7410000	0	0	0	0	0	0	0	0	0
Fvb1	7410001	7420000	0	0	0	0	0	0	0	0	0
Fvb1	7420001	7430000	0	0	0	0	0	0	0	0	0
Fvb1	7430001	7440000	0	0	0	0	0	0	0	0	0
Fvb1	7440001	7450000	0	0	0	0	0	0	0	0	0
Fvb1	7450001	7460000	0	0	0	0	0	0	0	0	0
Fvb1	7460001	7470000	0	0	0	0	0	0	0	0	0
Fvb1	7470001	7480000	0	0	0	0	0	0	0	0	0
Fvb1	7480001	7490000	0	0	0	0	0	0	0	0	0
Fvb1	7500001	7510000	0	0	0	0	0	0	0	0	0
Fvb1	7510001	7520000	0	0	0	0	0.5	0	0	0	0
Fvb1	7520001	7530000	0	0	0	0	0	0	0	0	0
Fvb1	7530001	7540000	0	0	0	0	0	0	0	0	0
Fvb1	7540001	7550000	0	0	0	0	0	0	0	0	1
Fvb1	7550001	7560000	0	0	0	0	0	0	0	1	0
Fvb1	7560001	7570000	0	0	0.5	0	0	0	0	0	0
Fvb1	7570001	7580000	0	0	0	0	0	0	0	0	0
Fvb1	7580001	7590000	0	0	0	0	0	0	0	0	0
Fvb1	7590001	7600000	0	0	0	0	0	0	0	0	0
Fvb1	7600001	7610000	0	0	0	0	0	0	0	0	0
Fvb1	7620001	7630000	0	0	0	0	0	0	0	0	0
Fvb1	7630001	7640000	0	0	0	0	0.25	0	0	0.25	0
Fvb1	7640001	7650000	0	0	0	0	0	0	0	0	0
Fvb1	7650001	7660000	0	0	0	0	0	0	0	0	0
Fvb1	7660001	7670000	0	0	0	0	0	0	0	0	0
Fvb1	7670001	7680000	0	0	0	0	0	0	0	0	0
Fvb1	7680001	7690000	0	0	0	0	0	0	0	0	0
Fvb1	7710001	7720000	0	0	0	0	0	0	0	0	0
Fvb1	7720001	7730000	0	0	0	0	0	0	0	0	0
Fvb1	7730001	7740000	0	0	0	0	0	0	0	0	0
Fvb1	7740001	7750000	0	0	0	0	0	0	0	0	0
Fvb1	7750001	7760000	0	0	0	0	0	0	0	0	0
Fvb1	7760001	7770000	0	0	0	0	0	0	0	0	0
Fvb1	7770001	7780000	0	0	0	0	0	0	0	0	0
Fvb1	7780001	7790000	0	0	0	0	0	0	0	0	0
Fvb1	7790001	7800000	0	0	0	0	0	0	0	0	0
Fvb1	7800001	7810000	0	0.5	0	0	0	0	0	0	0
Fvb1	7810001	7820000	0	0	0	0	0	0	0	0	0
Fvb1	7820001	7830000	0	0	0	0	0	0	0	0	0
Fvb1	7830001	7840000	0	0	0	0	0	0	0	0	0
Fvb1	7840001	7850000	0	0	0	0	0	0	0	0	1
Fvb1	7850001	7860000	0	0	0	0	0	0	0	0	1
Fvb1	7860001	7870000	0	0	0	0	0	0	0	0	0
Fvb1	7880001	7890000	0	0	0	0	0	0	0	0	0
Fvb1	7890001	7900000	0.5	0	0	0	0	0	0	0	0
Fvb1	7900001	7910000	0	0	0	1	0	0	0	0	0
Fvb1	7910001	7920000	0	0	0	0	0	0	0	0	0.25
Fvb1	7920001	7930000	0	0	0	0	0	0	0	0	0
Fvb1	7930001	7940000	0	0	0	0	0	0	0	0	0
Fvb1	7940001	7950000	0	0	0	0	0	0	0	0	0
Fvb1	7950001	7960000	0	0.5	0	0	0	0	0.5	0	0
Fvb1	7960001	7970000	0	0	0	0	1	0	0	0	0
Fvb1	7970001	7980000	0	0	0	0.5	0	0	0	0	0
Fvb1	7980001	7990000	0	0	0	0	0	0	0	0	0
Fvb1	7990001	8000000	0	0	0	0	0	0	0	0	0
Fvb1	8000001	8010000	0	1	0	0	0	0	0	0	0
Fvb1	8010001	8020000	0	0	0	0	0	0	0	0	0
Fvb1	8020001	8030000	0	0	0	0	0	1	0	0	0
Fvb1	8030001	8040000	0	0	0	0	0	0	0	0	0
Fvb1	8040001	8050000	0	0	0	0	0	0	0	0	0
Fvb1	8050001	8060000	0	0	0	0	0	0.25	0	0	0.25
Fvb1	8060001	8070000	0	0	0	0	0	0	0	0	0
Fvb1	8070001	8080000	0	0	0	0	0	0	0	0	0.5
Fvb1	8080001	8090000	0	0	0	0	0	0	0	0	0
Fvb1	8090001	8100000	0	0	0	0	0	0	0	0	0
Fvb1	8100001	8110000	0	0	0	0	0	0	1	0	0
Fvb1	8110001	8120000	0	0	0	0	0	0	0	0	0
Fvb1	8120001	8130000	0	0	0	0	0	0	0	0	0
Fvb1	8130001	8140000	0	0	0	0	0	0	0	0	0
Fvb1	8140001	8150000	0	0	0	0	0	0	0	0	0
Fvb1	8150001	8160000	0	0	0	0	0	0	0	0	0
Fvb1	8160001	8170000	0	0	0	0	0	0	0	0	0
Fvb1	8170001	8180000	0	0	0	0	0	0	0	0	0
Fvb1	8180001	8190000	0	1	0	0	0	0	0	0	0
Fvb1	8190001	8200000	0.25	0	0	0	0	0	0	0	0
Fvb1	8200001	8210000	0	0	0	0	0	0	0	0	0
Fvb1	8210001	8220000	0	0	0	0	0	0	0	0	0
Fvb1	8220001	8230000	0	0	0	0	0	0	0	0	0
Fvb1	8230001	8240000	0	0.5	0	0	0	0	0.5	0	0
Fvb1	8240001	8250000	0	0	0	0	0	0	0	0	0
Fvb1	8250001	8260000	0	0	0	0	0	0	0	0	0
Fvb1	8260001	8270000	0	0	0	0	0	0	0	0	0
Fvb1	8270001	8280000	0	0	0	0	0	0	0	0	0
Fvb1	8280001	8290000	0	1	0	0	0	0	0	0	0
Fvb1	8290001	8300000	0	0	0	0	0	0	0	0	0
Fvb1	8310001	8320000	0	0	0	0	0	0	0	0	0
Fvb1	8330001	8340000	0	0	0	0	0	0	0	0	0
Fvb1	8340001	8350000	0	0	0	0	0	0	0	0	0
Fvb1	8350001	8360000	0	0	0	0	0	0	0	0	0
Fvb1	8360001	8370000	0	0	0	0	0	0	0	0	0
Fvb1	8380001	8390000	0	0	0	0	0	0	0	0	0
Fvb1	8390001	8400000	0	0	1	0	0	0	0	0	0
Fvb1	8400001	8410000	0	0	0	0	0	0	0	0	0
Fvb1	8410001	8420000	0	0	0	0	0	0	0	0	0
Fvb1	8420001	8430000	0	0	0	0	0	1	0	0	0
Fvb1	8440001	8450000	0	0	0	0	0	0	0	0	0
Fvb1	8450001	8460000	0	0.5	0	0.5	0	0	0	0	0
Fvb1	8460001	8470000	0	0	0	0	0	0.25	0	0	0
Fvb1	8480001	8490000	0	0	0	0	0	0	0	0	0
Fvb1	8510001	8520000	0	0	0	0	0	0	0	0	0
Fvb1	8520001	8530000	0	0	0	0	0	0	0	0	0
Fvb1	8550001	8560000	0	0	0	0	0	0	0	0	0
Fvb1	8560001	8570000	0	0	0	0	0	0	0	0	0
Fvb1	8570001	8580000	0	0	0	0	0	0	0	0	0
Fvb1	8580001	8590000	0	0	0	0	0	0	0	0	0
Fvb1	8590001	8600000	0	0	0	0	0	0	0	0	0
Fvb1	8600001	8610000	0	0	0	0	0	0.5	0	0	0
Fvb1	8610001	8620000	0	0	0.5	0	0	0	0	0	0
Fvb1	8630001	8640000	0	0	0	0	0	0	0	0	0
Fvb1	8640001	8650000	0	0	0	0	0	0	0	0	0
Fvb1	8650001	8660000	0	0	0	0	0	0	0	0	0
Fvb1	8660001	8670000	0	0	0	0	0	0	0.5	0	0
Fvb1	8670001	8680000	0	0	0	0	0	0	0	0	0
Fvb1	8680001	8690000	0	0	0	0	0	0	0	0	0
Fvb1	8690001	8700000	0	0	0	0	0	0	0	0	0
Fvb1	8740001	8750000	0	0	0	0	0	0	0	0	0
Fvb1	8750001	8760000	0	0	0	0	0	0	0	0	0
Fvb1	8770001	8780000	0	0	0	0	0	0	0	0	0
Fvb1	8780001	8790000	0	0	0	0	0	0	0	0	0
Fvb1	8790001	8800000	0	0	0	0	0	0	0	0	0
Fvb1	8800001	8810000	1	0	0	0	0	0	0	0	0
Fvb1	8810001	8820000	0	0	0	0	0	0	0	0	0
Fvb1	8820001	8830000	0	0	0	0.5	0	0	0	0	0
Fvb1	8830001	8840000	0	0	0	0.5	0	0	0	0	0
Fvb1	8840001	8850000	0	0	0	0	0	0	0	0	0
Fvb1	8850001	8860000	1	0	0	0	0	0	0	0	0
Fvb1	8860001	8870000	0	0	0	0	0	0	0	0	0
Fvb1	8870001	8880000	0	0	0	0	0	0	0	0	0
Fvb1	8880001	8890000	0	0	0	0	0	0	0	0	0
Fvb1	8890001	8900000	0	0	0	1	0	0	0	0	0
Fvb1	8900001	8910000	0	0	0	0	0	0	0	0	0
Fvb1	8910001	8920000	0	0	0	0	1	0	0	0	0
Fvb1	8920001	8930000	1	0	0	0	0	0	0	0	0
Fvb1	8930001	8940000	0	0	0	0	0	0	0	0	0
Fvb1	8940001	8950000	0	0	0	0	0	0	0	0	0
Fvb1	8950001	8960000	0	0	0	0	0	0	0	0	0
Fvb1	8960001	8970000	0	0	0	0	0	0	0	0	0
Fvb1	8970001	8980000	0	0	0	0	0	0	0	0	0
Fvb1	8980001	8990000	0	0	0	0	0	0	0	0	1
Fvb1	8990001	9000000	0	0	0	0	1	0	0	0	0
Fvb1	9000001	9010000	0	0	0	0	1	0	0	0	0
Fvb1	9010001	9020000	0	0	0	0	0	0	0	0	0
Fvb1	9020001	9030000	0	0	0	0	0	0	0	0	0
Fvb1	9030001	9040000	0	0	0	0	0	0	0	0	0
Fvb1	9040001	9050000	0	0	0	0	0	0	0	0	0
Fvb1	9050001	9060000	0	0	0	0	0	0	0	0	0
Fvb1	9060001	9070000	0	0	0	0	0	0	0	0	0
Fvb1	9070001	9080000	0	0	0	0	0	0	0	0	0
Fvb1	9080001	9090000	0	0	0	0	0	0	0	0	0
Fvb1	9090001	9100000	0	0	0	0	0	0	0.25	0	0
Fvb1	9100001	9110000	0	0	0	0	0	0	0	0	0
Fvb1	9110001	9120000	0	0	0	0	0	0	0	0	0
Fvb1	9120001	9130000	0	0	0	0	0	0	0	0	0
Fvb1	9130001	9140000	0	0	0	0	0	0	0	0	0
Fvb1	9140001	9150000	0	0	0	0	0	0	0	0	0
Fvb1	9150001	9160000	0	0	0	0	0	0	0	0	0
Fvb1	9160001	9170000	0	0	0	0	0	0	0	0	0
Fvb1	9190001	9200000	0	0	0	0	0	0	0	0	0
Fvb1	9200001	9210000	0	1	0	0	0	0	0	0	0
Fvb1	9210001	9220000	0	0	0	0	0	0	0	0	1
Fvb1	9220001	9230000	1	0	0	0	0	0	0	0	0
Fvb1	9230001	9240000	0	0	0	0	0	0	0	0	0
Fvb1	9240001	9250000	0	0	0	0	0	0.25	0	0	0
Fvb1	9250001	9260000	0	0	0	0	0	0	0	0	0
Fvb1	9260001	9270000	0	0	0	0	0	0	0	0	0
Fvb1	9270001	9280000	0	0	0	0	0	0	0	0	0
Fvb1	9280001	9290000	0	0	0	0	0	0	0	0	0
Fvb1	9290001	9300000	0	0	0	0	0	0	0	0	0
Fvb1	9300001	9310000	0	0	0	0	0	0	0	0	0
Fvb1	9310001	9320000	0	0	0	0	0	0	0	0	0
Fvb1	9320001	9330000	0	0	0	1	0	0	0	0	0
Fvb1	9330001	9340000	0	0.5	0	0	0	0	0	0	0
Fvb1	9340001	9350000	0	1	0	0	0	0	0	0	0
Fvb1	9350001	9360000	0	0	0	0	0	0	0	0	0
Fvb1	9360001	9370000	0	0	0	0	0	0	0	0	0
Fvb1	9370001	9380000	0	0	0	0	0	0	0	1	0
Fvb1	9380001	9390000	0	0	0	0	0	0	0	0	0
Fvb1	9390001	9400000	0	0	0	0	0	0	0	0	0
Fvb1	9400001	9410000	0	0	0	0	0	0	0	0	0
Fvb1	9410001	9420000	0	0	0	0	0	0	0	0	0
Fvb1	9420001	9430000	1	0	0	0	0	0	0	0	0
Fvb1	9430001	9440000	0	0	0	0	0	0	0	0	0
Fvb1	9440001	9450000	0	0	0	0	0	0	0	0	0
Fvb1	9450001	9460000	0	0	0	0	0	0	0	0	0
Fvb1	9460001	9470000	0	0	0	0	1	0	0	0	0
Fvb1	9470001	9480000	0	1	0	0	0	0	0	0	0
Fvb1	9480001	9490000	0	0	0	0	0	0	0	0	0
Fvb1	9490001	9500000	1	0	0	0	0	0	0	0	0
Fvb1	9500001	9510000	0	0	0	0	0	0	0	0	0
Fvb1	9510001	9520000	0	0	0	1	0	0	0	0	0
Fvb1	9520001	9530000	0	0	0	0	0	0	0	0	0
Fvb1	9530001	9540000	0	0	0	0	0	0	0	0.25	0
Fvb1	9540001	9550000	0	0	0	0	0	0	0	0	0
Fvb1	9550001	9560000	0	0.5	0	0	0	0	0	0	0
Fvb1	9560001	9570000	0	0	0	0	0	0	0	0	0
Fvb1	9570001	9580000	0	0	0	0	0	0	0	0	0
Fvb1	9580001	9590000	0	0	0	0	0	0	0	0	0
Fvb1	9600001	9610000	0	0	0	0	0	0	0	0	0
Fvb1	9610001	9620000	0	0	0	0	0	0	0	0	0
Fvb1	9620001	9630000	0	0	0	0	0	0	0	0	0
Fvb1	9630001	9640000	0	0	0	0	0	0	0	0	0
Fvb1	9640001	9650000	0	0	0	1	0	0	0	0	0
Fvb1	9650001	9660000	0	0	0	0	0	0	0	0	0
Fvb1	9660001	9670000	0	0	0	0	0	0	0	0	0
Fvb1	9670001	9680000	0	0	0	0	0	0	0	0	0
Fvb1	9690001	9700000	0	0	0	0	0	1	0	0	0
Fvb1	9700001	9710000	0	0	0	0	0	0	0	0	0
Fvb1	9710001	9720000	0	0	0	0	0	0	0	0	0
Fvb1	9720001	9730000	0	0	0	0	0	0	0	0	0
Fvb1	9730001	9740000	0	0	0	0	0	0	0	0	0
Fvb1	9740001	9750000	0	0	0	0	0	0	0	0	0
Fvb1	9750001	9760000	0	0	0	0	0	0	0	0	1
Fvb1	9760001	9770000	0	0	0	0	0	0	0	0	0
Fvb1	9770001	9780000	0	0	0	0	0	0	0	0	0
Fvb1	9780001	9790000	0	0	0	0	0	0	0	0	0
Fvb1	9790001	9800000	0	0	0	0	0	0	0	0	0
Fvb1	9800001	9810000	0	0	0	0	0	0	0	0	0
Fvb1	9810001	9820000	0	0	0	0	0	0	0	0	0
Fvb1	9820001	9830000	0	0	0.5	0	0	0	0	0	0
Fvb1	9830001	9840000	0	0	0	0	0	0	0	0	0
Fvb1	9840001	9850000	0	0	0	0	0	0	0	0	0
Fvb1	9850001	9860000	0	0	0	0	0	0	0	0	0
Fvb1	9860001	9870000	0.5	0	0	0	0	0	0.5	0	0
Fvb1	9870001	9880000	0	0	0	0	0	0	0	1	0
Fvb1	9880001	9890000	0	0	0	0	0.5	0	0	0	0
Fvb1	9890001	9900000	0	0	0	0	0	0	0	0	0
Fvb1	9900001	9910000	0	0	0	0	0	0	0	0	0
Fvb1	9910001	9920000	0	0	0	1	0	0	0	0	0
Fvb1	9920001	9930000	0	0	0	0	0	0	0	0	0
Fvb1	9930001	9940000	0	0	0	0.5	0	0	0	0	0
Fvb1	9940001	9950000	0	0	0	0	0.5	0	0	0	0
Fvb1	9950001	9960000	0	0	0	0	0	0	0	0	0
Fvb1	9960001	9970000	0	0	0	0.5	0	0	0	0	0
Fvb1	9970001	9980000	0	0	0	0	0	0	0	0	0
Fvb1	9980001	9990000	0	0	0	0	0	0	0	0	0
Fvb1	9990001	10000000	0	0	0	0	0	0	0	0	0
Fvb1	10000001	10010000	0	0	0	0	0	0	0	0	0
Fvb1	10010001	10020000	0	0	0	0	0	0	0	0	0
Fvb1	10020001	10030000	0	1	0	0	0	0	0	0	0
Fvb1	10030001	10040000	0	0	0	0.5	0	0	0	0	0
Fvb1	10040001	10050000	0	0	0	0	0	0	0	0	1
Fvb1	10050001	10060000	0	0	0	0	0	0	0	0	0
Fvb1	10060001	10070000	0	0	0	0	0	0	0	0	0
Fvb1	10070001	10080000	0	0	0	0	0	0	0	0	0
Fvb1	10080001	10090000	0	0	0	0	1	0	0	0	0
Fvb1	10090001	10100000	0	0	0	0	0	0	0	0	0
Fvb1	10100001	10110000	0	0	0	0	0	0	0	0	1
Fvb1	10110001	10120000	0	0	0	0	0	0	0	0	0
Fvb1	10120001	10130000	0	0	0	0	0	0	0	0	0
Fvb1	10130001	10140000	0	0	0	0	0	0	0	0	0
Fvb1	10140001	10150000	0	1	0	0	0	0	0	0	0
Fvb1	10150001	10160000	0	0	0	0	0	0	0	0	0
Fvb1	10160001	10170000	0	0	0	0	0	0	0	0	0
Fvb1	10170001	10180000	0	0	0	0	0	0	0	0	0
Fvb1	10190001	10200000	0.5	0	0	0	0	0	0.5	0	0
Fvb1	10200001	10210000	0	1	0	0	0	0	0	0	0
Fvb1	10210001	10220000	0	0	0	0	0	0	0	0	0
Fvb1	10220001	10230000	0	0	0	0	0	0	0	0.25	0
Fvb1	10230001	10240000	0	0	0	0	0	0	0	0	0
Fvb1	10240001	10250000	0	0	0	0	0	0	0	0	0
Fvb1	10250001	10260000	0	0	0	0	0	0	0	0	0
Fvb1	10260001	10270000	0	0	0	0	0	0	0	0	1
Fvb1	10270001	10280000	0	0	0	1	0	0	0	0	0
Fvb1	10280001	10290000	0	0	0	0	0	0	0	0	0
Fvb1	10290001	10300000	0	0	0	0	0	0	0	0	0
Fvb1	10300001	10310000	0	0	0.25	0	0	0	0	0	0
Fvb1	10310001	10320000	0	0	0	0	0	0	0	0	0
Fvb1	10320001	10330000	0	0	0	0	0	0	0	0	0
Fvb1	10330001	10340000	0	0	0	0	0	0	0	0	0
Fvb1	10340001	10350000	0	0	0	0	0	0	0	0	0
Fvb1	10350001	10360000	0	0	0	0	0	0	0	0	0
Fvb1	10360001	10370000	0	0	0	0	0	0	0	0	0
Fvb1	10370001	10380000	0	0	0	0	0	0	0	0	0
Fvb1	10380001	10390000	0	0	0	0	0	0	0	0	0
Fvb1	10400001	10410000	0	0	0	0	0	0	0	0	0
Fvb1	10410001	10420000	0	0	1	0	0	0	0	0	0
Fvb1	10420001	10430000	0	0	1	0	0	0	0	0	0
Fvb1	10430001	10440000	0	0	0	0	0	0	0	0	0
Fvb1	10440001	10450000	0	0	0	0	0	0	0	0	0
Fvb1	10450001	10460000	0	0	0	0	0	0	0	0	0
Fvb1	10460001	10470000	0	0	0	0	0	0	0	0	0
Fvb1	10480001	10490000	0	1	0	0	0	0	0	0	0
Fvb1	10490001	10500000	0	0	0	0	0	0	0	0	0
Fvb1	10500001	10510000	0	0	0	0	0	0	1	0	0
Fvb1	10510001	10520000	0	1	0	0	0	0	0	0	0
Fvb1	10520001	10530000	0	0	0	0	0	0	0	0	0
Fvb1	10530001	10540000	0	0	0	0	0	0	0	0	0
Fvb1	10550001	10560000	0	0	0	0	0	0	0	0	0
Fvb1	10570001	10580000	0	1	0	0	0	0	0	0	0
Fvb1	10580001	10590000	0	0	0	0	1	0	0	0	0
Fvb1	10590001	10600000	0	0	0	0	0	0	0	0	0
Fvb1	10600001	10610000	0	0	0	0	0	0	0	0	1
Fvb1	10610001	10620000	0	0	0	0	0	0	0	0	0
Fvb1	10620001	10630000	0	0	0	0	0	0	0	0	0
Fvb1	10630001	10640000	0	0	0	0	0	0	0	0	0
Fvb1	10640001	10650000	0	0	0	0	0	0	0	0	0
Fvb1	10650001	10660000	0	0	0	0	0	0	0	0	0
Fvb1	10660001	10670000	0	0	0	0	0	0	0	0	0
Fvb1	10680001	10690000	1	0	0	0	0	0	0	0	0
Fvb1	10690001	10700000	0	0	0	0	0	0	0	0	0
Fvb1	10700001	10710000	0	0	0	0	0	0	0	0	0
Fvb1	10710001	10720000	0	0	0	0	0	0	0	0	0
Fvb1	10730001	10740000	0	0	0	0	0	0	0	0	0
Fvb1	10740001	10750000	0	0	0	0	0	0	0	0	0
Fvb1	10750001	10760000	0	0	0	0	0	0	0	0	0
Fvb1	10780001	10790000	0	0	0	0	0	0	0	0	0
Fvb1	10790001	10800000	1	0	0	0	0	0	0	0	0
Fvb1	10800001	10810000	0	0	0	0	0	0	0	0	0
Fvb1	10810001	10820000	0	0	0	0	0	0	0	0.5	0
Fvb1	10820001	10830000	0.25	0	0	0	0	0	0.25	0	0
Fvb1	10830001	10840000	0	0	0	0	0	0	0	0	0
Fvb1	10840001	10850000	0.25	0	0	0	0	0	0.25	0	0
Fvb1	10850001	10860000	0	0	0	0	0	0	0	0	0
Fvb1	10860001	10870000	0	0	0	0	0	0	1	0	0
Fvb1	10870001	10880000	0	0	0	0	0	0	0	0	0
Fvb1	10880001	10890000	0	1	0	0	0	0	0	0	0
Fvb1	10890001	10900000	0	0.5	0	0	0	0	0	0	0
Fvb1	10900001	10910000	0	0	0	0	0	0	0	0	0
Fvb1	10910001	10920000	0	0	0	0	0	0	0	0	0
Fvb1	10920001	10930000	0	0	0	0	0	0	0	0	0
Fvb1	10930001	10940000	0	0.5	0	0	0	0	0.5	0	0
Fvb1	10960001	10970000	0	0	0	0	0	0	0	0	0
Fvb1	10970001	10980000	0	1	0	0	0	0	0	0	0
Fvb1	10980001	10990000	0	1	0	0	0	0	0	0	0
Fvb1	10990001	11000000	0	0	0	0	0	0	0	0	0
Fvb1	11000001	11010000	0	0	0	0	0	0	0	0	0
Fvb1	11010001	11020000	0	0	0	0	0	0	0	0	0.5
Fvb1	11020001	11030000	0	0	0	0	0	0	0	0	0
Fvb1	11030001	11040000	0	0	0	0	0	0	0	0	0
Fvb1	11040001	11050000	0	0	0	0	0	0	0	0	0
Fvb1	11050001	11060000	0	0	0	0	0	0	0	0	0
Fvb1	11060001	11070000	0	0	0	0	0	0	0	0	0
Fvb1	11070001	11080000	0	0	0	0	0	0	0	0	0
Fvb1	11090001	11100000	0	0.5	0	0	0	0	0	0	0
Fvb1	11100001	11110000	0	0	0	0	0	0	0	0	0
Fvb1	11110001	11120000	0	0	0.5	0.5	0	0	0	0	0
Fvb1	11120001	11130000	0	0	0	0	1	0	0	0	0
Fvb1	11130001	11140000	0	0	0	0	0	0	0	0	0
Fvb1	11140001	11150000	0	0	0	0	0	0	0	0	0
Fvb1	11160001	11170000	0	0	0	0	1	0	0	0	0
Fvb1	11170001	11180000	0	1	0	0	0	0	0	0	0
Fvb1	11180001	11190000	0	0	0	0	0	0	0	0	0
Fvb1	11190001	11200000	0	0	0	0	0	0	0	0	0
Fvb1	11200001	11210000	0	0	0	0	0	0	0	0	0
Fvb1	11210001	11220000	0	0	0	0	1	0	0	0	0
Fvb1	11220001	11230000	0	1	0	0	0	0	0	0	0
Fvb1	11230001	11240000	0	0	0	0	0	0	0	0	0
Fvb1	11240001	11250000	0	0	0	0	0	0	0	0	0
Fvb1	11250001	11260000	0	0	0	0	0	0	1	0	0
Fvb1	11260001	11270000	0	0	0	0	0	0	0	0	0
Fvb1	11270001	11280000	0	0	0	0	0	0	0	0	0
Fvb1	11280001	11290000	0	0	0	0	0	0	0	0	0
Fvb1	11290001	11300000	0	0	0	0	0	0	0	0	0
Fvb1	11300001	11310000	0	0	0	0	0	0	0	0	0
Fvb1	11310001	11320000	0	0	0	0	0	0	0	0	0
Fvb1	11320001	11330000	0	0	0	0	0	0	0	0	0
Fvb1	11330001	11340000	0	0	0	0	0	0	0	0	0
Fvb1	11340001	11350000	0	0	0	0	0	0	0	0	0
Fvb1	11350001	11360000	0	0	0	0	0	0	0	0	0
Fvb1	11370001	11380000	0	0	0	0	0	0	0	0	0
Fvb1	11380001	11390000	0	0	0	0	0	0	0	0	0
Fvb1	11390001	11400000	0	0	0	0	0	0	0	0	0
Fvb1	11400001	11410000	0	0	0	0	0	0	0	0	0
Fvb1	11410001	11420000	0	0	0	0	0.25	0	0	0.25	0
Fvb1	11430001	11440000	0	0	0	0	0	0	0	0	0
Fvb1	11440001	11450000	0	0	0	0	0	0	0	1	0
Fvb1	11470001	11480000	0	0	0	0	0	0	0	0	0
Fvb1	11480001	11490000	0	0	0	0	0	0	0	0	0
Fvb1	11490001	11500000	0	0	0	0	0	0	0	0	0
Fvb1	11500001	11510000	0	0	0	0	0	0	0	0	0
Fvb1	11510001	11520000	0	0	0	0	0	0	0	0	0
Fvb1	11520001	11530000	0	0	0	0	0	0	0	1	0
Fvb1	11530001	11540000	0	0	0	0	0	0	0	0	0
Fvb1	11540001	11550000	0	0	0	0	0	0	0	0	0
Fvb1	11550001	11560000	0	0	0	0	0	0	0	0	0
Fvb1	11560001	11570000	0	0	0	0	0	0	0	0	0
Fvb1	11570001	11580000	0	0	0	0	0	0	0	0	0
Fvb1	11580001	11590000	0	0	0	0	0	0	0	0	0
Fvb1	11600001	11610000	0	0	0	0	0	0	0	0	0
Fvb1	11610001	11620000	0	0	0	0	0	0	0	0	0
Fvb1	11620001	11630000	0	0	0	0	0	0.5	0	0	0
Fvb1	11630001	11640000	0	0	0	0	0	0	0	0	0
Fvb1	11650001	11660000	0	0	0	0	0	0	0	0	0
Fvb1	11660001	11670000	0	0	0	0	0	0	0	0	0
Fvb1	11670001	11680000	0	0	0	0	0	0	0	0	0
Fvb1	11710001	11720000	0	0	0	0	0	0	0	0	0
Fvb1	11720001	11730000	0.5	0	0	0	0	0	0.5	0	0
Fvb1	11730001	11740000	0	0	0	0	0	0	0	0	0
Fvb1	11740001	11750000	0	0	0	0	0	0	0	0	0
Fvb1	11750001	11760000	0	0	0	0	0	0	0	0	0
Fvb1	11760001	11770000	0	0	0	0	0	0	0	0	0
Fvb1	11770001	11780000	0	0	0	0	0	0	0	0	0
Fvb1	11780001	11790000	0	0	0	0	0	0	0	0	0
Fvb1	11790001	11800000	0	0	0	0	0	0	0	0	0
Fvb1	11800001	11810000	0	0	0	0	0	0	0	0	0
Fvb1	11810001	11820000	0	0	0	0	0	0	0	0	0.5
Fvb1	11820001	11830000	0	0.5	0	0	0	0	0.5	0	0
Fvb1	11830001	11840000	0	0	0	0	0	0	0	0	0
Fvb1	11840001	11850000	0	0	0	0	0	0	0	0	0
Fvb1	11850001	11860000	0	0	0	0	0	0	0	0	0
Fvb1	11860001	11870000	0.5	0	0	0	0	0	0	0	0
Fvb1	11870001	11880000	0	0	0	0	0	0	0	0	0
Fvb1	11880001	11890000	0	0	0	0	0	0	0	0	0
Fvb1	11890001	11900000	0	0	0	0	0	0	0	0	0
Fvb1	11900001	11910000	0	0	0	0	0	0	0	0	0
Fvb1	11910001	11920000	0	0	0	0.5	0	0	0	0	0
Fvb1	11920001	11930000	0	0	0	0	0	0	0	0	0
Fvb1	11930001	11940000	0	0	0	0	0	0	0	0	0
Fvb1	11940001	11950000	0	0.5	0	0	0	0	0.5	0	0
Fvb1	11950001	11960000	0	0	0	0	0	0	0	0	0
Fvb1	11960001	11970000	0	0	0	0	0	0	0	0	0
Fvb1	11970001	11980000	0	0	0	0	0	0	0	0	0
Fvb1	11980001	11990000	0	0	0	0	0	0	0	0	0
Fvb1	11990001	12000000	0	0	0	0	0	0	0	0	0
Fvb1	12010001	12020000	0	0	0	0	0	0	0	0	0
Fvb1	12020001	12030000	0	0	0	0	0	0	0	0	0
Fvb1	12030001	12040000	0	0	0	0	0	0	0	0	0
Fvb1	12040001	12050000	0	0	0	0	0	0	0	0	0
Fvb1	12050001	12060000	0	0	0	0	0.5	0	0	0.5	0
Fvb1	12060001	12070000	0	0	0	0	0	0	0	0	0
Fvb1	12070001	12080000	0	0	0	0	0	0	0	0	0
Fvb1	12090001	12100000	0	0	0	0	0	0	0	0	0
Fvb1	12100001	12110000	0	0	0	0	0	0	0	0	0
Fvb1	12110001	12120000	0	0	0	0	0	0	0	0	0
Fvb1	12130001	12140000	0	0	0	0	0	0	0	0	0
Fvb1	12140001	12150000	0	0	0	0	0	0	0	0	0
Fvb1	12150001	12160000	0	0	0	0	0	0	0	0	0
Fvb1	12160001	12170000	0	0	0	0	0	0	0	0	0
Fvb1	12180001	12190000	0	0	0	0	0	0	0	0	0
Fvb1	12190001	12200000	0	0	0	0	0	0	0	0	0
Fvb1	12200001	12210000	0	0	0	0	0	0	0	0	0
Fvb1	12210001	12220000	0	0	0	0	0	0	0	0	0
Fvb1	12220001	12230000	0	0	0	0	0	0	0	0	0
Fvb1	12230001	12240000	0	0	0	0	0	0	0	0	0
Fvb1	12250001	12260000	0	0	0	0	0	0	0	0	0
Fvb1	12260001	12270000	0	0	0	0	0	0	0	0	0
Fvb1	12270001	12280000	0	0	0	0	0	0	0	0	0
Fvb1	12280001	12290000	0	0	0	0	0	0	0	1	0
Fvb1	12290001	12300000	0	0	0	0	0	0	0	0	0
Fvb1	12300001	12310000	0	0	0	0	0	0	0	0	0
Fvb1	12310001	12320000	0.5	0	0	0	0	0	0	0	0
Fvb1	12320001	12330000	0	0	0	0	0	0	0	0	0
Fvb1	12330001	12340000	0	0	0	0	0	0	0	0	0
Fvb1	12340001	12350000	0	0	0	0	0	0	0	0.5	0
Fvb1	12350001	12360000	0	0	0	0	0	0	0	0	0
Fvb1	12360001	12370000	0	0.5	0	0	0	0	0	0	0
Fvb1	12370001	12380000	0	0	0	0	0	0	0	0	0
Fvb1	12380001	12390000	0	0	0	0	0	0	0	0	0
Fvb1	12400001	12410000	0	0	0	0	0	0	0	0	0
Fvb1	12410001	12420000	1	0	0	0	0	0	0	0	0
Fvb1	12420001	12430000	0	0	0	0	0	0	0	0	0
Fvb1	12430001	12440000	0	0	0	0	0	0	0	0	0
Fvb1	12440001	12450000	0	0	0	0	0	0	0	0	0
Fvb1	12450001	12460000	0	0	0	0	0	0	0	0	0
Fvb1	12460001	12470000	0.5	0	0	0	0	0	0.5	0	0
Fvb1	12480001	12490000	0	0	0	0	0	0	0	0	0
Fvb1	12490001	12500000	0	0	0	0	0	0	0	0	0
Fvb1	12500001	12510000	0	1	0	0	0	0	0	0	0
Fvb1	12510001	12520000	0	0	0	0	0	0	0	0	0
Fvb1	12520001	12530000	0	0	0	0	0	0	0	0	0
Fvb1	12540001	12550000	0	0	0	0	0	0	0	0	0
Fvb1	12550001	12560000	0	0	0	0	0	0	0	0	0
Fvb1	12560001	12570000	0	0	0	0	0	0	0	0	0
Fvb1	12570001	12580000	0	0	0	0	0	0	0	0	0
Fvb1	12580001	12590000	0	0	0	0	0	0	0	0	0
Fvb1	12590001	12600000	0	0	0	0	0	0	0	0	0
Fvb1	12600001	12610000	0	0	0	0	0	0	0	0	0
Fvb1	12610001	12620000	0	0	0	0	0	0	0	0	0
Fvb1	12620001	12630000	0	0	0	0	0	0	0	0	0
Fvb1	12630001	12640000	0	0	0	0	0	0	0	0	0
Fvb1	12640001	12650000	0	0	0	0	0.5	0	0	0.5	0
Fvb1	12650001	12660000	0	0	0	0	0	0	0	0	1
Fvb1	12660001	12670000	0	0	0	0	0	0	0	0	0
Fvb1	12670001	12680000	0	0	0	0	0	0	0	0	0
Fvb1	12680001	12690000	0	0	0	0	0	0	0.5	0	0
Fvb1	12690001	12700000	0	0	0	0	0	0	0	0	0
Fvb1	12700001	12710000	0	0.5	0	0	0	0	0.5	0	0
Fvb1	12730001	12740000	0	0	0	0	0	0	0	0	0
Fvb1	12740001	12750000	0	0	0	0	0	0	0	0	0.5
Fvb1	12750001	12760000	0	0	0	0	0	0	0	0	0
Fvb1	12760001	12770000	0	0	0	0	0	0	0	0	0
Fvb1	12770001	12780000	0	0	0	0	0	0	0	0	0
Fvb1	12780001	12790000	0	0	0	0	0	0	0	0	0
Fvb1	12790001	12800000	0	0	0	0	0	0	0	0	0
Fvb1	12810001	12820000	0	0	0	0	0	0	0	0	0
Fvb1	12820001	12830000	0	0	0	0	0	0	0	0	0
Fvb1	12830001	12840000	0	0	0	0	0	0	0	0	0
Fvb1	12840001	12850000	0	0	0	0	0	0	0	0	0
Fvb1	12850001	12860000	0	0	0	0	0	0	0	0	0
Fvb1	12860001	12870000	0	0	0	0	0	0	0	0	0
Fvb1	12870001	12880000	0	0	0	0	0	0	0	0.5	0
Fvb1	12880001	12890000	0	0	0	0	0	0	0	0	0
Fvb1	12890001	12900000	0	0	0	0	0	0	0	0	0
Fvb1	12900001	12910000	0	0	0	0	0	0	0	0	0
Fvb1	12910001	12920000	0	0	0	0	0	0	0	0	0
Fvb1	12920001	12930000	0	0	0	0	0	0	0	0	0
Fvb1	12930001	12940000	0	0	0	0	0	0	0	0.5	0
Fvb1	12940001	12950000	0	0	0	0	0	0	0	0	0
Fvb1	12960001	12970000	0	0	0	0	0	0	0	0	0
Fvb1	12970001	12980000	0	0	0	0	0	0.25	0	0	0
Fvb1	12980001	12990000	0	0	0	0	0	0	0	0	0
Fvb1	12990001	13000000	0	0	0	0	0	0	0	0	0
Fvb1	13000001	13010000	0	0	0	0	0	0	0.5	0	0
Fvb1	13010001	13020000	0	0.25	0	0	0	0	0.25	0	0
Fvb1	13020001	13030000	0	0	0	0	0	0	0	0	0
Fvb1	13030001	13040000	0	0	0	0	0	0	0	0	0
Fvb1	13040001	13050000	0	0	0	0	0	0	0	0	0
Fvb1	13050001	13060000	0	0	0	0	0	0	0	0	0
Fvb1	13060001	13070000	0.25	0	0	0	0	0	0.25	0	0
Fvb1	13070001	13080000	0	0	0	0	0	0	0	0	0
Fvb1	13080001	13090000	0	0	0	0	0	0.5	0	0	0
Fvb1	13090001	13100000	0	0	0	0	0	0	0	0	0
Fvb1	13100001	13110000	0	0	0	0	0	0	1	0	0
Fvb1	13110001	13120000	0	0	0	0	1	0	0	0	0
Fvb1	13120001	13130000	0	0	0	0	0	0	0	0	0
Fvb1	13130001	13140000	0	0	0	0	0	0	0	0	0
Fvb1	13140001	13150000	0	0	0	0	0	0	0	0	0
Fvb1	13150001	13160000	1	0	0	0	0	0	0	0	0
Fvb1	13160001	13170000	0	1	0	0	0	0	0	0	0
Fvb1	13170001	13180000	0	0	0	0	0	0	0	0	0
Fvb1	13180001	13190000	0	0	0	0	0	0	0	0	0
Fvb1	13190001	13200000	0	0	0	0	0	0	0	0	0
Fvb1	13200001	13210000	0	0	0	0	0	0	0	0	0
Fvb1	13210001	13220000	0	0	0	0	0	0	0	0	0
Fvb1	13220001	13230000	0	0	0	0	0	0	0	0	0
Fvb1	13230001	13240000	0	0	0	0	0	0	0	0	0
Fvb1	13240001	13250000	0	0	0	0	0	0	0	0	0
Fvb1	13250001	13260000	0	0	0	0	0	0	0	0	0
Fvb1	13260001	13270000	0	0	0	0	0	0	0	0	0
Fvb1	13270001	13280000	0	0	0	0	0	0	0	0	0
Fvb1	13280001	13290000	0	0	0	0	0	0	0	0	0
Fvb1	13290001	13300000	0	0	0	0	0	0	0	0	0
Fvb1	13300001	13310000	0	0	0	0	0	0	0	0	0
Fvb1	13310001	13320000	0	0	0	0	0	0	0	0	0
Fvb1	13320001	13330000	0	0	0	0	0	0	0	0	0
Fvb1	13330001	13340000	0	0	0	0	0	0	0	0	0
Fvb1	13340001	13350000	0	0	0	0	0	0	0	0	0
Fvb1	13350001	13360000	0	0	0	0	0	0	0	0	0
Fvb1	13360001	13370000	0	0	0	0	0	1	0	0	0
Fvb1	13370001	13380000	0	0	0	0	0	0	0	0	0
Fvb1	13380001	13390000	0.5	0	0	0	0	0	0.5	0	0
Fvb1	13390001	13400000	0	0	0	0	0	0	0	0	0
Fvb1	13400001	13410000	0	0	0	0	0	0	0	0	0
Fvb1	13410001	13420000	0	0	0	0	0	0	0	0	0
Fvb1	13420001	13430000	0	0	0	0	0	0	0	0	0
Fvb1	13440001	13450000	0	0	0	0	0	0	0	0	0
Fvb1	13450001	13460000	0	0	0	0	0	0	0	0	0
Fvb1	13460001	13470000	0	0	0	0	0	0	0	0	0
Fvb1	13470001	13480000	0	0	0	0	0	0	0	0	0
Fvb1	13480001	13490000	0	0	0	0	0	0	0	0	0
Fvb1	13490001	13500000	1	0	0	0	0	0	0	0	0
Fvb1	13500001	13510000	0	0	0	0	0	0	0	0	0
Fvb1	13510001	13520000	0	0	0	0	0	0	0	0	0
Fvb1	13520001	13530000	0	0	0	0	0	0	0	0	0
Fvb1	13530001	13540000	0	0	0	0	0	0	0	0	0
Fvb1	13540001	13550000	0	0	0	0	0	0	0	0	0
Fvb1	13550001	13560000	0	0	0	0	0	0	0	0	0
Fvb1	13560001	13570000	0	0	0	0	0	0	0	0	0
Fvb1	13570001	13580000	0	0	0	0	0	0	0	0	0
Fvb1	13580001	13590000	0	0	0	0	0	0	0	0	0
Fvb1	13590001	13600000	0	0	0	0	0	0	0	0	0
Fvb1	13600001	13610000	0	0	0	0	0	0	0	0	0
Fvb1	13610001	13620000	0	0	0	0	0	0	0	0	0
Fvb1	13620001	13630000	0.5	0.5	0	0	0	0	0	0	0
Fvb1	13630001	13640000	0	0	0	0	0	0	0	0	0
Fvb1	13640001	13650000	0	0	0	0	0	0	0	0	0
Fvb1	13650001	13660000	0	0	0	0	0	0	0	0	0
Fvb1	13660001	13670000	0	0	0	0	0	0	0	0	0
Fvb1	13670001	13680000	0	0	0	0	0	0	0	0	0
Fvb1	13680001	13690000	0	0	0	0	0	0	0	0	0
Fvb1	13690001	13700000	0	0	0	0	0	0	0	0	0
Fvb1	13700001	13710000	0	0	0	0	0	0	0	0	0
Fvb1	13710001	13720000	0	0	0	0	0	0	0	0	0
Fvb1	13720001	13730000	0	0	0	0	0.5	0	0	0	0
Fvb1	13730001	13740000	0	0	0	0	0	0	0	0	0
Fvb1	13740001	13750000	0	0	0	0	0.5	0	0	0	0
Fvb1	13750001	13760000	0	0	0	0	0	0	0	0	0
Fvb1	13760001	13770000	0	0	0	0	0	0	0	0	0
Fvb1	13770001	13780000	0	0	0	0	0	0	0	0	0
Fvb1	13780001	13790000	0	0	0	0	0	0	1	0	0
Fvb1	13790001	13800000	0	0	0	0	0	0	0	0	0
Fvb1	13810001	13820000	0	0	0	0	0	0	0	0	0
Fvb1	13820001	13830000	0	0	0	0	0	0	0	0	0
Fvb1	13830001	13840000	0	1	0	0	0	0	0	0	0
Fvb1	13840001	13850000	0	0	0	0	0	0	0	0	0
Fvb1	13850001	13860000	0	0	0	0	0	0	0	0	0
Fvb1	13860001	13870000	0	0	0	0	0	0	0	0	0
Fvb1	13870001	13880000	0	0	0	0	0	0	0	0	0
Fvb1	13880001	13890000	0	0	0	0	0	0	0	0	0
Fvb1	13890001	13900000	0	0	0	0	0	0	0	0	0
Fvb1	13900001	13910000	0	0	0	0	0	0	0	0	0
Fvb1	13910001	13920000	0	0	0	0	0	0	0	0	0
Fvb1	13920001	13930000	0	0	0	0	0	0	0	0	0
Fvb1	13950001	13960000	0	0	0	0	0	0	0	0	0
Fvb1	13960001	13970000	0	0	0	0	1	0	0	0	0
Fvb1	13980001	13990000	0	0	0	0	1	0	0	0	0
Fvb1	13990001	14000000	0	0	0	0	0	0	0	0	0
Fvb1	14000001	14010000	0	0	0	0	0	0	0	0	0
Fvb1	14010001	14020000	0	0	0	0	0	0	0	0	0
Fvb1	14020001	14030000	0	0	0	0	0.5	0	0	0	0
Fvb1	14030001	14040000	0	0	0	0	0	0	0	0	0
Fvb1	14040001	14050000	0	0	0	0	0	0	0	0	0
Fvb1	14050001	14060000	0	0	0	0	0	0	0	0	0
Fvb1	14060001	14070000	0	0	0	0	0	0	0	0	0
Fvb1	14070001	14080000	1	0	0	0	0	0	0	0	0
Fvb1	14080001	14090000	0	0	0	0	0	0	0	0	0
Fvb1	14090001	14100000	0	0	0	0	0	0	0	0	0
Fvb1	14100001	14110000	0	0	0	0	0	0	0	0	0
Fvb1	14110001	14120000	0	0	0	0	0	0	0	0	0
Fvb1	14120001	14130000	0	0	0	0	0	0	0	0	0
Fvb1	14130001	14140000	0	1	0	0	0	0	0	0	0
Fvb1	14140001	14150000	0	0	0	0	0	0	0	0	0
Fvb1	14150001	14160000	0	0	0	0	0	0	0	0	0
Fvb1	14160001	14170000	1	0	0	0	0	0	0	0	0
Fvb1	14170001	14180000	0	0	0	0	0	0	0	0	0
Fvb1	14180001	14190000	0	0	0	0	0	0	0	0.5	0
Fvb1	14190001	14200000	0	0	0	0	0	0	0	0	0
Fvb1	14200001	14210000	0	0	0	0	0	0	0	0	0
Fvb1	14220001	14230000	0	0	0	0	0	0	0	0	0
Fvb1	14230001	14240000	0	0	0	0	0	0	0	0	0
Fvb1	14250001	14260000	0	0	0	0	0	0	0	0	0
Fvb1	14260001	14270000	0	0	0	0	0	0	0	0	0
Fvb1	14280001	14290000	0	0	0	0	0	0	0	0	0
Fvb1	14290001	14300000	0	0	0	0	0	0	0	0	0
Fvb1	14300001	14310000	0	0	0	0	0	0	0	0	0
Fvb1	14310001	14320000	0	0	0	0	0	0	0	0	0
Fvb1	14320001	14330000	0	0	0	0	0	0	0	0	0
Fvb1	14340001	14350000	0	0	0	0	0	0	0	0	0
Fvb1	14400001	14410000	0	0	0	0	0	0	0	0	0
Fvb1	14410001	14420000	0	0	0	0	0	0.5	0	0.5	0
Fvb1	14420001	14430000	0	0	0	0	0	0	0	0	0
Fvb1	14430001	14440000	0	0	0	0	0	0	0	0	0
Fvb1	14440001	14450000	0	0	0	0	0	0	0	0	0
Fvb1	14450001	14460000	0	0	0	0	0	0	0	0	0
Fvb1	14460001	14470000	0	0	0	0	0	0	0	0	0
Fvb1	14470001	14480000	0	0	0	0	0	0	0	0	0
Fvb1	14480001	14490000	0	0	0	0	0	0	0	0	0
Fvb1	14490001	14500000	0	0	0	0	0	0	0	0	0
Fvb1	14510001	14520000	0	0	1	0	0	0	0	0	0
Fvb1	14520001	14530000	0	0	0	0	0	0	0	0	0
Fvb1	14530001	14540000	0	0	0	0	0	0	0	0	0
Fvb1	14540001	14550000	0	0	0	0	0	0	0	0	0
Fvb1	14550001	14560000	0	0	0	0	1	0	0	0	0
Fvb1	14590001	14600000	0	0	0	0	0	0	0	0	0
Fvb1	14620001	14630000	0	0	0	0	0	0	0	0	0
Fvb1	14630001	14640000	0	0	0	0	0	0	0	0	0
Fvb1	14650001	14660000	0	0	0	0	0	0	0	0	0
Fvb1	14660001	14670000	0	0	0	0	0	0	0	0	0
Fvb1	14670001	14680000	0	0.5	0	0	0	0	0	0	0
Fvb1	14680001	14690000	0	0	0	0	0	0	0	0	0
Fvb1	14690001	14700000	0	0	0	0	0	0	0	0	0
Fvb1	14700001	14710000	0	0	0	0	0	0	0	0	0
Fvb1	14710001	14720000	0	0	0.25	0	0	0	0	0	0
Fvb1	14720001	14730000	0.25	0	0	0	0	0	0.25	0	0
Fvb1	14730001	14740000	0	0	0	0	0	0.5	0	0	0
Fvb1	14740001	14750000	0	0	0	0	0	0	0	0	0
Fvb1	14750001	14760000	0	0	0	0	0	0	0	0	0
Fvb1	14760001	14770000	0	0	0	0	0	0	0	0	0
Fvb1	14770001	14780000	0	0	0	0	0	0	0	0	0
Fvb1	14800001	14810000	0	0	0	0	0	0	0	0	0
Fvb1	14810001	14820000	0	0	0	0	0	0	0	0	0
Fvb1	14820001	14830000	0	0	0	0	0	0	0	0	0
Fvb1	14830001	14840000	0	0	0	0	0	0	0	0	0
Fvb1	14840001	14850000	0	0	0	0	0	0	0	0	0
Fvb1	14850001	14860000	0	0	0	0	0	0	0	0	0
Fvb1	14860001	14870000	0	0	0	0	0	0	0	0	0
Fvb1	14870001	14880000	0	0	0	0	0	0	0.25	0	0
Fvb1	14880001	14890000	0	0	0	0	0	0	0	0	0
Fvb1	14890001	14900000	0	0	0	0	0	0	0	0	0
Fvb1	14900001	14910000	0	0	0	0	0	0	0	0	0
Fvb1	14910001	14920000	0	0	0	0	0	0	0	0	0
Fvb1	14920001	14930000	0	0	0	0	0	0	0	0	0
Fvb1	14930001	14940000	0	0	0	0	0	0	0	0	0
Fvb1	14940001	14950000	0	0	0	0	0	0	0	0	0
Fvb1	14950001	14960000	0	0	0	0	0	0	0	0	0
Fvb1	14960001	14970000	0	0	0	0	0	0	0	0	0
Fvb1	14970001	14980000	0	0	0	0	0	0	0	0	0
Fvb1	14980001	14990000	0	0	0	0	0	0	0	0	0
Fvb1	14990001	15000000	0	0	0	0	0	0	0	0	0
Fvb1	15000001	15010000	0	0	0	0	0	0	0	0	0
Fvb1	15010001	15020000	0	0	0	0	0	0	0	0	1
Fvb1	15030001	15040000	0	0	0	0	0	0	0	0	0
Fvb1	15040001	15050000	0	0	0	0	0	0	0	0	0
Fvb1	15050001	15060000	0	0	0	0	0	0	0	0	0
Fvb1	15060001	15070000	0	0	0	0	0	0	0	0	0
Fvb1	15070001	15080000	0	0	0	0	0	0	0	0	0
Fvb1	15080001	15090000	0	0.5	0	0	0	0	0	0	0
Fvb1	15090001	15100000	0	0.25	0	0	0	0	0.25	0	0
Fvb1	15100001	15110000	0	0	0	0	0	0	0	0	0
Fvb1	15110001	15120000	0.25	0.25	0	0	0	0	0	0	0
Fvb1	15120001	15130000	0	0	0	0	0	0	0	0	0
Fvb1	15130001	15140000	0	0	0	0	0	0	0	0	0
Fvb1	15140001	15150000	0	0	0	0	0	0	0	0	0
Fvb1	15160001	15170000	0	0	0	0	0	0	0	0	0
Fvb1	15170001	15180000	0	0	0	0	0	0	0	0	0
Fvb1	15180001	15190000	0	0	0	0	0	0	0	0	0
Fvb1	15190001	15200000	0	0	0	0	0	0	0	0	0
Fvb1	15200001	15210000	1	0	0	0	0	0	0	0	0
Fvb1	15210001	15220000	0	0	0	0	0	0	0	0	0
Fvb1	15220001	15230000	0	0	0	0	0	0	0	0	0
Fvb1	15240001	15250000	0	0	0	0	0	0	0	0	0
Fvb1	15250001	15260000	0	0	0	0	0	0	0	0	0
Fvb1	15260001	15270000	0	0	0	0	0	0	0	0	0
Fvb1	15280001	15290000	0	0	0	0	0	0	0	0	0
Fvb1	15290001	15300000	0	0	0	0	0	0	0	0	0
Fvb1	15300001	15310000	1	0	0	0	0	0	0	0	0
Fvb1	15310001	15320000	0	0	0	0	0.5	0	0	0	0
Fvb1	15320001	15330000	0	0	0	0	0	0	0	0	0
Fvb1	15330001	15340000	0	0	0	0	0	0	0	0	0
Fvb1	15340001	15350000	0	0	0	0	0	0	0	0	0
Fvb1	15350001	15360000	0	0	0	0	0	0	0	0	0
Fvb1	15360001	15370000	0	0	0	0	0	0	0	0	0
Fvb1	15370001	15380000	0	0	0	0	0	0	0	0	0
Fvb1	15380001	15390000	0	0	0	0	0	0	0	0	0
Fvb1	15390001	15400000	1	0	0	0	0	0	0	0	0
Fvb1	15400001	15410000	0	0	0	0	0	0	0	0	0
Fvb1	15410001	15420000	0	0	0	0	0	0	0	0	0
Fvb1	15420001	15430000	0	0	0	0	0	0	1	0	0
Fvb1	15430001	15440000	0	0	0	0	1	0	0	0	0
Fvb1	15440001	15450000	0	0	0	0	0	0	0	0	0
Fvb1	15450001	15460000	0	0	0	0	0	0	0	0	0
Fvb1	15490001	15500000	0	0	0	0	0	0	0	0	0
Fvb1	15500001	15510000	0	0	0	0.5	0	0	0	0	0
Fvb1	15510001	15520000	0	0	0	0	0	0	0	0	0
Fvb1	15520001	15530000	0	0	0	0	0	0	0	0	0
Fvb1	15550001	15560000	0	0	0	0	0	0	0	0	0
Fvb1	15560001	15570000	0	0	0	0	0	0	0	0	0
Fvb1	15570001	15580000	0	0	0	0	0	0	0	0	0
Fvb1	15590001	15600000	0	0	0	0	0	1	0	0	0
Fvb1	15600001	15610000	0	0	0	0	0	0	0	0	0
Fvb1	15610001	15620000	0	0	0	0	0	0	0	0	0
Fvb1	15620001	15630000	0	0	0	0	0	0	0	0	0
Fvb1	15630001	15640000	0	0	0	0	0	0	0	0	0
Fvb1	15640001	15650000	0	0	0	0	0	0	0	0	0
Fvb1	15650001	15660000	0	0	0	0	0	0	0	0	0
Fvb1	15660001	15670000	0	0	0	0	0	0	0	0	0
Fvb1	15670001	15680000	0.25	0	0	0	0	0	0	0	0
Fvb1	15680001	15690000	0	0	0	0	0	0	0	0	0
Fvb1	15690001	15700000	0	0	0	0	0	0	0	0	0
Fvb1	15700001	15710000	0	0	0	0	0	0	0	0	0
Fvb1	15710001	15720000	0	0	0	0	0	0	0	0	0
Fvb1	15720001	15730000	0	0	0	0	0	0	0	0	0
Fvb1	15730001	15740000	0	0	0	0	0	0	0	0	0
Fvb1	15740001	15750000	0	0	0	0	0	0	0	0	0
Fvb1	15750001	15760000	1	0	0	0	0	0	0	0	0
Fvb1	15760001	15770000	0	0	0	0	0	0	0	1	0
Fvb1	15770001	15780000	0	0	0	0	0	0	0	0	0
Fvb1	15780001	15790000	0	0	0	0	0	0.5	0	0	0
Fvb1	15790001	15800000	0	0	0	0	0	0	0	0	0
Fvb1	15800001	15810000	0	0	0	0	0	0	0	0	0
Fvb1	15820001	15830000	0	0	0	0	0	0	0.5	0	0
Fvb1	15830001	15840000	0	0	0	0	0	0	0	0	0
Fvb1	15840001	15850000	0	0	0	0	0	0	0	0	0
Fvb1	15850001	15860000	0	0	0	0	0	0	0	0	0
Fvb1	15860001	15870000	0	0	0	0	0	0	0	0	0
Fvb1	15870001	15880000	0	0	0	0	0	0	0	0	0
Fvb1	15880001	15890000	0	0	0	0	0	0	0	0	0
Fvb1	15890001	15900000	0	0	0	0	0	0	0	0	0
Fvb1	15900001	15910000	0	0	0	0	0	0	0	0	0
Fvb1	15910001	15920000	0	0	0	0	0	0	0	0	0
Fvb1	15920001	15930000	0	0	0	0	0	0	0	0	0
Fvb1	15930001	15940000	0	0	0	0	0	0	0	0	0
Fvb1	15940001	15950000	0	0	0	0	0	0	0	0	0
Fvb1	15950001	15960000	0	0	0	0	0	0	0	0	0
Fvb1	15960001	15970000	0	0	0	0	0	0	0	0	0
Fvb1	15970001	15980000	0	0	0	0	0	0	0	0	0
Fvb1	15980001	15990000	0	0	0	0	0	0	0	0	0
Fvb1	15990001	16000000	0	0	0	0	0	0	0	0	0
Fvb1	16000001	16010000	0	0	0	0	0	0	0	0	0
Fvb1	16010001	16020000	0	0	0	0	0	0	0	0	0
Fvb1	16020001	16030000	0	0	0	0	0	0	0	0	0
Fvb1	16030001	16040000	0.5	0	0	0	0	0	0	0	0
Fvb1	16040001	16050000	0	0	0.25	0	0	0	0	0	0
Fvb1	16050001	16060000	1	0	0	0	0	0	0	0	0
Fvb1	16060001	16070000	0	0	0	0	0	0	0	0	0
Fvb1	16070001	16080000	0	0	0	0	0	0	0	0	0
Fvb1	16080001	16090000	0	0	0	0	0	0	0	0	0
Fvb1	16090001	16100000	0	1	0	0	0	0	0	0	0
Fvb1	16100001	16110000	0	0.25	0	0	0	0	0	0	0
Fvb1	16110001	16120000	0	0	0	0	0	0	0	0	0
Fvb1	16120001	16130000	0	0	0	0	0	0	0	0	0
Fvb1	16130001	16140000	0	0	0	0	0	0	0	1	0
Fvb1	16140001	16150000	0	0	0	0	0	0	0	0	0
Fvb1	16150001	16160000	0	0	0	0.5	0	0	0	0	0
Fvb1	16160001	16170000	0	0	0	0	0	0	0	0	0
Fvb1	16170001	16180000	0	0	0	0	0	0	0	0	0
Fvb1	16180001	16190000	0	0	0	0	0	0	0	0	0
Fvb1	16190001	16200000	0	0	0	0	0	0	0	0	0
Fvb1	16210001	16220000	0	0	0	0	0	0	0	0	0
Fvb1	16220001	16230000	0	0	0	0	0	0	0	0	0
Fvb1	16230001	16240000	0	0	0	0	0	0	0	0	0
Fvb1	16240001	16250000	0	0	0	0	0	0	0	0	0.5
Fvb1	16250001	16260000	0	0	0	0	0	0	1	0	0
Fvb1	16260001	16270000	0	0.25	0	0	0	0	0.25	0	0
Fvb1	16270001	16280000	0.5	0	0	0	0	0	0	0	0
Fvb1	16280001	16290000	0	0	0	0	0	0	0	0	0
Fvb1	16290001	16300000	0	0	0	0	0	0	0	0	0
Fvb1	16300001	16310000	0	0	0	0	0	0	0	0	0
Fvb1	16310001	16320000	0	0	0	0	0	0	0	0	0
Fvb1	16320001	16330000	0	0	0	0	0	0	0	0	0
Fvb1	16330001	16340000	0	0	0	0	0	0	0	0	0
Fvb1	16340001	16350000	0	0	0	0	0	0	0	0	0
Fvb1	16350001	16360000	0	0	0	0	0	0	0	0	0
Fvb1	16360001	16370000	0	0	0	0	0	0	0	0	0
Fvb1	16370001	16380000	0	0	0	0	0	0	0	0	0
Fvb1	16380001	16390000	0	0	0	0	0	0	0	0	0
Fvb1	16390001	16400000	0	0	0	0	0	0	0	0	0
Fvb1	16400001	16410000	0	0	0	0	0	0	0	0	0
Fvb1	16410001	16420000	0	0	0	0	0	0	1	0	0
Fvb1	16420001	16430000	0	0	0	0	0	1	0	0	0
Fvb1	16440001	16450000	0	0	0	0	0	0	0	0	0
Fvb1	16450001	16460000	0	0	0	0	0	0	0	0	0
Fvb1	16460001	16470000	0.5	0	0	0	0	0	0	0	0
Fvb1	16470001	16480000	0	0	0	0	0.5	0	0	0	0
Fvb1	16480001	16490000	0	0	0	0	0	0	0	0	0
Fvb1	16490001	16500000	0	0	0	0	0	0	0	0	0
Fvb1	16500001	16510000	0	0	0	0	0	0	0	0	0
Fvb1	16510001	16520000	0	0	0	0	0	0	0	0	0
Fvb1	16520001	16530000	0	0	0	0	0	0	0	0	1
Fvb1	16530001	16540000	0	0	0	0	0	0	0	0	0
Fvb1	16540001	16550000	0	0	0	0	0	0	0	0	0
Fvb1	16550001	16560000	0	0	0	0	0.125	0	0	0.125	0
Fvb1	16570001	16580000	0	0	0	0	0	0	0	0	0.5
Fvb1	16580001	16590000	0	0	0	0	0	0	0	0	0
Fvb1	16590001	16600000	0	0	0	0	0	0	0	0	0
Fvb1	16600001	16610000	0	0	0	0	0	0	0	0	0
Fvb1	16610001	16620000	0	0	0	0	0	0	0	0	0
Fvb1	16620001	16630000	0	0	0	0	0	0	0	0	0
Fvb1	16630001	16640000	0	0	0	0	0	0	0	0	0
Fvb1	16640001	16650000	0	0	0	0	0	0	0	0	0
Fvb1	16650001	16660000	0	0	0	0	0	0	0	0	0
Fvb1	16660001	16670000	0	0	0	1	0	0	0	0	0
Fvb1	16670001	16680000	0	0	0	0	0	0	0	0	0
Fvb1	16680001	16690000	0	0	0	0	0	0	0	0	0
Fvb1	16730001	16740000	0	0	0	0	0	0	0	0	0
Fvb1	16740001	16750000	0	0	0	0	0	0	0	0	0
Fvb1	16750001	16760000	0	0	0	0	0	0	0	0	0
Fvb1	16760001	16770000	0	0	0	0	0	0	0	0	0
Fvb1	16770001	16780000	0	0	0	0	0	0	0	0	0
Fvb1	16780001	16790000	0	0	0	0	0	0	0	0	0
Fvb1	16790001	16800000	0	0	0	0	0	0	0	0	0
Fvb1	16800001	16810000	0	0	0	0	0	0	0	0	0
Fvb1	16810001	16820000	0	0	0	0	0	0	0	0	0
Fvb1	16820001	16830000	0	0	0	0	0	0	0	0	0
Fvb1	16830001	16840000	0	0	0	0	0	0	0	0	0
Fvb1	16840001	16850000	0.5	0	0	0	0	0	0	0	0
Fvb1	16850001	16860000	0	0	0	0	0	0	0	0	0.5
Fvb1	16860001	16870000	0	0	0	0	0	0	0	0	0
Fvb1	16870001	16880000	0	0	0	0	0	0	0	1	0
Fvb1	16880001	16890000	0	0	0	0	0	0	0	0	0
Fvb1	16890001	16900000	0	0	0	0	0	0	0	0	0
Fvb1	16900001	16910000	0	0	0	1	0	0	0	0	0
Fvb1	16910001	16920000	0	0	0	0	0	0	0	0	0
Fvb1	16920001	16930000	0	0	0	0	1	0	0	0	0
Fvb1	16930001	16940000	0	1	0	0	0	0	0	0	0
Fvb1	16940001	16950000	0	0	0	0	0	0	1	0	0
Fvb1	16950001	16960000	0	0	0	0	0	0	0	0	0
Fvb1	16970001	16980000	0	0	0	0	0	0	0	0	0
Fvb1	16980001	16990000	0	0	0	0	0	0	0	0	0
Fvb1	16990001	17000000	0	0	0	0	0	0	0	0	0
Fvb1	17000001	17010000	0	0	0	0	0	0	0	0	0
Fvb1	17010001	17020000	0	0	0	0	0	0	0	0	0
Fvb1	17020001	17030000	0	0	0	0.5	0	0	0	0	0
Fvb1	17030001	17040000	1	0	0	0	0	0	0	0	0
Fvb1	17040001	17050000	0	0	0	0	0	0	1	0	0
Fvb1	17050001	17060000	0	0	0	0	0	0	0	0	0
Fvb1	17060001	17070000	1	0	0	0	0	0	0	0	0
Fvb1	17070001	17080000	0	0	0	0	0	0	1	0	0
Fvb1	17080001	17090000	0	0.5	0	0	0	0	0	0	0
Fvb1	17090001	17100000	0	0	1	0	0	0	0	0	0
Fvb1	17100001	17110000	0	0	0	0	0	0	0	0	0
Fvb1	17110001	17120000	0	0	0	0	0	0	0	0	0
Fvb1	17120001	17130000	0	0	0	0	0	0	0	0	0
Fvb1	17140001	17150000	0	0	0	0	0	0	0	0	0
Fvb1	17150001	17160000	0	0	0	0	0	0	0	0	0.5
Fvb1	17160001	17170000	0	0	0	0	0	0	0	0	0
Fvb1	17180001	17190000	0	0	0	0	0	0	0	0	0
Fvb1	17190001	17200000	0	0	0	0	0	0	0	0	0
Fvb1	17200001	17210000	0	0	0	0	0	0	0	0	0
Fvb1	17210001	17220000	0	0	0	0	0	0	0	0	0
Fvb1	17220001	17230000	0	0	0	0	0	0	0	0	0
Fvb1	17230001	17240000	0	0	0	0	0	0	0	0	0
Fvb1	17260001	17270000	0	0	0	0	0	0	0	0	0
Fvb1	17270001	17280000	0.5	0	0	0	0	0	0	0	0
Fvb1	17280001	17290000	0	0	0	0	0	0	0	0	0
Fvb1	17290001	17300000	0	0	0	0	0	0	0	0	0
Fvb1	17300001	17310000	0	0	0.5	0	0	0	0	0	0
Fvb1	17310001	17320000	0.5	0	0	0	0	0	0	0	0
Fvb1	17320001	17330000	0	0	0	0	0	0	0	0	0
Fvb1	17330001	17340000	0	0	0	0	0	0	0	0	0
Fvb1	17340001	17350000	0	0	0	0	0	0	0	0	0
Fvb1	17350001	17360000	0	0	0	0	0	0	0	0	0
Fvb1	17360001	17370000	0	0	0	0	0.5	0	0	0	0
Fvb1	17370001	17380000	0	0	0	0	0	0	0	0	0
Fvb1	17390001	17400000	0	0	0	0	0	0	0	0	0
Fvb1	17400001	17410000	0	0	0	0	0	0	0	0	0
Fvb1	17420001	17430000	0	0	0	0	0	0	0	0	0
Fvb1	17460001	17470000	0	0	0	0	0	0	0	0	0
Fvb1	17470001	17480000	0	0	0	0	0	0	0	0	0
Fvb1	17480001	17490000	0	0	0	0	0	0	0	0	0
Fvb1	17490001	17500000	0	0	0	0	0	0	0	0	0
Fvb1	17500001	17510000	0	0	0	0	0	0	0	0	0
Fvb1	17510001	17520000	0	0	0	0	0	0	0	0	0
Fvb1	17520001	17530000	0	0.5	0	0	0	0	0	0	0
Fvb1	17560001	17570000	0	0	0	0	0	0	0	0	0
Fvb1	17570001	17580000	0	0	0	0	0	0	0	0	0
Fvb1	17580001	17590000	0	0	0	0	0	0	0	0	0
Fvb1	17590001	17600000	0	1	0	0	0	0	0	0	0
Fvb1	17600001	17610000	0	0	0	0	0	0	0	0	0
Fvb1	17610001	17620000	0	0	0	0	0	0	0	0	0
Fvb1	17620001	17630000	0	0	0	0	0	0	0	0	0
Fvb1	17630001	17640000	0	0	0	0	0	0	0	0	0
Fvb1	17640001	17650000	0	0	0	0	0	0	0	0	0
Fvb1	17650001	17660000	0	0	0	0	0	0	0	0.25	0
Fvb1	17660001	17670000	0	0	0	0	0	0	0	0.5	0
Fvb1	17670001	17680000	0	0	0	0	0	0	0	0	0
Fvb1	17680001	17690000	0	0	0	0	0	0	0	0	0
Fvb1	17690001	17700000	0.25	0	0	0	0	0	0.25	0	0
Fvb1	17700001	17710000	0	0	0	0	0	0	0	0	0
Fvb1	17710001	17720000	0	0	1	0	0	0	0	0	0
Fvb1	17720001	17730000	0	0	0	0	0	0	0	0	0
Fvb1	17730001	17740000	0	0	0	0	0.25	0	0	0	0
Fvb1	17740001	17750000	0	0	0	0	0.25	0	0	0.25	0
Fvb1	17750001	17760000	0	0	0	0	0	0	0	0	0
Fvb1	17760001	17770000	0	0	0	0	0	0	0	0	0
Fvb1	17770001	17780000	0	0	0	0	1	0	0	0	0
Fvb1	17780001	17790000	0	0	0	0	0	0	0	0	0
Fvb1	17790001	17800000	0	0	0	0	0	0	0	0	0.5
Fvb1	17800001	17810000	0	0	0	0	0	0	0	0	0
Fvb1	17810001	17820000	0	0.5	0	0	0	0	0	0	0
Fvb1	17820001	17830000	0	0	0	0	0	0	0	0	0
Fvb1	17830001	17840000	0	0	0	0	0	0	0	0	0.5
Fvb1	17840001	17850000	0	0	0.5	0	0	0	0	0	0
Fvb1	17850001	17860000	0	0	0	0	0	0	0	0	0
Fvb1	17860001	17870000	0	0	0	0	0	0	0	0	0
Fvb1	17870001	17880000	0	0	0	0	0	0	0	0	0
Fvb1	17880001	17890000	0	0	0	0	0	0	0	0	0
Fvb1	17890001	17900000	0	0	0	0	0	0	0	0	0
Fvb1	17900001	17910000	0	0	0	0	0	0	0	0	0
Fvb1	17910001	17920000	0	0	0	0	0	0	0	0	0
Fvb1	17920001	17930000	0	0	0	0	0	0	0	0	0
Fvb1	17930001	17940000	0	0	0	0	0	0	0	0	0
Fvb1	17940001	17950000	0	0	0	0	0	0	0	0	0
Fvb1	17950001	17960000	0	0	0	0	0	0	0	0	0
Fvb1	17960001	17970000	0.25	0	0	0	0	0	0.25	0	0
Fvb1	17970001	17980000	0	0	0	0	0	0	0	0	0
Fvb1	17980001	17990000	0	0	0	0	0	0	0	0	0
Fvb1	17990001	18000000	0	0	0	0	0	0	0	0	0
Fvb1	18000001	18010000	0	0	0	0	0	0	0	0	0
Fvb1	18010001	18020000	0	0	0	0	0	0.5	0	0	0
Fvb1	18020001	18030000	0	0	0	0	0	0	0	0	0
Fvb1	18030001	18040000	0	0	0	0	0	0	0	0	0
Fvb1	18040001	18050000	0	0	0	0	0	0	0	0	0
Fvb1	18050001	18060000	0	0	0	0	0	0	0	0	0
Fvb1	18060001	18070000	0	0	0	0	1	0	0	0	0
Fvb1	18070001	18080000	0	0	0	0	1	0	0	0	0
Fvb1	18080001	18090000	0	0	0	0	0	0	0	0	0
Fvb1	18090001	18100000	0	0	0	0	0	0	0	0	0
Fvb1	18100001	18110000	0	1	0	0	0	0	0	0	0
Fvb1	18110001	18120000	0	0	0	0	0	0.5	0	0	0
Fvb1	18120001	18130000	0	0	0	0	0	0	0	0	0
Fvb1	18130001	18140000	0	0	0	0	0	0	0	0	0
Fvb1	18140001	18150000	0	0	0	0	0	0	0	0	0
Fvb1	18150001	18160000	0	0	0	0	0	0	0	0	0
Fvb1	18160001	18170000	0	0	0	0	0	0	0	0	0
Fvb1	18170001	18180000	0	0	0	0	0	0	0	0	0
Fvb1	18180001	18190000	0	0	0	0	0	0	0	0	0
Fvb1	18190001	18200000	0	0	0	0	0	0	0	0	0
Fvb1	18200001	18210000	0	0	0.5	0	0	0	0	0	0
Fvb1	18210001	18220000	0	0	0	0	0	0	0	0	0
Fvb1	18220001	18230000	0	0	0	0	0	0	0	0	0
Fvb1	18230001	18240000	0	0	0	0	1	0	0	0	0
Fvb1	18240001	18250000	0	0	1	0	0	0	0	0	0
Fvb1	18250001	18260000	0	0	0	0	0	0	0	0	0
Fvb1	18260001	18270000	1	0	0	0	0	0	0	0	0
Fvb1	18270001	18280000	0	0	1	0	0	0	0	0	0
Fvb1	18280001	18290000	0	0	0	0	0	0	0	0	0
Fvb1	18290001	18300000	0	0	0	0	0	0	0	0	0
Fvb1	18300001	18310000	0	0	0	0	0	0	0	0	0
Fvb1	18310001	18320000	0	0	0	0	0	0	0	0	0
Fvb1	18320001	18330000	0.5	0	0	0	0	0	0	0	0
Fvb1	18330001	18340000	0	0	0	0	0	1	0	0	0
Fvb1	18340001	18350000	0	0	0	0	0	0.5	0	0	0.5
Fvb1	18350001	18360000	0	0	0	0	0	0	0	0	0
Fvb1	18360001	18370000	0	0	0	0	0	0	0	0	0
Fvb1	18370001	18380000	0	0	0	0	0	0	0	0	0
Fvb1	18380001	18390000	0	0	0	0	0	0	0	0	0
Fvb1	18390001	18400000	0	0	0	0	0	0	0	0	0
Fvb1	18400001	18410000	0	0	0	0	0	0	0	0	1
Fvb1	18410001	18420000	0	0	1	0	0	0	0	0	0
Fvb1	18420001	18430000	0	0	0	0	0	0	0	0	0
Fvb1	18430001	18440000	0	0	0	0	0	0	0	0	0
Fvb1	18450001	18460000	0	0	0	0	0	0	0	0	0
Fvb1	18460001	18470000	0	0	0	0	0	0	0	0	0
Fvb1	18470001	18480000	0	0	0	0	0	0	0	0	0
Fvb1	18480001	18490000	0	0	0	0	0	0	0	0	0
Fvb1	18490001	18500000	0	0	0	0	0	0	0	0	0
Fvb1	18500001	18510000	0	0	0	0	0	0	0	0	0
Fvb1	18510001	18520000	0	0	0	0	0	0	0	0	0
Fvb1	18520001	18530000	0	0	0	0	0	0	0	0	0
Fvb1	18530001	18540000	0	0	0	0	0	0	0	0	0
Fvb1	18540001	18550000	0	0	0	0	0	0	0	0	0
Fvb1	18550001	18560000	0	0	0	0	0	0	0	0	0
Fvb1	18560001	18570000	0	0	0	0	0	0	0	0	0
Fvb1	18570001	18580000	0	0	0	0	0	0	0	0	0
Fvb1	18580001	18590000	0	0	0	0	0	0	0	0	0
Fvb1	18600001	18610000	0	0	0	0	0	0	0	0	0
Fvb1	18610001	18620000	0	0	0	0	0	0	0	0	0
Fvb1	18620001	18630000	0	0	0	0	0	0	0	0	0
Fvb1	18630001	18640000	0	0	0	0	0	0	0	0	0
Fvb1	18640001	18650000	0	0	0	0	0	0	0	0	0
Fvb1	18650001	18660000	0	0	0	0	0	0	0	0	0
Fvb1	18660001	18670000	0	0	0	0	0	0	0	0	0
Fvb1	18670001	18680000	0	0	0	0	0	0	0	1	0
Fvb1	18680001	18690000	0	0	0	0	0	0	0	0	0
Fvb1	18690001	18700000	0	0	0	0	0	0	0	0	0
Fvb1	18700001	18710000	0	0	0	0	0	0	0	0	0
Fvb1	18710001	18720000	0	0	0	0	0	0	0	0	0
Fvb1	18720001	18730000	0	1	0	0	0	0	0	0	0
Fvb1	18730001	18740000	0	1	0	0	0	0	0	0	0
Fvb1	18740001	18750000	0	0	0	0	0	0	0	0	0
Fvb1	18750001	18760000	0	0	0	0	0	0	0	0	0
Fvb1	18760001	18770000	0	0	0	0	0	0	0	0	0
Fvb1	18770001	18780000	0	0	0	0	0	0	0	0	0
Fvb1	18780001	18790000	0	0	0	0	0	0	0	0	0
Fvb1	18790001	18800000	0	0	0	0	0	0	0	0	0
Fvb1	18800001	18810000	1	0	0	0	0	0	0	0	0
Fvb1	18820001	18830000	0	0	0	0	0	0	0	0	0
Fvb1	18830001	18840000	0	0	0	0	0	0	0	0	0
Fvb1	18840001	18850000	0	0	0	0	0	0	0	0	0
Fvb1	18850001	18860000	0	0	0	0	0	0	0	0	0
Fvb1	18860001	18870000	0	0	0	0	0	0	0	0	0
Fvb1	18870001	18880000	0	0	0	0	0	0	0	0	0
Fvb1	18890001	18900000	0	0	0	0	0.5	0	0	0	0
Fvb1	18900001	18910000	0	0	0	0	0	0	0	0	0
Fvb1	18920001	18930000	0	0	0	0	0.5	0	0	0.5	0
Fvb1	18930001	18940000	0	0	0	0	0	0	0	0	0
Fvb1	18940001	18950000	0	0	0	0	0	0	0	0	0
Fvb1	18950001	18960000	0	0	0	0	0	0	0	0	0
Fvb1	18960001	18970000	0	0	0	0	0	0	0	0	0
Fvb1	18970001	18980000	0	0	0	0	0	0	0	0	0
Fvb1	18980001	18990000	0	0	0	0	0	0	0	0	0
Fvb1	18990001	19000000	0	0	0	0	0	0	0	0	0
Fvb1	19000001	19010000	0	0	1	0	0	0	0	0	0
Fvb1	19010001	19020000	0	0	0	0	0	0	0	0	0
Fvb1	19020001	19030000	0	0	0	0	0	0	0	0	0
Fvb1	19030001	19040000	0	0	0	0	0	0	0	0	0
Fvb1	19040001	19050000	0	0	0	0	0	0	0	0	0
Fvb1	19050001	19060000	0	0	0	0	1	0	0	0	0
Fvb1	19060001	19070000	0	0	0	0	0	0	0	0	0.5
Fvb1	19070001	19080000	0	0	0	0	0	0	0	0	0
Fvb1	19080001	19090000	0	0	0	0	0	0	0	0	0
Fvb1	19090001	19100000	0	0	0	0	0	0	0	0	0
Fvb1	19100001	19110000	0	0	0	0	0	0	0	0	0
Fvb1	19110001	19120000	0	0	0	0	0	0	0	0	0
Fvb1	19120001	19130000	0	0	0	0	0	0	0	0	0
Fvb1	19130001	19140000	0	0	0	0	0	0	0	0	0
Fvb1	19140001	19150000	0	0	0	0	0	0	0	0.5	0
Fvb1	19150001	19160000	0	0	0	0	0	0	0	0	0
Fvb1	19160001	19170000	0	0	0	0	0	0	0	0	0
Fvb1	19170001	19180000	0	0	0	0	0	0	0	0	0
Fvb1	19180001	19190000	0	0	0	0	0	0	0	0	1
Fvb1	19190001	19200000	0	0	0	0	0	0	0	0	0
Fvb1	19200001	19210000	0	0	0	0	0	0	0	0	0
Fvb1	19210001	19220000	0	0	0	0	0	0	0	0	0
Fvb1	19220001	19230000	0	0	0	0	0	0	0	0	0
Fvb1	19230001	19240000	0	0	0	0	0	0	0	0	0
Fvb1	19240001	19250000	0	0	0	0	0	0	0	0	0
Fvb1	19250001	19260000	0	0	0	0	0	0	0	0	0
Fvb1	19270001	19280000	0	0	0	0.5	0	0	0	0	0
Fvb1	19280001	19290000	0	0	0	0	0	0	0	0	1
Fvb1	19290001	19300000	0	0	0	0	0	0	0	0	0
Fvb1	19300001	19310000	0	0	0	0	0	0	0	0	0
Fvb1	19310001	19320000	0	0	0	0	0	0	0	0	0
Fvb1	19320001	19330000	0	0	0	0	0	0	0	0	0
Fvb1	19330001	19340000	0	0	0	0	0	0	0	0	0
Fvb1	19340001	19350000	0	0	0	0	1	0	0	0	0
Fvb1	19350001	19360000	0	0	0	0	0	0	0	0	0
Fvb1	19360001	19370000	0	0	0	0.5	0	0	0	0	0
Fvb1	19370001	19380000	0	0	0	0	0	0	0	0	0
Fvb1	19380001	19390000	0	0	0	0	0	0	0	0	0.25
Fvb1	19400001	19410000	0	0	0	0	0	0	0	0	1
Fvb1	19410001	19420000	0	0	0	0	0	0	0	0	0
Fvb1	19420001	19430000	0	0	0	0	0	0	0	0	0
Fvb1	19450001	19460000	0	0	0	0	0	0	0	0	0
Fvb1	19470001	19480000	1	0	0	0	0	0	0	0	0
Fvb1	19480001	19490000	0	0	0.5	0	0	0	0	0	0
Fvb1	19490001	19500000	1	0	0	0	0	0	0	0	0
Fvb1	19520001	19530000	0	0	1	0	0	0	0	0	0
Fvb1	19530001	19540000	0	0	0	0	0	0	0	0	0
Fvb1	19550001	19560000	0	0	0	0	0	0	0	0	0
Fvb1	19570001	19580000	0	0	0	0	0	0	0	0	0
Fvb1	19580001	19590000	0	0	0	0	0	0	0	0	0
Fvb1	19610001	19620000	0	0	0	0	0	0	0	0	0
Fvb1	19660001	19670000	0	0	0	0	0	0	0	0	0
Fvb1	19670001	19680000	0	0	0	0	0	0	0	0	0
Fvb1	19680001	19690000	0	0.5	0	0	0	0	0.5	0	0
Fvb1	19700001	19710000	0	1	0	0	0	0	0	0	0
Fvb1	19710001	19720000	0	0	0	0	0	0	0	0	0
Fvb1	19720001	19730000	0	0	0	0	0	0	0	0	0
Fvb1	19730001	19740000	0	0	0	0	0	0	0	0	0
Fvb1	19750001	19760000	0	1	0	0	0	0	0	0	0
Fvb1	19760001	19770000	0	0	0.5	0.5	0	0	0	0	0
Fvb1	19770001	19780000	0	0	0	0	0	0	0	0	0
Fvb1	19780001	19790000	0.5	0	0	0	0	0	0.5	0	0
Fvb1	19790001	19800000	0	0.5	0	0	0	0	0	0	0
Fvb1	19800001	19810000	0	0	0	0	0	0	0	0	0
Fvb1	19810001	19820000	0	1	0	0	0	0	0	0	0
Fvb1	19820001	19830000	0	0	1	0	0	0	0	0	0
Fvb1	19830001	19840000	0.5	0	0	0	0	0	0.5	0	0
Fvb1	19840001	19850000	0	0	0	0	0	0	0	0	0
Fvb1	19880001	19890000	0	0.25	0	0	0	0	0	0	0
Fvb1	19890001	19900000	0	0	0	1	0	0	0	0	0
Fvb1	19900001	19910000	0	0	0	0	0	0	0	0	0
Fvb1	19910001	19920000	0	0	0	0	0	0	0	0	1
Fvb1	19920001	19930000	0	0	0	0	0	0	1	0	0
Fvb1	19930001	19940000	0	0	0	0	0	0	0	0	0
Fvb1	19940001	19950000	0	0	0	0	0	0	0	0	0
Fvb1	19950001	19960000	0	0	1	0	0	0	0	0	0
Fvb1	19960001	19970000	0	0	1	0	0	0	0	0	0
Fvb1	19970001	19980000	0	0	0	0	0	1	0	0	0
Fvb1	19980001	19990000	0	0	0	0	0	0	0	0	1
Fvb1	19990001	20000000	0	0	0	0	0	0	1	0	0
Fvb1	20000001	20010000	0	0	0	0	0	0	0	0	0
Fvb1	20010001	20020000	0	0	0	0	0	0	0	0	0
Fvb1	20020001	20030000	0	0	0	0	0	0	0	0	0
Fvb1	20030001	20040000	0	1	0	0	0	0	0	0	0
Fvb1	20040001	20050000	0	0	0	1	0	0	0	0	0
Fvb1	20050001	20060000	0	1	0	0	0	0	0	0	0
Fvb1	20060001	20070000	0	0	0	0	0	0	0	0	0
Fvb1	20070001	20080000	0	0	0	1	0	0	0	0	0
Fvb1	20080001	20090000	0	0	0	1	0	0	0	0	0
Fvb1	20090001	20100000	0	0	0	0	0	0	0	0	0
Fvb1	20100001	20110000	0	0	1	0	0	0	0	0	0
Fvb1	20110001	20120000	0	0	1	0	0	0	0	0	0
Fvb1	20120001	20130000	1	0	0	0	0	0	0	0	0
Fvb1	20130001	20140000	1	0	0	0	0	0	0	0	0
Fvb1	20140001	20150000	0	0	0	0	0	0.5	0	0	0
Fvb1	20150001	20160000	0.5	0.5	0	0	0	0	0	0	0
Fvb1	20160001	20170000	0	1	0	0	0	0	0	0	0
Fvb1	20180001	20190000	0	0	0	0	0	0	0	0	0
Fvb1	20190001	20200000	0	0	0	0	0	0	0	0	0
Fvb1	20200001	20210000	0	0	0	0	0	0	0	0	0
Fvb1	20210001	20220000	0	0	0	0	0	0	0	0	0
Fvb1	20220001	20230000	0	0	0	0	0	0	0	0	0
Fvb1	20230001	20240000	0	0	0	0	0	0	0	0	0
Fvb1	20240001	20250000	0	0	1	0	0	0	0	0	0
Fvb1	20250001	20260000	0	0	0	0	0	0	0	0	0
Fvb1	20260001	20270000	0	0	0.5	0	0	0	0	0	0
Fvb1	20270001	20280000	0	0	0	0	0	0	0	0	0
Fvb1	20280001	20290000	0	0	0	0	0	0	0	0	0
Fvb1	20290001	20300000	0	0	0	0	0	0	0	0	0
Fvb1	20300001	20310000	0	0	0	0	0	0	0	0	0
Fvb1	20310001	20320000	0	0	0	0	0	0	0	0	0
Fvb1	20320001	20330000	0	0	0	0	0	0	0	0	0
Fvb1	20330001	20340000	0	0	0	0	0	0	0	0	0
Fvb1	20340001	20350000	0	0	0	0	0	0	0	0	0
Fvb1	20370001	20380000	0	0	0	0	0.5	0	0	0	0
Fvb1	20380001	20390000	0	0	0	0	0	0	0	0	0
Fvb1	20390001	20400000	0	0	0	0	0	0	0	0	0
Fvb1	20400001	20410000	0	0	0	0	0	0	0	0	0
Fvb1	20410001	20420000	0	0	0	0	0	0	0	0	0
Fvb1	20440001	20450000	0	0	0	0	0	0	0	0	0
Fvb1	20450001	20460000	0	0	0	0	0	0	0	0	0
Fvb1	20460001	20470000	0	0	0	0	0	0	0	0	0
Fvb1	20470001	20480000	0	0	0	0	0	0	0	0	0
Fvb1	20510001	20520000	0	0	0	0	0	0	0	0	0
Fvb1	20520001	20530000	0	0	0	0	0	0	0	0	0
Fvb1	20530001	20540000	0	0	0	0	0	0	0	0	0
Fvb1	20540001	20550000	0	0	0	0	0	0	0	0	0
Fvb1	20550001	20560000	0	0	0	0	0	0	0	0	0
Fvb1	20570001	20580000	0	0	0	0	0	0	0	0	0
Fvb1	20580001	20590000	0	0	0	0	0	0	0	0	0
Fvb1	20610001	20620000	0	0	0.5	0	0	0	0	0	0
Fvb1	20620001	20630000	0	0	0	0	0	0	0	0	0
Fvb1	20630001	20640000	0	0	0	0	0	0	0	0	0
Fvb1	20640001	20650000	0	0	1	0	0	0	0	0	0
Fvb1	20650001	20660000	0	0	1	0	0	0	0	0	0
Fvb1	20660001	20670000	0	0	0	0	0	0	0	0	0
Fvb1	20670001	20680000	0	0	0	0	0	0	0	0	0
Fvb1	20680001	20690000	0	0	0	0	0	0	1	0	0
Fvb1	20690001	20700000	0	0	0	0	0	0	0	0	0
Fvb1	20700001	20710000	1	0	0	0	0	0	0	0	0
Fvb1	20710001	20720000	0	0	0	0	0	0	0	0	0
Fvb1	20720001	20730000	1	0	0	0	0	0	0	0	0
Fvb1	20740001	20750000	0	0	0	0	0	0	0	0	0
Fvb1	20750001	20760000	0	0	0	0	0	0	0	0	0
Fvb1	20760001	20770000	1	0	0	0	0	0	0	0	0
Fvb1	20770001	20780000	0	0	0	0	0	0	0	0	0
Fvb1	20780001	20790000	0	0	0	0	0	0	0	0	0
Fvb1	20790001	20800000	0	0	0	0	0	0	0	0	0
Fvb1	20800001	20810000	1	0	0	0	0	0	0	0	0
Fvb1	20810001	20820000	1	0	0	0	0	0	0	0	0
Fvb1	20820001	20830000	1	0	0	0	0	0	0	0	0
Fvb1	20830001	20840000	1	0	0	0	0	0	0	0	0
Fvb1	20840001	20850000	0	0	0	0	0	0	0	0	0
Fvb1	20850001	20860000	0.5	0	0	0	0	0	0	0	0
Fvb1	20860001	20870000	0	0	0	0	0	0	0	0	0
Fvb1	20870001	20880000	0	0	0	0	0	0	0	0	0
Fvb1	20880001	20890000	0	0	0	0	0	0	0	0	0
Fvb1	20890001	20900000	0	0	0	0	0	0	0	0	0
Fvb1	20900001	20910000	0	0	0	0	0	0	0	1	0
Fvb1	20910001	20920000	0.5	0	0	0	0	0	0	0	0
Fvb1	20920001	20930000	0	0	0	0	0	0	0	0	0
Fvb1	20930001	20940000	0	0	0	0	0	0	0	0	0
Fvb1	20940001	20950000	0	0	0	0	0	0	0	0	0
Fvb1	20960001	20970000	0	0	0	0	0	0	0	0	0
Fvb1	20970001	20980000	0	0	0	0	0	0	0	0	0
Fvb1	20980001	20990000	0	0	0	0	0	0	0	0	0
Fvb1	20990001	21000000	0	0	0	0	0	0	0	0	0
Fvb1	21000001	21010000	0	0	0	0	0	0	0	0	0
Fvb1	21020001	21030000	0	0	0	0	0	0	0	0	0
Fvb1	21030001	21040000	0	0	0	0	0	0	0	0	0
Fvb1	21040001	21050000	0	0	0	0	0	0	0	0	0
Fvb1	21050001	21060000	0	0	0	0	0	0	0	0	0
Fvb1	21060001	21070000	0	0	0	0	0	0	0	0	0
Fvb1	21070001	21080000	0	0	0	0	0	0	0	0	0
Fvb1	21080001	21090000	0	0	0	0	0	0	0	0	0
Fvb1	21090001	21100000	0	0	0	0	0	0	0	0	0
Fvb1	21100001	21110000	0	0	0	0	0	0	0	0	0
Fvb1	21110001	21120000	0	0	0	0	0	0	0	0	0
Fvb1	21120001	21130000	0	0	0	0	0	0	0	0	0
Fvb1	21130001	21140000	0	0	0	0	0	0	0	0	0
Fvb1	21140001	21150000	0	0	0	0	0	0	0	0	0
Fvb1	21150001	21160000	0	0	0	0	0	0	0	0	0
Fvb1	21160001	21170000	0	0	0	0	0	0	0	0	0
Fvb1	21170001	21180000	0	0	0	0	0	0	0	0	0
Fvb1	21220001	21230000	0	0	0	0	0	0	0	0	0
Fvb1	21230001	21240000	0	0	0	0	0	0	0	0	0
Fvb1	21240001	21250000	0	0	0	0	0	0	0	0	0
Fvb1	21250001	21260000	0	0	0	0	0	0	0	0	0
Fvb1	21260001	21270000	0	0	0	0	0	0	0	0	0
Fvb1	21320001	21330000	0	0	0	0	0	0	0	0	0
Fvb1	21340001	21350000	0	0	0	0	0	0	0	0	0
Fvb1	21350001	21360000	0	0	0	0	0	0	0	0	0
Fvb1	21360001	21370000	0	0	0	0	0	0	0	0	0
Fvb1	21370001	21380000	0	0	0	0	0	0	0	0	0
Fvb1	21380001	21390000	0	0	0	0	0	0	0	0	0
Fvb1	21390001	21400000	0	0	0	0	0	0	0	0	0
Fvb1	21400001	21410000	0	0	0	0	0	0	0	0	0
Fvb1	21410001	21420000	0	0	0	0	0	0	0	0	0
Fvb1	21420001	21430000	0	0	0	0	0	0	0	0	0
Fvb1	21430001	21440000	1	0	0	0	0	0	0	0	0
Fvb1	21440001	21450000	0.5	0.5	0	0	0	0	0	0	0
Fvb1	21460001	21470000	0	0	0	0	0	0	0	0	0
Fvb1	21470001	21480000	0	0	0	0	0	0	0	0	0
Fvb1	21480001	21490000	0	0	0	0	0	0	0	0	0
Fvb1	21490001	21500000	0	0	0	0	0	0	0	0	0
Fvb1	21500001	21510000	0	0	0	0	0	0	0	0	0
Fvb1	21510001	21520000	0	0	0	0	0	0	0	0	0
Fvb1	21520001	21530000	0	0	0	0	0	0	0	0	0
Fvb1	21530001	21540000	0.5	0.5	0	0	0	0	0	0	0
Fvb1	21550001	21560000	0	0	0	0	0	0	0	0	0
Fvb1	21560001	21570000	0	0	0	0	0	0	0	0	0
Fvb1	21570001	21580000	0	0	0	0	0	0	0	0	0
Fvb1	21600001	21610000	0.5	0	0	0	0	0	0	0	0
Fvb1	21610001	21620000	0	0	0	0	0	0	0	0	0
Fvb1	21620001	21630000	0	0	0	0	0	0	0	0	0
Fvb1	21630001	21640000	0	0	0	0	0	0	0	0	0
Fvb1	21650001	21660000	0	0	0	0	0	0	0	0	0
Fvb1	21660001	21670000	0	0	0	0	0	0	0	0	0
Fvb1	21670001	21680000	0	0	0	0	0	0	0	0	0
Fvb1	21680001	21690000	0.5	0	0	0	0	0	0	0	0
Fvb1	21690001	21700000	0.25	0	0	0	0	0	0.25	0	0
Fvb1	21700001	21710000	0	0.5	0	0	0	0	0	0	0
Fvb1	21710001	21720000	0	0	0	0	0	0	0	0	0
Fvb1	21720001	21730000	0.5	0	0	0	0	0	0.5	0	0
Fvb1	21740001	21750000	0	0	0	0.25	0	0	0	0	0
Fvb1	21750001	21760000	1	0	0	0	0	0	0	0	0
Fvb1	21760001	21770000	0	0	0	0	0	0	0	0	0
Fvb1	21770001	21780000	0	0	0	0	0	0	0	0	0
Fvb1	21780001	21790000	0	0	0	0	0	0	0	0	0
Fvb1	21790001	21800000	0	0	0	0	0	0	0	0	0
Fvb1	21800001	21810000	0	0	0	0.5	0	0	0	0	0
Fvb1	21810001	21820000	0	0	0	1	0	0	0	0	0
Fvb1	21820001	21830000	0	1	0	0	0	0	0	0	0
Fvb1	21830001	21840000	0	0	0	0	0	0	0	0	0
Fvb1	21900001	21910000	1	0	0	0	0	0	0	0	0
Fvb1	21910001	21920000	0	1	0	0	0	0	0	0	0
Fvb1	21920001	21930000	0	0.5	0	0	0	0	0.5	0	0
Fvb1	21930001	21940000	0	0	0	0	0	0	0	0	0
Fvb1	21940001	21950000	0	0	0	0	0	0	0	0	0
Fvb1	21960001	21970000	1	0	0	0	0	0	0	0	0
Fvb1	21980001	21990000	0	0	0	1	0	0	0	0	0
Fvb1	21990001	22000000	0	1	0	0	0	0	0	0	0
Fvb1	22000001	22010000	0	1	0	0	0	0	0	0	0
Fvb1	22050001	22060000	0	0.5	0	0	0	0	0	0	0
Fvb1	22080001	22090000	0	0	0	0	0	0	0	0	0
Fvb1	22100001	22110000	0	0	0	0	0	0	0	0	0
Fvb1	22110001	22120000	1	0	0	0	0	0	0	0	0
Fvb1	22120001	22130000	0	0	0	0	0	0	0	0	0
Fvb1	22130001	22140000	0	0	0	0	0	0	0	0	0
Fvb1	22160001	22170000	0	0	0	0	0	0	0	0	0
Fvb1	22200001	22210000	0	0	0	1	0	0	0	0	0
Fvb1	22210001	22220000	0.5	0	0	0	0	0	0	0	0
Fvb1	22220001	22230000	0	0	0	0	0	0	0	0	0
Fvb1	22260001	22270000	0	0	0	0	0	0	0	0	0
[truncated: 17,298 more rows]

## Sheet: ST4
Table S4. Topology weightings summary of the main possible topologies.
Classification a	Window number	#topo1 b (H,((((((A,C),B),D),E),F),G))		#topo2 (H,((((((A,B),C),D),E),F),G))		#topo3 (H,(((((A,C),B),D),E),(F,G)))		#topo4 (H,(((((A,B),C),D),E),(F,G)))		#topo5 (H,((((((A,B),C),D),F),E),G))		#topo6 (H,(E,((((A,C),B),D),(F,G))))		#topo7 (H,(((((A,(B,C)),D),E),F),G))		#topo8 (H,((((((A,C),B),D),F),E),G))		#topo9 (H,(E,((((A,B),C),D),(F,G))))
		Weight (%)	Rank	Weight (%)	Rank	Weight (%)	Rank	Weight (%)	Rank	Weight (%)	Rank	Weight (%)	Rank	Weight (%)	Rank	Weight (%)	Rank	Weight (%)	Rank
All	19295	3.87795	1	3.70044	2	2.75719	3	2.28881	4	1.97072	5	1.86966	6	1.83726	7	1.82755	8	1.75175	9
Fvb1	2152	5.42519	1	3.90335	2	3.01464	3	2.13755	5	2.20144	4	1.3592	12	1.94006	7	1.8994	8	2.03299	6
Fvb2	2670	4.51311	1	3.82022	2	3.29588	3	2.79963	4	2.397	5	2.33614	6	1.61985	8	2.32678	7	1.55899	10
Fvb3	3280	3.53277	2	4.14253	1	2.46189	3	1.98171	6	2.12271	4	1.67302	9	2.0122	5	1.86357	8	1.88262	7
Fvb4	2858	3.92757	1	3.06158	2	2.75542	3	1.95066	6	1.50892	8	1.662	7	2.64171	4	1.50455	9	1.47393	10
Fvb5	2635	3.49146	2	3.99431	1	2.74668	4	2.84156	3	1.71252	7	2.01139	5	1.71252	6	1.69355	8	1.55123	10
Fvb6	3590	3.27298	2	3.68384	1	2.24582	3	2.09958	4	1.94638	5	1.63649	8	1.38928	12	1.64694	7	1.70613	6
Fvb7	2110	3.47749	1	3.18128	2	3.15758	3	2.36374	5	1.94905	8	2.60664	4	1.56398	9	1.97867	7	2.20972	6
Low recombination	3859	3.31692	2	4.50246	1	2.45854	4	3.25538	3	2.30306	5	1.49326	10	2.09251	6	1.82366	9	1.84633	8
Medium-low recombination	3859	4.31135	2	4.66442	1	4.2822	3	2.73063	4	2.48445	6	2.71443	5	2.0666	9	2.35812	7	2.31925	8
Medium recombination	3859	5.11791	1	4.20446	2	3.31692	7	2.4715	4	1.89492	5	2.40671	9	1.76859	6	1.74916	8	2.10547	3
Medium-high recombination	3859	3.27805	1	3.05779	2	2.34193	3	1.79775	6	1.9014	4	1.68437	7	1.81718	5	1.6779	8	1.18878	12
High recombination	3859	3.36551	1	2.07308	2	1.38637	5	1.18878	9	1.26976	7	1.04949	12	1.44144	4	1.52889	3	1.29891	6
a Topology weightings/rank for nine possible topoloies among the whole genome, each chromosomes and regions of different recombination/gene density.
b Group A contains F. chinensis and F. nipponica; group B contains F. nubicola; group C contains F. pentaphylla; group D contains F. nilgerrensis and F. daltoniana; group E contains F. iinumae; group F contains F. viridis; group G contains F .vesca and F. mandshurica; while group H contains P. microphylla.

## Sheet: ST5
Table S5. Sets of taxa (trios) with significant introgression signals and genomic properties of introgression.
P1	P2	P3	D statistic	adjusted p value	fhom a	ABBA count	BABA count
F. chinensis (SI b)	F. daltoniana (SC c)	F. iinumae (SC)	0.0953	8.28542e-10	0.0239 d	38562.7	31851.5
F. nubicola (SI)	F. daltoniana (SC)	F. iinumae (SC)	0.0918	1.15018e-08	0.0229	37968.8	31586.9
F. nipponica (SI)	F. daltoniana (SC)	F. iinumae (SC)	0.0881	2.40211e-08	0.0221	37530.7	31452.3
F. pentaphylla (SI)	F. daltoniana (SC)	F. iinumae (SC)	0.0885	5.4883e-08	0.022	37902.8	31738.6
F. iinumae (SC)	F. daltoniana (SC)	F. vesca (SC)	0.1085	0	0.0449	41163.3	33103.6
F. viridis (SI)	F. iinumae (SC)	F. daltoniana (SC)	0.0576	9.21152e-05	0.0262	56512.5	50359.5
F. viridis (SI)	F. iinumae (SC)	F. nilgerrensis (SC)	0.0665	3.62389e-05	0.0259	57457.7	50289.5
F. chinensis (SI)	F. nilgerrensis (SC)	F. iinumae (SC)	0.096	3.76203e-11	0.0252	40138.4	33106.9
F. nubicola (SI)	F. nilgerrensis (SC)	F. iinumae (SC)	0.0917	2.53767e-09	0.0241	39722.2	33045.8
F. nipponica (SI)	F. nilgerrensis (SC)	F. iinumae (SC)	0.0892	2.42265e-09	0.0234	39073.2	32671.7
F. pentaphylla (SI)	F. nilgerrensis (SC)	F. iinumae (SC)	0.0889	5.23029e-09	0.0232	39446.3	33003.3
F. iinumae (SC)	F. nilgerrensis (SC)	F. vesca (SC)	0.1038	0	0.0433	41061.2	33336.3
F. nilgerrensis (SC)	F. daltoniana (SC)	F. chinensis (SI)	0.0714	7.71824e-09	0.029	42365.4	36717.7
F. mandschurica (SI)	F. iinumae (SC)	F. chinensis (SI)	0.111	7.56319e-08	0.0495	60479.2	48397.4
F. iinumae (SC)	F. daltoniana (SC)	F. mandschurica (SI)	0.118	0	0.0503	42939.2	33872.3
F. iinumae (SC)	F. nilgerrensis (SC)	F. mandschurica (SI)	0.1106	0	0.0473	42649	34156.4
F. nilgerrensis (SC)	F. daltoniana (SC)	F. nipponica (SI)	0.0725	4.24307e-10	0.0247	41731.7	36089.4
F. mandschurica (SI)	F. iinumae (SC)	F. nipponica (SI)	0.1074	2.34488e-07	0.0425	59616.1	48052.8
F. nilgerrensis (SC)	F. daltoniana (SC)	F. nubicola (SI)	0.0873	1.0424e-12	0.0362	43369.7	36404.2
F. mandschurica (SI)	F. iinumae (SC)	F. nubicola (SI)	0.1222	7.29215e-10	0.0542	60826.4	47583.5
F. nilgerrensis (SC)	F. daltoniana (SC)	F. pentaphylla (SI)	0.0721	4.44046e-09	0.0318	42270.2	36582.2
F. mandschurica (SI)	F. iinumae (SC)	F. pentaphylla (SI)	0.1159	2.40211e-08	0.0553	60555.2	47975.5
F. vesca (SC)	F. daltoniana (SC)	F. viridis (SI)	0.0631	0.00169252	0.0238	59957.7	52835.7
F. vesca (SC)	F. nilgerrensis (SC)	F. viridis (SI)	0.0566	0.00246603	0.0214	59894	53473.9
F. vesca (SC)	F. mandschurica (SI)	F. daltoniana (SC)	0.2445	0	0.0263	17696.9	10743.2
F. chinensis (SI)	F. nubicola (SI)	F. daltoniana (SC)	0.0542	2.40211e-08	0.0102	19210.9	17234.2
F. nipponica (SI)	F. nubicola (SI)	F. daltoniana (SC)	0.0409	0.000750022	0.0083	19103	17600.8
F. pentaphylla (SI)	F. nubicola (SI)	F. daltoniana (SC)	0.0371	1.61679e-06	0.0078	19972.3	18544.5
F. vesca (SC)	F. mandschurica (SI)	F. iinumae (SC)	0.215493	0	0.0175	15740.1	10159
F. chinensis (SI)	F. nipponica (SI)	F. iinumae (SC)	0.0224	0.000186525	0.0018	12499.2	11951.1
F. chinensis (SI)	F. pentaphylla (SI)	F. iinumae (SC)	0.021	0.000135735	0.0019	13690.4	13126.4
F. nubicola (SI)	F. pentaphylla (SI)	F. iinumae (SC)	0.0081	0.00933774	0.0009	15134.7	14890.4
F. vesca (SC)	F. mandschurica (SI)	F. nilgerrensis (SC)	0.2349	0	0.022	17628.7	10923
F. chinensis (SI)	F. pentaphylla (SI)	F. nilgerrensis (SC)	0.0168	0.00064043	0.0021	17035.8	16472.8
F. iinumae (SC)	F. chinensis (SI)	F. vesca (SC)	0.1434	0	0.0636	45534.7	34115.1
F. nilgerrensis (SC)	F. chinensis (SI)	F. vesca (SC)	0.0602	1.99378e-05	0.0217	33951.8	30098.7
F. daltoniana (SC)	F. chinensis (SI)	F. vesca (SC)	0.0566	1.20163e-05	0.0201	32518.6	29033.7
F. nubicola (SI)	F. chinensis (SI)	F. vesca (SC)	0.0215	0.00364528	0.0034	13769.9	13189.9
F. iinumae (SC)	F. nipponica (SI)	F. vesca (SC)	0.1561	0	0.0682	45346.6	33101.2
F. nilgerrensis (SC)	F. nipponica (SI)	F. vesca (SC)	0.0765	2.33744e-07	0.0269	33791.3	28988.4
F. daltoniana (SC)	F. nipponica (SI)	F. vesca (SC)	0.0731	3.22108e-08	0.0252	32443.6	28020.6
F. nubicola (SI)	F. nipponica (SI)	F. vesca (SC)	0.0556	8.32491e-08	0.0085	14343	12831.3
F. chinensis (SI)	F. nipponica (SI)	F. vesca (SC)	0.0409	0.000227318	0.0052	12176.3	11218.4
F. pentaphylla (SI)	F. nipponica (SI)	F. vesca (SC)	0.0255	0.00371898	0.0038	13369.5	12705.3
F. iinumae (SC)	F. nubicola (SI)	F. vesca (SC)	0.138	0	0.0606	45051.2	34125.3
F. nilgerrensis (SC)	F. nubicola (SI)	F. vesca (SC)	0.0521	5.75398e-05	0.0186	33373.4	30069.6
F. daltoniana (SC)	F. nubicola (SI)	F. vesca (SC)	0.0479	3.58964e-05	0.0167	31700.1	28804.9
F. iinumae (SC)	F. pentaphylla (SI)	F. vesca (SC)	0.1489	0	0.0652	45336.8	33587.5
F. nilgerrensis (SC)	F. pentaphylla (SI)	F. vesca (SC)	0.0668	2.09776e-06	0.0234	33746.2	29517.7
F. daltoniana (SC)	F. pentaphylla (SI)	F. vesca (SC)	0.0617	1.27724e-06	0.0215	32262.2	28513.2
F. nubicola (SI)	F. pentaphylla (SI)	F. vesca (SC)	0.0311	8.96655e-08	0.0046	14510.5	13633.8
F. vesca (SC)	F. mandschurica (SI)	F. chinensis (SI)	0.2724	0	0.032	19404.7	11097.4
F. pentaphylla (SI)	F. nipponica (SI)	F. chinensis (SI)	0.117	3.00437e-06	0.1641	38705.3	30596.5
F. nubicola (SI)	F. pentaphylla (SI)	F. chinensis (SI)	0.0775	0.000973711	0.0981	38250	32746.5
F. iinumae (SC)	F. viridis (SI)	F. chinensis (SI)	0.0889	2.15213e-14	0.0437	60277.8	50439.2
F. nilgerrensis (SC)	F. chinensis (SI)	F. mandschurica (SI)	0.0792	1.90534e-07	0.03	36388.8	31049
F. daltoniana (SC)	F. chinensis (SI)	F. mandschurica (SI)	0.0725	4.66059e-07	0.0271	34757.3	30059.5
F. nubicola (SI)	F. chinensis (SI)	F. mandschurica (SI)	0.0336	4.37311e-06	0.0056	15006.5	14030.5
F. nilgerrensis (SC)	F. nipponica (SI)	F. mandschurica (SI)	0.0928	2.37993e-09	0.0342	36091	29958.7
F. daltoniana (SC)	F. nipponica (SI)	F. mandschurica (SI)	0.0868	1.80058e-09	0.0312	34552.9	29036
F. nubicola (SI)	F. nipponica (SI)	F. mandschurica (SI)	0.062	2.53311e-10	0.01	15520.4	13707.8
F. chinensis (SI)	F. nipponica (SI)	F. mandschurica (SI)	0.0331	0.000850458	0.0044	13110.4	12269.7
F. pentaphylla (SI)	F. nipponica (SI)	F. mandschurica (SI)	0.0281	0.00042612	0.0043	14463.2	13672.8
F. nilgerrensis (SC)	F. nubicola (SI)	F. mandschurica (SI)	0.0663	1.30311e-06	0.0248	35487.9	31072.4
F. daltoniana (SC)	F. nubicola (SI)	F. mandschurica (SI)	0.0591	3.07726e-06	0.0216	33560.6	29818
F. nilgerrensis (SC)	F. pentaphylla (SI)	F. mandschurica (SI)	0.0823	5.23872e-08	0.0302	35982.3	30512
F. daltoniana (SC)	F. pentaphylla (SI)	F. mandschurica (SI)	0.0742	1.54988e-07	0.0271	34284.2	29547.6
F. nubicola (SI)	F. pentaphylla (SI)	F. mandschurica (SI)	0.0335	6.39044e-08	0.0054	15576.3	14565.6
F. vesca (SC)	F. mandschurica (SI)	F. nipponica (SI)	0.2678	0	0.0277	19101.4	11032.8
F. iinumae (SC)	F. viridis (SI)	F. nipponica (SI)	0.0899	2.01744e-13	0.0383	59649.9	49810.9
F. nipponica (SI)	F. chinensis (SI)	F. nubicola (SI)	0.0947	5.32906e-16	0.0788	26894.9	22243.1
F. vesca (SC)	F. mandschurica (SI)	F. nubicola (SI)	0.2624	0	0.0303	18990.7	11097.2
F. iinumae (SC)	F. viridis (SI)	F. nubicola (SI)	0.0844	2.37511e-13	0.0411	59893.5	50572.2
F. vesca (SC)	F. mandschurica (SI)	F. pentaphylla (SI)	0.2665	0	0.0332	19189.5	11113.2
F. iinumae (SC)	F. viridis (SI)	F. pentaphylla (SI)	0.0848	8.44057e-13	0.0447	59832.5	50474.2
F. vesca (SC)	F. chinensis (SI)	F. viridis (SI)	0.1443	6.4926e-13	0.0556	66370.6	49635.9
F. nilgerrensis (SC)	F. chinensis (SI)	F. viridis (SI)	0.1264	0	0.0346	45322.8	35148.5
F. mandschurica (SI)	F. chinensis (SI)	F. viridis (SI)	0.0849	3.44591e-05	0.0333	61027.6	51472.6
F. daltoniana (SC)	F. chinensis (SI)	F. viridis (SI)	0.123	0	0.0329	43338.1	33847.2
F. iinumae (SC)	F. mandschurica (SI)	F. viridis (SI)	0.1129	3.26245e-06	0.0413	61635.1	49127.9
F. vesca (SC)	F. mandschurica (SI)	F. viridis (SI)	0.2168	0	0.0234	20043.9	12901.9
F. vesca (SC)	F. nipponica (SI)	F. viridis (SI)	0.1508	3.05928e-14	0.0571	65396.1	48259.6
F. nilgerrensis (SC)	F. nipponica (SI)	F. viridis (SI)	0.1368	0	0.0365	44771.8	33996.8
F. mandschurica (SI)	F. nipponica (SI)	F. viridis (SI)	0.0914	6.63798e-06	0.0349	60156.1	50079.8
F. daltoniana (SC)	F. nipponica (SI)	F. viridis (SI)	0.1334	0	0.0347	42815.4	32737.1
F. nubicola (SI)	F. nipponica (SI)	F. viridis (SI)	0.0279	0.000850458	0.0029	16454.8	15562.4
F. chinensis (SI)	F. nipponica (SI)	F. viridis (SI)	0.0237	0.00292752	0.0019	14102.6	13450.2
F. vesca (SC)	F. nubicola (SI)	F. viridis (SI)	0.1416	1.24281e-11	0.0546	66376.9	49905.9
F. nilgerrensis (SC)	F. nubicola (SI)	F. viridis (SI)	0.1251	0	0.0338	44854.8	34878.3
F. mandschurica (SI)	F. nubicola (SI)	F. viridis (SI)	0.0826	9.37119e-05	0.0323	61116.6	51787.9
F. daltoniana (SC)	F. nubicola (SI)	F. viridis (SI)	0.1216	0	0.0319	42575	33343.2
F. vesca (SC)	F. pentaphylla (SI)	F. viridis (SI)	0.146	1.0424e-12	0.0557	66154.8	49301.3
F. nilgerrensis (SC)	F. pentaphylla (SI)	F. viridis (SI)	0.1298	0	0.0348	44964.7	34630.6
F. mandschurica (SI)	F. pentaphylla (SI)	F. viridis (SI)	0.0862	3.45837e-05	0.0334	60856.9	51194.7
F. daltoniana (SC)	F. pentaphylla (SI)	F. viridis (SI)	0.1249	0	0.0329	42907.2	33381.7
a fhom: Genomic proportion of introgression
b SI is short for self incompatibility.
c SC is short for self compatibility.
d As the estimates of fhom value for the same P2-P3 species pairs varied on different P1 species, the maximum values in each P2-P3 species pairs are bold.

## Sheet: ST6
Table S6. Introgressed windows for 95 trios with significant introgression singals.
Chr	Start	End	P1	P2	P3
Fvb1	50001	60000	F. nubicola	F. pentaphylla	F. chinensis
Fvb1	90001	100000	F. nubicola	F. pentaphylla	F. chinensis
Fvb1	110001	120000	F. nubicola	F. pentaphylla	F. chinensis
Fvb1	150001	160000	F. nubicola	F. pentaphylla	F. chinensis
Fvb1	160001	170000	F. nubicola	F. pentaphylla	F. chinensis
Fvb1	160001	170000	F. daltoniana	F. chinensis	F. mandschurica
Fvb1	160001	170000	F. daltoniana	F. nipponica	F. mandschurica
Fvb1	160001	170000	F. daltoniana	F. pentaphylla	F. mandschurica
Fvb1	160001	170000	F. daltoniana	F. chinensis	F. vesca
Fvb1	160001	170000	F. daltoniana	F. nipponica	F. vesca
Fvb1	160001	170000	F. daltoniana	F. pentaphylla	F. vesca
Fvb1	160001	170000	F. daltoniana	F. chinensis	F. viridis
Fvb1	160001	170000	F. daltoniana	F. pentaphylla	F. viridis
Fvb1	180001	190000	F. nubicola	F. pentaphylla	F. chinensis
Fvb1	200001	210000	F. iinumae	F. chinensis	F. vesca
Fvb1	200001	210000	F. iinumae	F. nipponica	F. vesca
Fvb1	210001	220000	F. nubicola	F. pentaphylla	F. chinensis
Fvb1	220001	230000	F. nubicola	F. pentaphylla	F. chinensis
Fvb1	220001	230000	F. nilgerrensis	F. chinensis	F. vesca
Fvb1	220001	230000	F. nilgerrensis	F. pentaphylla	F. vesca
Fvb1	230001	240000	F. nubicola	F. pentaphylla	F. chinensis
Fvb1	240001	250000	F. nubicola	F. pentaphylla	F. chinensis
Fvb1	280001	290000	F. nubicola	F. pentaphylla	F. chinensis
Fvb1	300001	310000	F. vesca	F. mandschurica	F. chinensis
Fvb1	300001	310000	F. vesca	F. mandschurica	F. nubicola
Fvb1	300001	310000	F. vesca	F. mandschurica	F. pentaphylla
Fvb1	310001	320000	F. nubicola	F. pentaphylla	F. chinensis
Fvb1	310001	320000	F. daltoniana	F. chinensis	F. mandschurica
Fvb1	310001	320000	F. nilgerrensis	F. chinensis	F. mandschurica
Fvb1	310001	320000	F. nilgerrensis	F. pentaphylla	F. mandschurica
Fvb1	310001	320000	F. daltoniana	F. chinensis	F. vesca
Fvb1	310001	320000	F. iinumae	F. chinensis	F. vesca
Fvb1	310001	320000	F. nilgerrensis	F. chinensis	F. vesca
Fvb1	310001	320000	F. iinumae	F. pentaphylla	F. vesca
Fvb1	310001	320000	F. nilgerrensis	F. pentaphylla	F. vesca
Fvb1	330001	340000	F. iinumae	F. mandschurica	F. viridis
Fvb1	360001	370000	F. vesca	F. mandschurica	F. daltoniana
Fvb1	370001	380000	F. nubicola	F. pentaphylla	F. chinensis
Fvb1	380001	390000	F. nubicola	F. pentaphylla	F. chinensis
Fvb1	380001	390000	F. nilgerrensis	F. chinensis	F. mandschurica
Fvb1	380001	390000	F. nilgerrensis	F. nipponica	F. mandschurica
Fvb1	380001	390000	F. nilgerrensis	F. pentaphylla	F. mandschurica
Fvb1	380001	390000	F. iinumae	F. chinensis	F. vesca
Fvb1	380001	390000	F. nilgerrensis	F. chinensis	F. vesca
Fvb1	380001	390000	F. iinumae	F. nipponica	F. vesca
Fvb1	380001	390000	F. nilgerrensis	F. nipponica	F. vesca
Fvb1	380001	390000	F. iinumae	F. pentaphylla	F. vesca
Fvb1	380001	390000	F. nilgerrensis	F. pentaphylla	F. vesca
Fvb1	380001	390000	F. nilgerrensis	F. chinensis	F. viridis
Fvb1	380001	390000	F. iinumae	F. mandschurica	F. viridis
Fvb1	380001	390000	F. nilgerrensis	F. nipponica	F. viridis
Fvb1	380001	390000	F. nilgerrensis	F. pentaphylla	F. viridis
Fvb1	400001	410000	F. nubicola	F. pentaphylla	F. chinensis
Fvb1	410001	420000	F. mandschurica	F. iinumae	F. nipponica
Fvb1	420001	430000	F. mandschurica	F. iinumae	F. chinensis
Fvb1	420001	430000	F. viridis	F. iinumae	F. nilgerrensis
Fvb1	420001	430000	F. mandschurica	F. iinumae	F. nipponica
Fvb1	420001	430000	F. mandschurica	F. iinumae	F. nubicola
Fvb1	420001	430000	F. mandschurica	F. iinumae	F. pentaphylla
Fvb1	440001	450000	F. mandschurica	F. iinumae	F. chinensis
Fvb1	440001	450000	F. mandschurica	F. iinumae	F. pentaphylla
Fvb1	450001	460000	F. mandschurica	F. iinumae	F. chinensis
Fvb1	450001	460000	F. mandschurica	F. iinumae	F. nipponica
Fvb1	450001	460000	F. mandschurica	F. iinumae	F. nubicola
Fvb1	450001	460000	F. mandschurica	F. iinumae	F. pentaphylla
Fvb1	470001	480000	F. iinumae	F. chinensis	F. vesca
Fvb1	470001	480000	F. iinumae	F. daltoniana	F. vesca
Fvb1	470001	480000	F. iinumae	F. nipponica	F. vesca
Fvb1	470001	480000	F. iinumae	F. pentaphylla	F. vesca
Fvb1	480001	490000	F. nubicola	F. pentaphylla	F. chinensis
Fvb1	500001	510000	F. nubicola	F. pentaphylla	F. chinensis
Fvb1	510001	520000	F. mandschurica	F. iinumae	F. chinensis
Fvb1	510001	520000	F. nubicola	F. pentaphylla	F. chinensis
Fvb1	510001	520000	F. mandschurica	F. iinumae	F. nipponica
Fvb1	510001	520000	F. mandschurica	F. iinumae	F. nubicola
Fvb1	510001	520000	F. mandschurica	F. iinumae	F. pentaphylla
Fvb1	520001	530000	F. nilgerrensis	F. daltoniana	F. chinensis
Fvb1	520001	530000	F. mandschurica	F. iinumae	F. chinensis
Fvb1	520001	530000	F. chinensis	F. nipponica	F. iinumae
Fvb1	520001	530000	F. chinensis	F. pentaphylla	F. iinumae
Fvb1	520001	530000	F. iinumae	F. daltoniana	F. mandschurica
Fvb1	520001	530000	F. nilgerrensis	F. nipponica	F. mandschurica
Fvb1	520001	530000	F. nilgerrensis	F. nubicola	F. mandschurica
Fvb1	520001	530000	F. nilgerrensis	F. pentaphylla	F. mandschurica
Fvb1	520001	530000	F. nilgerrensis	F. daltoniana	F. nipponica
Fvb1	520001	530000	F. mandschurica	F. iinumae	F. nipponica
Fvb1	520001	530000	F. nilgerrensis	F. daltoniana	F. nubicola
Fvb1	520001	530000	F. mandschurica	F. iinumae	F. nubicola
Fvb1	520001	530000	F. nilgerrensis	F. daltoniana	F. pentaphylla
Fvb1	520001	530000	F. mandschurica	F. iinumae	F. pentaphylla
Fvb1	520001	530000	F. iinumae	F. chinensis	F. vesca
Fvb1	520001	530000	F. iinumae	F. daltoniana	F. vesca
Fvb1	520001	530000	F. iinumae	F. nipponica	F. vesca
Fvb1	520001	530000	F. iinumae	F. nubicola	F. vesca
Fvb1	520001	530000	F. iinumae	F. pentaphylla	F. vesca
Fvb1	520001	530000	F. mandschurica	F. chinensis	F. viridis
Fvb1	520001	530000	F. vesca	F. chinensis	F. viridis
Fvb1	520001	530000	F. vesca	F. daltoniana	F. viridis
Fvb1	520001	530000	F. mandschurica	F. nipponica	F. viridis
Fvb1	520001	530000	F. vesca	F. nipponica	F. viridis
Fvb1	520001	530000	F. mandschurica	F. nubicola	F. viridis
Fvb1	520001	530000	F. vesca	F. nubicola	F. viridis
Fvb1	520001	530000	F. mandschurica	F. pentaphylla	F. viridis
Fvb1	520001	530000	F. vesca	F. pentaphylla	F. viridis
Fvb1	550001	560000	F. nubicola	F. pentaphylla	F. chinensis
Fvb1	570001	580000	F. nubicola	F. pentaphylla	F. chinensis
Fvb1	570001	580000	F. daltoniana	F. nipponica	F. mandschurica
Fvb1	570001	580000	F. daltoniana	F. nipponica	F. vesca
Fvb1	570001	580000	F. iinumae	F. nipponica	F. vesca
Fvb1	570001	580000	F. nilgerrensis	F. nipponica	F. vesca
Fvb1	580001	590000	F. nilgerrensis	F. chinensis	F. mandschurica
Fvb1	580001	590000	F. nilgerrensis	F. nipponica	F. mandschurica
Fvb1	580001	590000	F. nilgerrensis	F. pentaphylla	F. mandschurica
Fvb1	590001	600000	F. nilgerrensis	F. daltoniana	F. nubicola
Fvb1	600001	610000	F. nipponica	F. chinensis	F. nubicola
Fvb1	610001	620000	F. pentaphylla	F. nipponica	F. chinensis
Fvb1	610001	620000	F. nilgerrensis	F. chinensis	F. mandschurica
Fvb1	610001	620000	F. iinumae	F. chinensis	F. vesca
Fvb1	610001	620000	F. iinumae	F. nipponica	F. vesca
Fvb1	630001	640000	F. nubicola	F. pentaphylla	F. chinensis
Fvb1	640001	650000	F. nubicola	F. pentaphylla	F. chinensis
Fvb1	660001	670000	F. vesca	F. mandschurica	F. chinensis
Fvb1	660001	670000	F. nubicola	F. pentaphylla	F. chinensis
Fvb1	660001	670000	F. daltoniana	F. chinensis	F. mandschurica
Fvb1	660001	670000	F. nilgerrensis	F. chinensis	F. mandschurica
Fvb1	670001	680000	F. iinumae	F. nilgerrensis	F. mandschurica
Fvb1	670001	680000	F. nubicola	F. pentaphylla	F. mandschurica
Fvb1	670001	680000	F. chinensis	F. pentaphylla	F. nilgerrensis
Fvb1	670001	680000	F. iinumae	F. daltoniana	F. vesca
Fvb1	670001	680000	F. iinumae	F. nilgerrensis	F. vesca
Fvb1	670001	680000	F. iinumae	F. pentaphylla	F. vesca
Fvb1	670001	680000	F. nubicola	F. pentaphylla	F. vesca
Fvb1	680001	690000	F. nubicola	F. daltoniana	F. iinumae
Fvb1	690001	700000	F. iinumae	F. viridis	F. chinensis
Fvb1	690001	700000	F. iinumae	F. viridis	F. nipponica
Fvb1	690001	700000	F. iinumae	F. viridis	F. nubicola
Fvb1	690001	700000	F. iinumae	F. viridis	F. pentaphylla
Fvb1	690001	700000	F. daltoniana	F. chinensis	F. vesca
Fvb1	690001	700000	F. iinumae	F. chinensis	F. vesca
Fvb1	690001	700000	F. iinumae	F. daltoniana	F. vesca
Fvb1	690001	700000	F. chinensis	F. nipponica	F. vesca
Fvb1	690001	700000	F. daltoniana	F. nipponica	F. vesca
Fvb1	690001	700000	F. daltoniana	F. nubicola	F. vesca
Fvb1	690001	700000	F. iinumae	F. nubicola	F. vesca
Fvb1	690001	700000	F. daltoniana	F. pentaphylla	F. vesca
Fvb1	690001	700000	F. iinumae	F. pentaphylla	F. vesca
Fvb1	690001	700000	F. iinumae	F. mandschurica	F. viridis
Fvb1	700001	710000	F. iinumae	F. daltoniana	F. mandschurica
Fvb1	700001	710000	F. iinumae	F. daltoniana	F. vesca
Fvb1	710001	720000	F. daltoniana	F. chinensis	F. viridis
Fvb1	720001	730000	F. nubicola	F. pentaphylla	F. chinensis
Fvb1	730001	740000	F. nubicola	F. pentaphylla	F. chinensis
Fvb1	740001	750000	F. nilgerrensis	F. daltoniana	F. nipponica
Fvb1	740001	750000	F. nilgerrensis	F. daltoniana	F. pentaphylla
Fvb1	760001	770000	F. nubicola	F. pentaphylla	F. chinensis
Fvb1	760001	770000	F. vesca	F. pentaphylla	F. viridis
Fvb1	770001	780000	F. nilgerrensis	F. daltoniana	F. chinensis
Fvb1	770001	780000	F. nilgerrensis	F. daltoniana	F. nipponica
Fvb1	770001	780000	F. nipponica	F. chinensis	F. nubicola
Fvb1	770001	780000	F. nilgerrensis	F. daltoniana	F. nubicola
Fvb1	770001	780000	F. nilgerrensis	F. daltoniana	F. pentaphylla
Fvb1	780001	790000	F. nubicola	F. pentaphylla	F. chinensis
Fvb1	860001	870000	F. pentaphylla	F. nipponica	F. chinensis
Fvb1	870001	880000	F. chinensis	F. nubicola	F. daltoniana
Fvb1	870001	880000	F. nipponica	F. nubicola	F. daltoniana
Fvb1	870001	880000	F. pentaphylla	F. nubicola	F. daltoniana
Fvb1	870001	880000	F. nilgerrensis	F. daltoniana	F. nubicola
Fvb1	880001	890000	F. chinensis	F. nubicola	F. daltoniana
Fvb1	880001	890000	F. pentaphylla	F. nubicola	F. daltoniana
Fvb1	930001	940000	F. nubicola	F. pentaphylla	F. chinensis
Fvb1	930001	940000	F. iinumae	F. daltoniana	F. mandschurica
Fvb1	930001	940000	F. iinumae	F. daltoniana	F. vesca
Fvb1	930001	940000	F. iinumae	F. nubicola	F. vesca
Fvb1	950001	960000	F. nubicola	F. pentaphylla	F. chinensis
Fvb1	970001	980000	F. nubicola	F. pentaphylla	F. chinensis
Fvb1	1010001	1020000	F. nubicola	F. pentaphylla	F. chinensis
Fvb1	1020001	1030000	F. vesca	F. mandschurica	F. chinensis
Fvb1	1020001	1030000	F. nubicola	F. nilgerrensis	F. iinumae
Fvb1	1020001	1030000	F. daltoniana	F. chinensis	F. mandschurica
Fvb1	1020001	1030000	F. daltoniana	F. nipponica	F. mandschurica
Fvb1	1020001	1030000	F. nilgerrensis	F. nipponica	F. mandschurica
Fvb1	1020001	1030000	F. daltoniana	F. nubicola	F. mandschurica
Fvb1	1020001	1030000	F. daltoniana	F. pentaphylla	F. mandschurica
Fvb1	1020001	1030000	F. vesca	F. mandschurica	F. nipponica
Fvb1	1020001	1030000	F. vesca	F. mandschurica	F. pentaphylla
Fvb1	1020001	1030000	F. daltoniana	F. nipponica	F. vesca
Fvb1	1020001	1030000	F. daltoniana	F. pentaphylla	F. vesca
Fvb1	1030001	1040000	F. vesca	F. mandschurica	F. chinensis
Fvb1	1030001	1040000	F. vesca	F. mandschurica	F. nipponica
Fvb1	1030001	1040000	F. vesca	F. mandschurica	F. nubicola
Fvb1	1030001	1040000	F. vesca	F. mandschurica	F. pentaphylla
Fvb1	1040001	1050000	F. nubicola	F. pentaphylla	F. chinensis
Fvb1	1070001	1080000	F. nilgerrensis	F. daltoniana	F. chinensis
Fvb1	1070001	1080000	F. nubicola	F. nilgerrensis	F. iinumae
Fvb1	1070001	1080000	F. nilgerrensis	F. daltoniana	F. pentaphylla
Fvb1	1080001	1090000	F. vesca	F. mandschurica	F. iinumae
Fvb1	1080001	1090000	F. iinumae	F. daltoniana	F. mandschurica
Fvb1	1080001	1090000	F. nilgerrensis	F. daltoniana	F. nipponica
Fvb1	1080001	1090000	F. vesca	F. mandschurica	F. nipponica
Fvb1	1080001	1090000	F. iinumae	F. chinensis	F. vesca
Fvb1	1080001	1090000	F. iinumae	F. daltoniana	F. vesca
Fvb1	1080001	1090000	F. iinumae	F. nilgerrensis	F. vesca
Fvb1	1080001	1090000	F. iinumae	F. nubicola	F. vesca
Fvb1	1080001	1090000	F. daltoniana	F. pentaphylla	F. vesca
Fvb1	1080001	1090000	F. iinumae	F. pentaphylla	F. vesca
Fvb1	1080001	1090000	F. nilgerrensis	F. pentaphylla	F. vesca
Fvb1	1080001	1090000	F. nubicola	F. pentaphylla	F. vesca
Fvb1	1080001	1090000	F. vesca	F. daltoniana	F. viridis
Fvb1	1080001	1090000	F. vesca	F. mandschurica	F. viridis
Fvb1	1080001	1090000	F. chinensis	F. nipponica	F. viridis
Fvb1	1080001	1090000	F. nilgerrensis	F. nipponica	F. viridis
Fvb1	1080001	1090000	F. nubicola	F. nipponica	F. viridis
Fvb1	1080001	1090000	F. vesca	F. nipponica	F. viridis
Fvb1	1090001	1100000	F. nilgerrensis	F. chinensis	F. mandschurica
Fvb1	1090001	1100000	F. daltoniana	F. pentaphylla	F. mandschurica
Fvb1	1090001	1100000	F. nilgerrensis	F. pentaphylla	F. mandschurica
Fvb1	1090001	1100000	F. nubicola	F. pentaphylla	F. mandschurica
Fvb1	1090001	1100000	F. nipponica	F. chinensis	F. nubicola
Fvb1	1090001	1100000	F. vesca	F. mandschurica	F. pentaphylla
Fvb1	1090001	1100000	F. iinumae	F. daltoniana	F. vesca
Fvb1	1100001	1110000	F. vesca	F. mandschurica	F. chinensis
Fvb1	1100001	1110000	F. nubicola	F. pentaphylla	F. chinensis
Fvb1	1100001	1110000	F. daltoniana	F. chinensis	F. mandschurica
Fvb1	1100001	1110000	F. nilgerrensis	F. chinensis	F. mandschurica
Fvb1	1100001	1110000	F. nubicola	F. chinensis	F. mandschurica
Fvb1	1100001	1110000	F. daltoniana	F. nipponica	F. mandschurica
Fvb1	1100001	1110000	F. nilgerrensis	F. nipponica	F. mandschurica
Fvb1	1100001	1110000	F. nubicola	F. nipponica	F. mandschurica
Fvb1	1100001	1110000	F. daltoniana	F. pentaphylla	F. mandschurica
Fvb1	1100001	1110000	F. nilgerrensis	F. pentaphylla	F. mandschurica
Fvb1	1100001	1110000	F. nubicola	F. pentaphylla	F. mandschurica
Fvb1	1100001	1110000	F. vesca	F. mandschurica	F. nilgerrensis
Fvb1	1100001	1110000	F. vesca	F. mandschurica	F. nipponica
Fvb1	1100001	1110000	F. vesca	F. mandschurica	F. nubicola
Fvb1	1100001	1110000	F. vesca	F. mandschurica	F. pentaphylla
Fvb1	1110001	1120000	F. vesca	F. mandschurica	F. chinensis
Fvb1	1110001	1120000	F. daltoniana	F. chinensis	F. mandschurica
Fvb1	1110001	1120000	F. nilgerrensis	F. chinensis	F. mandschurica
Fvb1	1110001	1120000	F. chinensis	F. nipponica	F. mandschurica
Fvb1	1110001	1120000	F. daltoniana	F. nipponica	F. mandschurica
Fvb1	1110001	1120000	F. nilgerrensis	F. nipponica	F. mandschurica
Fvb1	1110001	1120000	F. nubicola	F. nipponica	F. mandschurica
Fvb1	1110001	1120000	F. pentaphylla	F. nipponica	F. mandschurica
Fvb1	1110001	1120000	F. vesca	F. mandschurica	F. nipponica
Fvb1	1110001	1120000	F. vesca	F. mandschurica	F. nubicola
Fvb1	1110001	1120000	F. vesca	F. mandschurica	F. pentaphylla
Fvb1	1120001	1130000	F. vesca	F. mandschurica	F. chinensis
Fvb1	1120001	1130000	F. daltoniana	F. nipponica	F. mandschurica
Fvb1	1120001	1130000	F. nilgerrensis	F. nipponica	F. mandschurica
Fvb1	1120001	1130000	F. vesca	F. mandschurica	F. nipponica
Fvb1	1130001	1140000	F. iinumae	F. daltoniana	F. vesca
Fvb1	1130001	1140000	F. iinumae	F. nipponica	F. vesca
Fvb1	1130001	1140000	F. iinumae	F. nubicola	F. vesca
Fvb1	1130001	1140000	F. iinumae	F. pentaphylla	F. vesca
Fvb1	1140001	1150000	F. iinumae	F. mandschurica	F. viridis
Fvb1	1150001	1160000	F. mandschurica	F. iinumae	F. chinensis
Fvb1	1150001	1160000	F. viridis	F. iinumae	F. daltoniana
Fvb1	1150001	1160000	F. mandschurica	F. iinumae	F. nipponica
Fvb1	1150001	1160000	F. mandschurica	F. iinumae	F. nubicola
Fvb1	1170001	1180000	F. pentaphylla	F. nipponica	F. chinensis
Fvb1	1170001	1180000	F. nubicola	F. pentaphylla	F. chinensis
Fvb1	1180001	1190000	F. nubicola	F. pentaphylla	F. chinensis
Fvb1	1210001	1220000	F. pentaphylla	F. nipponica	F. chinensis
Fvb1	1210001	1220000	F. nilgerrensis	F. daltoniana	F. nipponica
Fvb1	1210001	1220000	F. mandschurica	F. iinumae	F. nubicola
Fvb1	1300001	1310000	F. nilgerrensis	F. daltoniana	F. chinensis
Fvb1	1300001	1310000	F. nilgerrensis	F. chinensis	F. mandschurica
Fvb1	1300001	1310000	F. nilgerrensis	F. nubicola	F. mandschurica
Fvb1	1300001	1310000	F. nilgerrensis	F. pentaphylla	F. mandschurica
Fvb1	1300001	1310000	F. nilgerrensis	F. daltoniana	F. nubicola
Fvb1	1300001	1310000	F. nilgerrensis	F. daltoniana	F. pentaphylla
Fvb1	1300001	1310000	F. daltoniana	F. nubicola	F. viridis
Fvb1	1340001	1350000	F. nipponica	F. chinensis	F. nubicola
Fvb1	1380001	1390000	F. chinensis	F. nipponica	F. mandschurica
Fvb1	1380001	1390000	F. daltoniana	F. nipponica	F. mandschurica
Fvb1	1380001	1390000	F. pentaphylla	F. nipponica	F. mandschurica
Fvb1	1380001	1390000	F. daltoniana	F. nubicola	F. mandschurica
Fvb1	1380001	1390000	F. vesca	F. mandschurica	F. nilgerrensis
Fvb1	1380001	1390000	F. vesca	F. mandschurica	F. nipponica
Fvb1	1380001	1390000	F. vesca	F. mandschurica	F. nubicola
Fvb1	1380001	1390000	F. chinensis	F. nipponica	F. vesca
Fvb1	1380001	1390000	F. pentaphylla	F. nipponica	F. vesca
Fvb1	1400001	1410000	F. nubicola	F. pentaphylla	F. chinensis
Fvb1	1440001	1450000	F. pentaphylla	F. nipponica	F. chinensis
Fvb1	1470001	1480000	F. nubicola	F. pentaphylla	F. chinensis
Fvb1	1490001	1500000	F. nubicola	F. pentaphylla	F. chinensis
Fvb1	1500001	1510000	F. pentaphylla	F. nipponica	F. chinensis
Fvb1	1520001	1530000	F. nipponica	F. chinensis	F. nubicola
Fvb1	1540001	1550000	F. nubicola	F. pentaphylla	F. chinensis
Fvb1	1550001	1560000	F. nubicola	F. pentaphylla	F. chinensis
Fvb1	1570001	1580000	F. nubicola	F. pentaphylla	F. chinensis
Fvb1	1570001	1580000	F. iinumae	F. daltoniana	F. mandschurica
Fvb1	1570001	1580000	F. iinumae	F. nilgerrensis	F. mandschurica
Fvb1	1570001	1580000	F. iinumae	F. daltoniana	F. vesca
Fvb1	1570001	1580000	F. iinumae	F. nilgerrensis	F. vesca
Fvb1	1620001	1630000	F. mandschurica	F. iinumae	F. chinensis
Fvb1	1620001	1630000	F. vesca	F. mandschurica	F. chinensis
Fvb1	1620001	1630000	F. vesca	F. mandschurica	F. daltoniana
Fvb1	1620001	1630000	F. chinensis	F. nubicola	F. daltoniana
Fvb1	1620001	1630000	F. vesca	F. mandschurica	F. iinumae
Fvb1	1620001	1630000	F. chinensis	F. nilgerrensis	F. iinumae
Fvb1	1620001	1630000	F. nipponica	F. nilgerrensis	F. iinumae
Fvb1	1620001	1630000	F. chinensis	F. pentaphylla	F. iinumae
Fvb1	1620001	1630000	F. daltoniana	F. nubicola	F. mandschurica
Fvb1	1620001	1630000	F. daltoniana	F. pentaphylla	F. mandschurica
Fvb1	1620001	1630000	F. vesca	F. mandschurica	F. nilgerrensis
Fvb1	1620001	1630000	F. mandschurica	F. iinumae	F. nipponica
Fvb1	1620001	1630000	F. mandschurica	F. iinumae	F. nubicola
Fvb1	1620001	1630000	F. vesca	F. mandschurica	F. nubicola
Fvb1	1620001	1630000	F. mandschurica	F. iinumae	F. pentaphylla
Fvb1	1620001	1630000	F. vesca	F. mandschurica	F. pentaphylla
Fvb1	1620001	1630000	F. daltoniana	F. nipponica	F. vesca
Fvb1	1620001	1630000	F. iinumae	F. nipponica	F. vesca
Fvb1	1620001	1630000	F. nilgerrensis	F. nipponica	F. vesca
Fvb1	1620001	1630000	F. vesca	F. chinensis	F. viridis
Fvb1	1620001	1630000	F. vesca	F. daltoniana	F. viridis
Fvb1	1620001	1630000	F. vesca	F. mandschurica	F. viridis
Fvb1	1620001	1630000	F. vesca	F. nilgerrensis	F. viridis
Fvb1	1620001	1630000	F. daltoniana	F. nubicola	F. viridis
Fvb1	1620001	1630000	F. vesca	F. nubicola	F. viridis
Fvb1	1620001	1630000	F. daltoniana	F. pentaphylla	F. viridis
Fvb1	1620001	1630000	F. vesca	F. pentaphylla	F. viridis
Fvb1	1630001	1640000	F. nubicola	F. pentaphylla	F. chinensis
Fvb1	1650001	1660000	F. nipponica	F. chinensis	F. nubicola
Fvb1	1670001	1680000	F. daltoniana	F. pentaphylla	F. mandschurica
Fvb1	1670001	1680000	F. vesca	F. mandschurica	F. pentaphylla
Fvb1	1680001	1690000	F. pentaphylla	F. nipponica	F. chinensis
Fvb1	1680001	1690000	F. pentaphylla	F. nubicola	F. daltoniana
Fvb1	1680001	1690000	F. vesca	F. mandschurica	F. pentaphylla
Fvb1	1720001	1730000	F. pentaphylla	F. nipponica	F. chinensis
Fvb1	1730001	1740000	F. pentaphylla	F. nipponica	F. chinensis
Fvb1	1740001	1750000	F. iinumae	F. nilgerrensis	F. mandschurica
Fvb1	1740001	1750000	F. iinumae	F. nilgerrensis	F. vesca
Fvb1	1770001	1780000	F. nubicola	F. pentaphylla	F. chinensis
Fvb1	1810001	1820000	F. pentaphylla	F. nipponica	F. chinensis
Fvb1	1830001	1840000	F. vesca	F. mandschurica	F. chinensis
Fvb1	1830001	1840000	F. vesca	F. mandschurica	F. daltoniana
Fvb1	1830001	1840000	F. daltoniana	F. chinensis	F. mandschurica
Fvb1	1830001	1840000	F. iinumae	F. daltoniana	F. mandschurica
Fvb1	1830001	1840000	F. iinumae	F. nilgerrensis	F. mandschurica
Fvb1	1830001	1840000	F. vesca	F. mandschurica	F. nilgerrensis
Fvb1	1830001	1840000	F. vesca	F. mandschurica	F. nipponica
Fvb1	1830001	1840000	F. vesca	F. mandschurica	F. nubicola
Fvb1	1830001	1840000	F. vesca	F. mandschurica	F. pentaphylla
Fvb1	1830001	1840000	F. iinumae	F. chinensis	F. vesca
Fvb1	1830001	1840000	F. iinumae	F. nilgerrensis	F. vesca
Fvb1	1830001	1840000	F. iinumae	F. nipponica	F. vesca
Fvb1	1830001	1840000	F. iinumae	F. nubicola	F. vesca
Fvb1	1830001	1840000	F. iinumae	F. pentaphylla	F. vesca
Fvb1	1840001	1850000	F. vesca	F. mandschurica	F. chinensis
Fvb1	1840001	1850000	F. vesca	F. mandschurica	F. daltoniana
Fvb1	1840001	1850000	F. iinumae	F. daltoniana	F. mandschurica
Fvb1	1840001	1850000	F. iinumae	F. nilgerrensis	F. mandschurica
Fvb1	1840001	1850000	F. nilgerrensis	F. nipponica	F. mandschurica
Fvb1	1840001	1850000	F. vesca	F. mandschurica	F. nilgerrensis
Fvb1	1840001	1850000	F. vesca	F. mandschurica	F. nipponica
Fvb1	1840001	1850000	F. vesca	F. mandschurica	F. nubicola
Fvb1	1840001	1850000	F. vesca	F. mandschurica	F. pentaphylla
Fvb1	1870001	1880000	F. pentaphylla	F. nipponica	F. chinensis
Fvb1	1870001	1880000	F. iinumae	F. viridis	F. chinensis
Fvb1	1870001	1880000	F. iinumae	F. nilgerrensis	F. mandschurica
Fvb1	1870001	1880000	F. iinumae	F. viridis	F. nipponica
Fvb1	1870001	1880000	F. iinumae	F. viridis	F. pentaphylla
Fvb1	1870001	1880000	F. iinumae	F. nipponica	F. vesca
Fvb1	1870001	1880000	F. iinumae	F. mandschurica	F. viridis
Fvb1	1900001	1910000	F. nubicola	F. pentaphylla	F. chinensis
Fvb1	1920001	1930000	F. chinensis	F. nubicola	F. daltoniana
Fvb1	1920001	1930000	F. nipponica	F. nubicola	F. daltoniana
Fvb1	1970001	1980000	F. pentaphylla	F. nipponica	F. chinensis
Fvb1	1980001	1990000	F. daltoniana	F. nipponica	F. viridis
Fvb1	1980001	1990000	F. mandschurica	F. nipponica	F. viridis
Fvb1	1980001	1990000	F. vesca	F. nipponica	F. viridis
Fvb1	1980001	1990000	F. daltoniana	F. nubicola	F. viridis
Fvb1	1980001	1990000	F. vesca	F. nubicola	F. viridis
Fvb1	1990001	2000000	F. vesca	F. mandschurica	F. chinensis
Fvb1	1990001	2000000	F. vesca	F. mandschurica	F. nubicola
Fvb1	1990001	2000000	F. vesca	F. mandschurica	F. pentaphylla
Fvb1	1990001	2000000	F. vesca	F. mandschurica	F. viridis
Fvb1	2030001	2040000	F. mandschurica	F. iinumae	F. chinensis
Fvb1	2030001	2040000	F. chinensis	F. nipponica	F. iinumae
Fvb1	2030001	2040000	F. mandschurica	F. iinumae	F. nipponica
Fvb1	2030001	2040000	F. mandschurica	F. iinumae	F. nubicola
Fvb1	2030001	2040000	F. mandschurica	F. iinumae	F. pentaphylla
Fvb1	2040001	2050000	F. pentaphylla	F. nipponica	F. chinensis
Fvb1	2050001	2060000	F. pentaphylla	F. nipponica	F. chinensis
Fvb1	2090001	2100000	F. nilgerrensis	F. nipponica	F. mandschurica
Fvb1	2090001	2100000	F. nilgerrensis	F. pentaphylla	F. mandschurica
Fvb1	2090001	2100000	F. iinumae	F. nipponica	F. vesca
Fvb1	2090001	2100000	F. nilgerrensis	F. nipponica	F. vesca
Fvb1	2090001	2100000	F. nilgerrensis	F. pentaphylla	F. vesca
Fvb1	2110001	2120000	F. nipponica	F. chinensis	F. nubicola
Fvb1	2140001	2150000	F. nilgerrensis	F. nipponica	F. mandschurica
Fvb1	2140001	2150000	F. nilgerrensis	F. pentaphylla	F. mandschurica
Fvb1	2140001	2150000	F. daltoniana	F. nipponica	F. vesca
Fvb1	2140001	2150000	F. nilgerrensis	F. nipponica	F. vesca
Fvb1	2140001	2150000	F. nilgerrensis	F. pentaphylla	F. vesca
Fvb1	2140001	2150000	F. daltoniana	F. nipponica	F. viridis
Fvb1	2140001	2150000	F. nilgerrensis	F. nipponica	F. viridis
Fvb1	2160001	2170000	F. nipponica	F. chinensis	F. nubicola
Fvb1	2190001	2200000	F. nubicola	F. pentaphylla	F. chinensis
Fvb1	2220001	2230000	F. nubicola	F. pentaphylla	F. chinensis
Fvb1	2280001	2290000	F. iinumae	F. mandschurica	F. viridis
Fvb1	2290001	2300000	F. iinumae	F. viridis	F. chinensis
Fvb1	2290001	2300000	F. iinumae	F. viridis	F. nipponica
Fvb1	2290001	2300000	F. iinumae	F. viridis	F. nubicola
Fvb1	2290001	2300000	F. iinumae	F. viridis	F. pentaphylla
Fvb1	2290001	2300000	F. mandschurica	F. chinensis	F. viridis
Fvb1	2290001	2300000	F. vesca	F. chinensis	F. viridis
Fvb1	2290001	2300000	F. vesca	F. daltoniana	F. viridis
Fvb1	2290001	2300000	F. vesca	F. nilgerrensis	F. viridis
Fvb1	2290001	2300000	F. mandschurica	F. nipponica	F. viridis
Fvb1	2290001	2300000	F. vesca	F. nipponica	F. viridis
Fvb1	2290001	2300000	F. mandschurica	F. nubicola	F. viridis
Fvb1	2290001	2300000	F. vesca	F. nubicola	F. viridis
Fvb1	2290001	2300000	F. mandschurica	F. pentaphylla	F. viridis
Fvb1	2290001	2300000	F. vesca	F. pentaphylla	F. viridis
Fvb1	2300001	2310000	F. nubicola	F. pentaphylla	F. chinensis
Fvb1	2310001	2320000	F. nipponica	F. chinensis	F. nubicola
Fvb1	2310001	2320000	F. vesca	F. nipponica	F. viridis
Fvb1	2320001	2330000	F. nubicola	F. pentaphylla	F. chinensis
Fvb1	2360001	2370000	F. pentaphylla	F. nipponica	F. chinensis
Fvb1	2360001	2370000	F. iinumae	F. daltoniana	F. vesca
Fvb1	2370001	2380000	F. nubicola	F. pentaphylla	F. chinensis
Fvb1	2370001	2380000	F. iinumae	F. viridis	F. chinensis
Fvb1	2370001	2380000	F. iinumae	F. daltoniana	F. mandschurica
Fvb1	2370001	2380000	F. iinumae	F. nilgerrensis	F. mandschurica
Fvb1	2370001	2380000	F. nubicola	F. pentaphylla	F. mandschurica
Fvb1	2370001	2380000	F. iinumae	F. viridis	F. nipponica
Fvb1	2370001	2380000	F. nipponica	F. chinensis	F. nubicola
Fvb1	2370001	2380000	F. iinumae	F. viridis	F. nubicola
Fvb1	2370001	2380000	F. iinumae	F. viridis	F. pentaphylla
Fvb1	2370001	2380000	F. iinumae	F. chinensis	F. vesca
Fvb1	2370001	2380000	F. iinumae	F. daltoniana	F. vesca
Fvb1	2370001	2380000	F. iinumae	F. nilgerrensis	F. vesca
Fvb1	2370001	2380000	F. iinumae	F. nipponica	F. vesca
Fvb1	2370001	2380000	F. iinumae	F. nubicola	F. vesca
Fvb1	2370001	2380000	F. iinumae	F. pentaphylla	F. vesca
Fvb1	2370001	2380000	F. iinumae	F. mandschurica	F. viridis
Fvb1	2420001	2430000	F. nilgerrensis	F. daltoniana	F. chinensis
Fvb1	2420001	2430000	F. nilgerrensis	F. daltoniana	F. pentaphylla
Fvb1	2440001	2450000	F. iinumae	F. daltoniana	F. mandschurica
Fvb1	2440001	2450000	F. iinumae	F. daltoniana	F. vesca
Fvb1	2460001	2470000	F. nipponica	F. nilgerrensis	F. iinumae
Fvb1	2460001	2470000	F. vesca	F. nubicola	F. viridis
Fvb1	2470001	2480000	F. nubicola	F. pentaphylla	F. chinensis
Fvb1	2470001	2480000	F. iinumae	F. nipponica	F. vesca
Fvb1	2500001	2510000	F. chinensis	F. daltoniana	F. iinumae
Fvb1	2500001	2510000	F. nipponica	F. daltoniana	F. iinumae
Fvb1	2500001	2510000	F. pentaphylla	F. daltoniana	F. iinumae
Fvb1	2510001	2520000	F. pentaphylla	F. nipponica	F. chinensis
Fvb1	2520001	2530000	F. pentaphylla	F. nipponica	F. chinensis
Fvb1	2530001	2540000	F. pentaphylla	F. nipponica	F. chinensis
Fvb1	2560001	2570000	F. pentaphylla	F. nipponica	F. chinensis
Fvb1	2590001	2600000	F. mandschurica	F. iinumae	F. chinensis
Fvb1	2590001	2600000	F. mandschurica	F. iinumae	F. nubicola
Fvb1	2590001	2600000	F. mandschurica	F. iinumae	F. pentaphylla
Fvb1	2620001	2630000	F. iinumae	F. daltoniana	F. mandschurica
Fvb1	2620001	2630000	F. iinumae	F. pentaphylla	F. vesca
Fvb1	2620001	2630000	F. nilgerrensis	F. chinensis	F. viridis
Fvb1	2620001	2630000	F. nilgerrensis	F. nipponica	F. viridis
Fvb1	2620001	2630000	F. nilgerrensis	F. nubicola	F. viridis
Fvb1	2620001	2630000	F. nilgerrensis	F. pentaphylla	F. viridis
Fvb1	2650001	2660000	F. nubicola	F. pentaphylla	F. chinensis
Fvb1	2650001	2660000	F. iinumae	F. chinensis	F. vesca
Fvb1	2650001	2660000	F. iinumae	F. nipponica	F. vesca
Fvb1	2650001	2660000	F. iinumae	F. pentaphylla	F. vesca
Fvb1	2660001	2670000	F. nipponica	F. chinensis	F. nubicola
Fvb1	2660001	2670000	F. iinumae	F. nipponica	F. vesca
Fvb1	2660001	2670000	F. iinumae	F. nubicola	F. vesca
Fvb1	2690001	2700000	F. nilgerrensis	F. daltoniana	F. nubicola
Fvb1	2690001	2700000	F. nilgerrensis	F. daltoniana	F. pentaphylla
Fvb1	2710001	2720000	F. iinumae	F. chinensis	F. vesca
Fvb1	2710001	2720000	F. iinumae	F. nipponica	F. vesca
Fvb1	2710001	2720000	F. iinumae	F. nubicola	F. vesca
Fvb1	2710001	2720000	F. iinumae	F. pentaphylla	F. vesca
Fvb1	2740001	2750000	F. nubicola	F. pentaphylla	F. chinensis
Fvb1	2760001	2770000	F. pentaphylla	F. nipponica	F. chinensis
Fvb1	2770001	2780000	F. nubicola	F. daltoniana	F. iinumae
Fvb1	2770001	2780000	F. nipponica	F. chinensis	F. nubicola
Fvb1	2840001	2850000	F. iinumae	F. daltoniana	F. mandschurica
Fvb1	2840001	2850000	F. iinumae	F. daltoniana	F. vesca
Fvb1	2900001	2910000	F. nubicola	F. pentaphylla	F. chinensis
Fvb1	2930001	2940000	F. iinumae	F. chinensis	F. vesca
Fvb1	2930001	2940000	F. iinumae	F. nilgerrensis	F. vesca
Fvb1	2930001	2940000	F. chinensis	F. nipponica	F. vesca
Fvb1	2930001	2940000	F. iinumae	F. nipponica	F. vesca
Fvb1	2930001	2940000	F. iinumae	F. nubicola	F. vesca
Fvb1	2930001	2940000	F. iinumae	F. pentaphylla	F. vesca
Fvb1	2930001	2940000	F. iinumae	F. mandschurica	F. viridis
Fvb1	2940001	2950000	F. pentaphylla	F. nipponica	F. chinensis
Fvb1	2940001	2950000	F. pentaphylla	F. nubicola	F. daltoniana
Fvb1	2940001	2950000	F. daltoniana	F. nipponica	F. mandschurica
Fvb1	2940001	2950000	F. nilgerrensis	F. nipponica	F. mandschurica
Fvb1	2940001	2950000	F. nubicola	F. nipponica	F. mandschurica
Fvb1	2940001	2950000	F. pentaphylla	F. nipponica	F. mandschurica
Fvb1	2940001	2950000	F. nilgerrensis	F. daltoniana	F. pentaphylla
Fvb1	2940001	2950000	F. daltoniana	F. chinensis	F. vesca
Fvb1	2940001	2950000	F. iinumae	F. chinensis	F. vesca
Fvb1	2940001	2950000	F. nilgerrensis	F. chinensis	F. vesca
Fvb1	2940001	2950000	F. nubicola	F. chinensis	F. vesca
Fvb1	2940001	2950000	F. daltoniana	F. nipponica	F. vesca
Fvb1	2940001	2950000	F. nilgerrensis	F. nipponica	F. vesca
Fvb1	2940001	2950000	F. nubicola	F. nipponica	F. vesca
Fvb1	2940001	2950000	F. pentaphylla	F. nipponica	F. vesca
Fvb1	2960001	2970000	F. pentaphylla	F. nipponica	F. chinensis
Fvb1	2970001	2980000	F. nubicola	F. pentaphylla	F. chinensis
Fvb1	3110001	3120000	F. nilgerrensis	F. daltoniana	F. chinensis
Fvb1	3110001	3120000	F. chinensis	F. nilgerrensis	F. iinumae
Fvb1	3110001	3120000	F. nipponica	F. nilgerrensis	F. iinumae
Fvb1	3110001	3120000	F. nubicola	F. nilgerrensis	F. iinumae
Fvb1	3110001	3120000	F. pentaphylla	F. nilgerrensis	F. iinumae
Fvb1	3110001	3120000	F. nilgerrensis	F. chinensis	F. mandschurica
Fvb1	3110001	3120000	F. iinumae	F. daltoniana	F. mandschurica
Fvb1	3110001	3120000	F. nilgerrensis	F. nipponica	F. mandschurica
Fvb1	3110001	3120000	F. nilgerrensis	F. nubicola	F. mandschurica
Fvb1	3110001	3120000	F. nilgerrensis	F. pentaphylla	F. mandschurica
Fvb1	3110001	3120000	F. viridis	F. iinumae	F. nilgerrensis
Fvb1	3110001	3120000	F. nilgerrensis	F. daltoniana	F. nipponica
Fvb1	3110001	3120000	F. nilgerrensis	F. daltoniana	F. nubicola
Fvb1	3110001	3120000	F. nilgerrensis	F. daltoniana	F. pentaphylla
Fvb1	3110001	3120000	F. iinumae	F. chinensis	F. vesca
Fvb1	3110001	3120000	F. nilgerrensis	F. chinensis	F. vesca
Fvb1	3110001	3120000	F. iinumae	F. daltoniana	F. vesca
Fvb1	3110001	3120000	F. iinumae	F. nipponica	F. vesca
Fvb1	3110001	3120000	F. nilgerrensis	F. nipponica	F. vesca
Fvb1	3110001	3120000	F. iinumae	F. nubicola	F. vesca
Fvb1	3110001	3120000	F. iinumae	F. pentaphylla	F. vesca
Fvb1	3110001	3120000	F. nilgerrensis	F. pentaphylla	F. vesca
Fvb1	3120001	3130000	F. mandschurica	F. iinumae	F. chinensis
Fvb1	3120001	3130000	F. viridis	F. iinumae	F. daltoniana
Fvb1	3120001	3130000	F. mandschurica	F. iinumae	F. nipponica
Fvb1	3120001	3130000	F. mandschurica	F. iinumae	F. nubicola
Fvb1	3120001	3130000	F. mandschurica	F. iinumae	F. pentaphylla
Fvb1	3120001	3130000	F. iinumae	F. mandschurica	F. viridis
Fvb1	3130001	3140000	F. nilgerrensis	F. daltoniana	F. chinensis
Fvb1	3130001	3140000	F. mandschurica	F. iinumae	F. chinensis
Fvb1	3130001	3140000	F. viridis	F. iinumae	F. daltoniana
Fvb1	3130001	3140000	F. viridis	F. iinumae	F. nilgerrensis
Fvb1	3130001	3140000	F. mandschurica	F. iinumae	F. nipponica
Fvb1	3130001	3140000	F. nilgerrensis	F. daltoniana	F. pentaphylla
Fvb1	3130001	3140000	F. mandschurica	F. iinumae	F. pentaphylla
Fvb1	3130001	3140000	F. iinumae	F. mandschurica	F. viridis
Fvb1	3140001	3150000	F. mandschurica	F. iinumae	F. chinensis
Fvb1	3140001	3150000	F. mandschurica	F. iinumae	F. nubicola
Fvb1	3140001	3150000	F. mandschurica	F. iinumae	F. pentaphylla
Fvb1	3140001	3150000	F. iinumae	F. mandschurica	F. viridis
Fvb1	3200001	3210000	F. daltoniana	F. nipponica	F. mandschurica
Fvb1	3200001	3210000	F. daltoniana	F. nubicola	F. mandschurica
Fvb1	3200001	3210000	F. chinensis	F. nipponica	F. vesca
Fvb1	3200001	3210000	F. daltoniana	F. nipponica	F. vesca
Fvb1	3200001	3210000	F. nilgerrensis	F. nipponica	F. vesca
Fvb1	3200001	3210000	F. daltoniana	F. nubicola	F. vesca
Fvb1	3200001	3210000	F. daltoniana	F. pentaphylla	F. vesca
Fvb1	3200001	3210000	F. vesca	F. mandschurica	F. viridis
Fvb1	3260001	3270000	F. vesca	F. mandschurica	F. daltoniana
Fvb1	3260001	3270000	F. nilgerrensis	F. daltoniana	F. nubicola
Fvb1	3260001	3270000	F. nilgerrensis	F. daltoniana	F. pentaphylla
Fvb1	3270001	3280000	F. chinensis	F. daltoniana	F. iinumae
Fvb1	3280001	3290000	F. pentaphylla	F. nipponica	F. chinensis
Fvb1	3280001	3290000	F. nilgerrensis	F. chinensis	F. mandschurica
Fvb1	3280001	3290000	F. iinumae	F. chinensis	F. vesca
Fvb1	3280001	3290000	F. nilgerrensis	F. chinensis	F. vesca
Fvb1	3280001	3290000	F. iinumae	F. nipponica	F. vesca
Fvb1	3280001	3290000	F. iinumae	F. nubicola	F. vesca
Fvb1	3280001	3290000	F. nilgerrensis	F. nubicola	F. vesca
Fvb1	3280001	3290000	F. nilgerrensis	F. chinensis	F. viridis
Fvb1	3280001	3290000	F. nilgerrensis	F. nipponica	F. viridis
Fvb1	3280001	3290000	F. nilgerrensis	F. nubicola	F. viridis
Fvb1	3290001	3300000	F. pentaphylla	F. nipponica	F. chinensis
Fvb1	3290001	3300000	F. nilgerrensis	F. nipponica	F. mandschurica
Fvb1	3290001	3300000	F. daltoniana	F. nipponica	F. viridis
Fvb1	3290001	3300000	F. nilgerrensis	F. nipponica	F. viridis
Fvb1	3300001	3310000	F. nipponica	F. chinensis	F. nubicola
Fvb1	3320001	3330000	F. pentaphylla	F. nipponica	F. chinensis
Fvb1	3330001	3340000	F. iinumae	F. chinensis	F. vesca
Fvb1	3330001	3340000	F. iinumae	F. nipponica	F. vesca
Fvb1	3330001	3340000	F. iinumae	F. nubicola	F. vesca
Fvb1	3370001	3380000	F. mandschurica	F. iinumae	F. chinensis
Fvb1	3370001	3380000	F. pentaphylla	F. nipponica	F. chinensis
Fvb1	3370001	3380000	F. mandschurica	F. iinumae	F. nipponica
Fvb1	3370001	3380000	F. mandschurica	F. iinumae	F. nubicola
Fvb1	3370001	3380000	F. mandschurica	F. iinumae	F. pentaphylla
Fvb1	3380001	3390000	F. pentaphylla	F. nipponica	F. chinensis
Fvb1	3380001	3390000	F. nubicola	F. pentaphylla	F. chinensis
Fvb1	3390001	3400000	F. nubicola	F. pentaphylla	F. chinensis
Fvb1	3460001	3470000	F. pentaphylla	F. nipponica	F. chinensis
Fvb1	3470001	3480000	F. nubicola	F. pentaphylla	F. chinensis
Fvb1	3490001	3500000	F. nubicola	F. pentaphylla	F. chinensis
Fvb1	3490001	3500000	F. mandschurica	F. iinumae	F. nubicola
Fvb1	3510001	3520000	F. nilgerrensis	F. daltoniana	F. chinensis
Fvb1	3510001	3520000	F. nubicola	F. pentaphylla	F. chinensis
Fvb1	3510001	3520000	F. iinumae	F. viridis	F. chinensis
Fvb1	3510001	3520000	F. nilgerrensis	F. chinensis	F. mandschurica
Fvb1	3510001	3520000	F. nilgerrensis	F. nubicola	F. mandschurica
Fvb1	3510001	3520000	F. nilgerrensis	F. pentaphylla	F. mandschurica
Fvb1	3510001	3520000	F. nilgerrensis	F. daltoniana	F. nipponica
Fvb1	3510001	3520000	F. nilgerrensis	F. daltoniana	F. nubicola
Fvb1	3510001	3520000	F. iinumae	F. viridis	F. nubicola
Fvb1	3510001	3520000	F. nilgerrensis	F. daltoniana	F. pentaphylla
Fvb1	3510001	3520000	F. iinumae	F. viridis	F. pentaphylla
Fvb1	3510001	3520000	F. nilgerrensis	F. nubicola	F. vesca
Fvb1	3510001	3520000	F. nilgerrensis	F. pentaphylla	F. vesca
Fvb1	3510001	3520000	F. mandschurica	F. chinensis	F. viridis
Fvb1	3510001	3520000	F. nilgerrensis	F. chinensis	F. viridis
Fvb1	3510001	3520000	F. vesca	F. chinensis	F. viridis
Fvb1	3510001	3520000	F. vesca	F. daltoniana	F. viridis
Fvb1	3510001	3520000	F. mandschurica	F. nipponica	F. viridis
Fvb1	3510001	3520000	F. vesca	F. nipponica	F. viridis
Fvb1	3510001	3520000	F. mandschurica	F. nubicola	F. viridis
Fvb1	3510001	3520000	F. nilgerrensis	F. nubicola	F. viridis
Fvb1	3510001	3520000	F. vesca	F. nubicola	F. viridis
Fvb1	3510001	3520000	F. mandschurica	F. pentaphylla	F. viridis
Fvb1	3510001	3520000	F. nilgerrensis	F. pentaphylla	F. viridis
Fvb1	3510001	3520000	F. vesca	F. pentaphylla	F. viridis
Fvb1	3520001	3530000	F. pentaphylla	F. nipponica	F. chinensis
Fvb1	3520001	3530000	F. nubicola	F. pentaphylla	F. chinensis
Fvb1	3530001	3540000	F. iinumae	F. daltoniana	F. mandschurica
Fvb1	3530001	3540000	F. iinumae	F. daltoniana	F. vesca
Fvb1	3560001	3570000	F. nubicola	F. pentaphylla	F. chinensis
Fvb1	3580001	3590000	F. nubicola	F. pentaphylla	F. chinensis
Fvb1	3620001	3630000	F. nipponica	F. chinensis	F. nubicola
Fvb1	3640001	3650000	F. pentaphylla	F. nipponica	F. chinensis
Fvb1	3640001	3650000	F. iinumae	F. daltoniana	F. mandschurica
Fvb1	3640001	3650000	F. iinumae	F. daltoniana	F. vesca
Fvb1	3650001	3660000	F. pentaphylla	F. nipponica	F. chinensis
Fvb1	3650001	3660000	F. daltoniana	F. chinensis	F. viridis
Fvb1	3650001	3660000	F. daltoniana	F. nipponica	F. viridis
Fvb1	3660001	3670000	F. nubicola	F. pentaphylla	F. chinensis
Fvb1	3670001	3680000	F. daltoniana	F. nipponica	F. mandschurica
Fvb1	3670001	3680000	F. nipponica	F. chinensis	F. nubicola
Fvb1	3680001	3690000	F. nubicola	F. pentaphylla	F. chinensis
Fvb1	3690001	3700000	F. pentaphylla	F. nipponica	F. chinensis
Fvb1	3690001	3700000	F. iinumae	F. mandschurica	F. viridis
Fvb1	3700001	3710000	F. iinumae	F. viridis	F. chinensis
Fvb1	3700001	3710000	F. daltoniana	F. chinensis	F. mandschurica
Fvb1	3700001	3710000	F. daltoniana	F. nipponica	F. mandschurica
Fvb1	3700001	3710000	F. daltoniana	F. pentaphylla	F. mandschurica
Fvb1	3700001	3710000	F. iinumae	F. viridis	F. nipponica
Fvb1	3700001	3710000	F. iinumae	F. viridis	F. nubicola
Fvb1	3700001	3710000	F. iinumae	F. viridis	F. pentaphylla
Fvb1	3700001	3710000	F. iinumae	F. chinensis	F. vesca
Fvb1	3700001	3710000	F. daltoniana	F. nipponica	F. vesca
Fvb1	3700001	3710000	F. iinumae	F. nipponica	F. vesca
Fvb1	3700001	3710000	F. iinumae	F. nubicola	F. vesca
Fvb1	3700001	3710000	F. iinumae	F. pentaphylla	F. vesca
Fvb1	3700001	3710000	F. iinumae	F. mandschurica	F. viridis
Fvb1	3700001	3710000	F. daltoniana	F. nipponica	F. viridis
Fvb1	3710001	3720000	F. nilgerrensis	F. chinensis	F. mandschurica
Fvb1	3710001	3720000	F. daltoniana	F. nipponica	F. mandschurica
Fvb1	3710001	3720000	F. nilgerrensis	F. nipponica	F. mandschurica
Fvb1	3710001	3720000	F. nilgerrensis	F. nubicola	F. mandschurica
Fvb1	3710001	3720000	F. nilgerrensis	F. pentaphylla	F. mandschurica
Fvb1	3710001	3720000	F. iinumae	F. chinensis	F. vesca
Fvb1	3710001	3720000	F. daltoniana	F. nipponica	F. vesca
Fvb1	3710001	3720000	F. iinumae	F. nipponica	F. vesca
Fvb1	3710001	3720000	F. nilgerrensis	F. nipponica	F. vesca
Fvb1	3710001	3720000	F. daltoniana	F. nubicola	F. vesca
Fvb1	3710001	3720000	F. iinumae	F. nubicola	F. vesca
Fvb1	3710001	3720000	F. nilgerrensis	F. nubicola	F. vesca
Fvb1	3710001	3720000	F. daltoniana	F. pentaphylla	F. vesca
Fvb1	3710001	3720000	F. iinumae	F. pentaphylla	F. vesca
Fvb1	3760001	3770000	F. iinumae	F. chinensis	F. vesca
Fvb1	3760001	3770000	F. iinumae	F. nubicola	F. vesca
Fvb1	3760001	3770000	F. iinumae	F. pentaphylla	F. vesca
Fvb1	3770001	3780000	F. pentaphylla	F. nipponica	F. chinensis
Fvb1	3810001	3820000	F. nipponica	F. chinensis	F. nubicola
Fvb1	3830001	3840000	F. iinumae	F. daltoniana	F. mandschurica
Fvb1	3830001	3840000	F. iinumae	F. nilgerrensis	F. mandschurica
Fvb1	3830001	3840000	F. iinumae	F. chinensis	F. vesca
Fvb1	3830001	3840000	F. iinumae	F. nilgerrensis	F. vesca
Fvb1	3830001	3840000	F. iinumae	F. nipponica	F. vesca
Fvb1	3830001	3840000	F. iinumae	F. nubicola	F. vesca
Fvb1	3830001	3840000	F. iinumae	F. pentaphylla	F. vesca
Fvb1	3840001	3850000	F. iinumae	F. viridis	F. chinensis
Fvb1	3840001	3850000	F. chinensis	F. nilgerrensis	F. iinumae
Fvb1	3840001	3850000	F. pentaphylla	F. nilgerrensis	F. iinumae
Fvb1	3840001	3850000	F. nilgerrensis	F. chinensis	F. mandschurica
Fvb1	3840001	3850000	F. iinumae	F. daltoniana	F. mandschurica
Fvb1	3840001	3850000	F. nilgerrensis	F. nipponica	F. mandschurica
Fvb1	3840001	3850000	F. nilgerrensis	F. nubicola	F. mandschurica
Fvb1	3840001	3850000	F. nilgerrensis	F. pentaphylla	F. mandschurica
Fvb1	3840001	3850000	F. iinumae	F. viridis	F. pentaphylla
Fvb1	3840001	3850000	F. iinumae	F. chinensis	F. vesca
Fvb1	3840001	3850000	F. nilgerrensis	F. chinensis	F. vesca
Fvb1	3840001	3850000	F. iinumae	F. daltoniana	F. vesca
Fvb1	3840001	3850000	F. iinumae	F. nipponica	F. vesca
Fvb1	3840001	3850000	F. iinumae	F. nubicola	F. vesca
Fvb1	3840001	3850000	F. iinumae	F. pentaphylla	F. vesca
Fvb1	3840001	3850000	F. nilgerrensis	F. pentaphylla	F. vesca
Fvb1	3850001	3860000	F. vesca	F. mandschurica	F. chinensis
Fvb1	3850001	3860000	F. pentaphylla	F. nipponica	F. chinensis
Fvb1	3850001	3860000	F. daltoniana	F. chinensis	F. mandschurica
Fvb1	3850001	3860000	F. nilgerrensis	F. chinensis	F. mandschurica
Fvb1	3850001	3860000	F. daltoniana	F. nipponica	F. mandschurica
Fvb1	3850001	3860000	F. nilgerrensis	F. nipponica	F. mandschurica
Fvb1	3850001	3860000	F. daltoniana	F. nubicola	F. mandschurica
Fvb1	3850001	3860000	F. nilgerrensis	F. nubicola	F. mandschurica
Fvb1	3850001	3860000	F. daltoniana	F. pentaphylla	F. mandschurica
Fvb1	3850001	3860000	F. nilgerrensis	F. pentaphylla	F. mandschurica
Fvb1	3850001	3860000	F. vesca	F. mandschurica	F. nipponica
Fvb1	3850001	3860000	F. vesca	F. mandschurica	F. nubicola
Fvb1	3850001	3860000	F. vesca	F. mandschurica	F. pentaphylla
Fvb1	3850001	3860000	F. iinumae	F. chinensis	F. vesca
Fvb1	3850001	3860000	F. nilgerrensis	F. chinensis	F. vesca
Fvb1	3850001	3860000	F. iinumae	F. nipponica	F. vesca
Fvb1	3850001	3860000	F. nilgerrensis	F. nipponica	F. vesca
Fvb1	3850001	3860000	F. iinumae	F. nubicola	F. vesca
Fvb1	3850001	3860000	F. nilgerrensis	F. nubicola	F. vesca
Fvb1	3850001	3860000	F. iinumae	F. pentaphylla	F. vesca
Fvb1	3850001	3860000	F. nilgerrensis	F. pentaphylla	F. vesca
Fvb1	3850001	3860000	F. nilgerrensis	F. chinensis	F. viridis
Fvb1	3850001	3860000	F. iinumae	F. mandschurica	F. viridis
Fvb1	3850001	3860000	F. nilgerrensis	F. nipponica	F. viridis
Fvb1	3850001	3860000	F. nilgerrensis	F. nubicola	F. viridis
Fvb1	3850001	3860000	F. nilgerrensis	F. pentaphylla	F. viridis
Fvb1	3900001	3910000	F. vesca	F. mandschurica	F. chinensis
Fvb1	3900001	3910000	F. vesca	F. mandschurica	F. daltoniana
Fvb1	3900001	3910000	F. vesca	F. mandschurica	F. nilgerrensis
Fvb1	3900001	3910000	F. vesca	F. mandschurica	F. nipponica
Fvb1	3900001	3910000	F. vesca	F. mandschurica	F. nubicola
Fvb1	3900001	3910000	F. vesca	F. mandschurica	F. pentaphylla
Fvb1	3900001	3910000	F. vesca	F. daltoniana	F. viridis
Fvb1	3900001	3910000	F. vesca	F. mandschurica	F. viridis
Fvb1	3900001	3910000	F. vesca	F. nilgerrensis	F. viridis
Fvb1	3950001	3960000	F. nipponica	F. nubicola	F. daltoniana
Fvb1	3950001	3960000	F. nipponica	F. daltoniana	F. iinumae
Fvb1	3950001	3960000	F. iinumae	F. daltoniana	F. mandschurica
Fvb1	3950001	3960000	F. iinumae	F. nilgerrensis	F. mandschurica
Fvb1	3950001	3960000	F. daltoniana	F. pentaphylla	F. mandschurica
Fvb1	3950001	3960000	F. nipponica	F. chinensis	F. nubicola
Fvb1	3950001	3960000	F. iinumae	F. chinensis	F. vesca
Fvb1	3950001	3960000	F. iinumae	F. daltoniana	F. vesca
Fvb1	3950001	3960000	F. iinumae	F. nilgerrensis	F. vesca
Fvb1	3950001	3960000	F. iinumae	F. nipponica	F. vesca
Fvb1	3950001	3960000	F. iinumae	F. nubicola	F. vesca
Fvb1	3950001	3960000	F. iinumae	F. pentaphylla	F. vesca
Fvb1	3960001	3970000	F. daltoniana	F. chinensis	F. mandschurica
Fvb1	3960001	3970000	F. daltoniana	F. nipponica	F. mandschurica
Fvb1	3960001	3970000	F. daltoniana	F. nubicola	F. mandschurica
Fvb1	3960001	3970000	F. daltoniana	F. pentaphylla	F. mandschurica
Fvb1	3960001	3970000	F. iinumae	F. chinensis	F. vesca
Fvb1	3960001	3970000	F. iinumae	F. daltoniana	F. vesca
Fvb1	3960001	3970000	F. iinumae	F. nilgerrensis	F. vesca
Fvb1	3960001	3970000	F. iinumae	F. nipponica	F. vesca
Fvb1	3960001	3970000	F. iinumae	F. nubicola	F. vesca
Fvb1	3960001	3970000	F. iinumae	F. pentaphylla	F. vesca
Fvb1	3970001	3980000	F. viridis	F. iinumae	F. daltoniana
Fvb1	3970001	3980000	F. iinumae	F. nilgerrensis	F. mandschurica
Fvb1	3970001	3980000	F. viridis	F. iinumae	F. nilgerrensis
Fvb1	3980001	3990000	F. iinumae	F. viridis	F. nubicola
Fvb1	3990001	4000000	F. mandschurica	F. iinumae	F. chinensis
Fvb1	3990001	4000000	F. nubicola	F. pentaphylla	F. chinensis
Fvb1	3990001	4000000	F. nilgerrensis	F. nipponica	F. mandschurica
Fvb1	3990001	4000000	F. mandschurica	F. iinumae	F. nipponica
Fvb1	3990001	4000000	F. mandschurica	F. iinumae	F. nubicola
Fvb1	3990001	4000000	F. mandschurica	F. iinumae	F. pentaphylla
Fvb1	3990001	4000000	F. vesca	F. daltoniana	F. viridis
Fvb1	4020001	4030000	F. pentaphylla	F. nipponica	F. chinensis
Fvb1	4040001	4050000	F. pentaphylla	F. nipponica	F. chinensis
Fvb1	4040001	4050000	F. nipponica	F. nubicola	F. daltoniana
Fvb1	4040001	4050000	F. pentaphylla	F. nubicola	F. daltoniana
Fvb1	4040001	4050000	F. nipponica	F. chinensis	F. nubicola
Fvb1	4050001	4060000	F. pentaphylla	F. nipponica	F. chinensis
Fvb1	4080001	4090000	F. nubicola	F. pentaphylla	F. chinensis
Fvb1	4110001	4120000	F. iinumae	F. viridis	F. chinensis
Fvb1	4110001	4120000	F. mandschurica	F. chinensis	F. viridis
Fvb1	4110001	4120000	F. vesca	F. nilgerrensis	F. viridis
Fvb1	4110001	4120000	F. mandschurica	F. nipponica	F. viridis
Fvb1	4110001	4120000	F. mandschurica	F. nubicola	F. viridis
Fvb1	4110001	4120000	F. vesca	F. nubicola	F. viridis
Fvb1	4120001	4130000	F. nilgerrensis	F. chinensis	F. mandschurica
Fvb1	4120001	4130000	F. nilgerrensis	F. nubicola	F. mandschurica
Fvb1	4120001	4130000	F. nilgerrensis	F. pentaphylla	F. mandschurica
Fvb1	4120001	4130000	F. nilgerrensis	F. chinensis	F. viridis
Fvb1	4120001	4130000	F. nilgerrensis	F. nubicola	F. viridis
Fvb1	4130001	4140000	F. nubicola	F. pentaphylla	F. chinensis
Fvb1	4140001	4150000	F. iinumae	F. chinensis	F. vesca
Fvb1	4140001	4150000	F. iinumae	F. nipponica	F. vesca
Fvb1	4140001	4150000	F. iinumae	F. nubicola	F. vesca
Fvb1	4140001	4150000	F. iinumae	F. pentaphylla	F. vesca
Fvb1	4190001	4200000	F. pentaphylla	F. nipponica	F. chinensis
Fvb1	4210001	4220000	F. nipponica	F. chinensis	F. nubicola
Fvb1	4270001	4280000	F. pentaphylla	F. nipponica	F. chinensis
Fvb1	4280001	4290000	F. nilgerrensis	F. chinensis	F. mandschurica
Fvb1	4280001	4290000	F. nilgerrensis	F. nubicola	F. mandschurica
Fvb1	4280001	4290000	F. nilgerrensis	F. pentaphylla	F. mandschurica
Fvb1	4280001	4290000	F. nilgerrensis	F. chinensis	F. viridis
Fvb1	4280001	4290000	F. iinumae	F. mandschurica	F. viridis
Fvb1	4280001	4290000	F. nilgerrensis	F. nubicola	F. viridis
Fvb1	4280001	4290000	F. nilgerrensis	F. pentaphylla	F. viridis
Fvb1	4400001	4410000	F. pentaphylla	F. nipponica	F. chinensis
Fvb1	4420001	4430000	F. pentaphylla	F. nipponica	F. chinensis
Fvb1	4450001	4460000	F. chinensis	F. daltoniana	F. iinumae
Fvb1	4450001	4460000	F. nipponica	F. daltoniana	F. iinumae
Fvb1	4450001	4460000	F. nubicola	F. daltoniana	F. iinumae
Fvb1	4450001	4460000	F. pentaphylla	F. daltoniana	F. iinumae
Fvb1	4450001	4460000	F. chinensis	F. nilgerrensis	F. iinumae
Fvb1	4450001	4460000	F. nipponica	F. nilgerrensis	F. iinumae
Fvb1	4450001	4460000	F. nubicola	F. nilgerrensis	F. iinumae
Fvb1	4450001	4460000	F. pentaphylla	F. nilgerrensis	F. iinumae
Fvb1	4500001	4510000	F. vesca	F. nipponica	F. viridis
Fvb1	4500001	4510000	F. vesca	F. nubicola	F. viridis
Fvb1	4520001	4530000	F. pentaphylla	F. nipponica	F. chinensis
Fvb1	4530001	4540000	F. mandschurica	F. iinumae	F. chinensis
Fvb1	4530001	4540000	F. iinumae	F. daltoniana	F. mandschurica
Fvb1	4530001	4540000	F. iinumae	F. nilgerrensis	F. mandschurica
Fvb1	4530001	4540000	F. mandschurica	F. iinumae	F. nipponica
Fvb1	4530001	4540000	F. mandschurica	F. iinumae	F. nubicola
Fvb1	4530001	4540000	F. mandschurica	F. iinumae	F. pentaphylla
Fvb1	4530001	4540000	F. iinumae	F. daltoniana	F. vesca
Fvb1	4530001	4540000	F. iinumae	F. nilgerrensis	F. vesca
Fvb1	4540001	4550000	F. iinumae	F. viridis	F. chinensis
Fvb1	4540001	4550000	F. vesca	F. mandschurica	F. iinumae
Fvb1	4540001	4550000	F. iinumae	F. daltoniana	F. mandschurica
Fvb1	4540001	4550000	F. iinumae	F. nilgerrensis	F. mandschurica
Fvb1	4540001	4550000	F. vesca	F. mandschurica	F. nilgerrensis
Fvb1	4540001	4550000	F. vesca	F. mandschurica	F. nipponica
Fvb1	4540001	4550000	F. nipponica	F. chinensis	F. nubicola
Fvb1	4540001	4550000	F. iinumae	F. viridis	F. nubicola
Fvb1	4540001	4550000	F. vesca	F. mandschurica	F. pentaphylla
Fvb1	4540001	4550000	F. iinumae	F. viridis	F. pentaphylla
Fvb1	4540001	4550000	F. iinumae	F. chinensis	F. vesca
Fvb1	4540001	4550000	F. iinumae	F. nilgerrensis	F. vesca
Fvb1	4540001	4550000	F. iinumae	F. nipponica	F. vesca
Fvb1	4540001	4550000	F. iinumae	F. nubicola	F. vesca
Fvb1	4540001	4550000	F. iinumae	F. pentaphylla	F. vesca
Fvb1	4540001	4550000	F. vesca	F. chinensis	F. viridis
Fvb1	4540001	4550000	F. vesca	F. nilgerrensis	F. viridis
Fvb1	4540001	4550000	F. vesca	F. nubicola	F. viridis
Fvb1	4540001	4550000	F. vesca	F. pentaphylla	F. viridis
Fvb1	4590001	4600000	F. pentaphylla	F. nipponica	F. chinensis
Fvb1	4590001	4600000	F. vesca	F. mandschurica	F. iinumae
Fvb1	4590001	4600000	F. iinumae	F. chinensis	F. vesca
Fvb1	4590001	4600000	F. iinumae	F. nipponica	F. vesca
Fvb1	4600001	4610000	F. viridis	F. iinumae	F. daltoniana
Fvb1	4600001	4610000	F. nipponica	F. daltoniana	F. iinumae
Fvb1	4600001	4610000	F. vesca	F. mandschurica	F. iinumae
Fvb1	4600001	4610000	F. chinensis	F. nilgerrensis	F. iinumae
Fvb1	4600001	4610000	F. nipponica	F. nilgerrensis	F. iinumae
Fvb1	4600001	4610000	F. nubicola	F. nilgerrensis	F. iinumae
Fvb1	4600001	4610000	F. pentaphylla	F. nilgerrensis	F. iinumae
Fvb1	4600001	4610000	F. viridis	F. iinumae	F. nilgerrensis
Fvb1	4620001	4630000	F. iinumae	F. viridis	F. chinensis
Fvb1	4620001	4630000	F. chinensis	F. daltoniana	F. iinumae
Fvb1	4620001	4630000	F. nipponica	F. daltoniana	F. iinumae
Fvb1	4620001	4630000	F. chinensis	F. nilgerrensis	F. iinumae
Fvb1	4620001	4630000	F. nipponica	F. nilgerrensis	F. iinumae
Fvb1	4620001	4630000	F. nubicola	F. nilgerrensis	F. iinumae
Fvb1	4620001	4630000	F. pentaphylla	F. nilgerrensis	F. iinumae
Fvb1	4620001	4630000	F. viridis	F. iinumae	F. nilgerrensis
Fvb1	4620001	4630000	F. daltoniana	F. chinensis	F. viridis
Fvb1	4620001	4630000	F. daltoniana	F. nipponica	F. viridis
Fvb1	4630001	4640000	F. nilgerrensis	F. pentaphylla	F. mandschurica
Fvb1	4660001	4670000	F. pentaphylla	F. nipponica	F. chinensis
Fvb1	4670001	4680000	F. pentaphylla	F. nipponica	F. chinensis
Fvb1	4690001	4700000	F. nipponica	F. chinensis	F. nubicola
Fvb1	4730001	4740000	F. iinumae	F. viridis	F. chinensis
Fvb1	4730001	4740000	F. iinumae	F. daltoniana	F. mandschurica
Fvb1	4730001	4740000	F. iinumae	F. nilgerrensis	F. mandschurica
Fvb1	4730001	4740000	F. iinumae	F. viridis	F. nipponica
Fvb1	4730001	4740000	F. iinumae	F. viridis	F. nubicola
Fvb1	4730001	4740000	F. iinumae	F. viridis	F. pentaphylla
Fvb1	4730001	4740000	F. iinumae	F. chinensis	F. vesca
Fvb1	4730001	4740000	F. iinumae	F. daltoniana	F. vesca
Fvb1	4730001	4740000	F. iinumae	F. nilgerrensis	F. vesca
Fvb1	4730001	4740000	F. iinumae	F. nipponica	F. vesca
Fvb1	4730001	4740000	F. iinumae	F. nubicola	F. vesca
Fvb1	4730001	4740000	F. iinumae	F. pentaphylla	F. vesca
Fvb1	4770001	4780000	F. pentaphylla	F. nipponica	F. chinensis
Fvb1	4780001	4790000	F. pentaphylla	F. nipponica	F. chinensis
Fvb1	4790001	4800000	F. chinensis	F. daltoniana	F. iinumae
Fvb1	4790001	4800000	F. nipponica	F. daltoniana	F. iinumae
Fvb1	4790001	4800000	F. nubicola	F. daltoniana	F. iinumae
Fvb1	4790001	4800000	F. mandschurica	F. iinumae	F. nipponica
Fvb1	4790001	4800000	F. mandschurica	F. iinumae	F. nubicola
Fvb1	4790001	4800000	F. mandschurica	F. iinumae	F. pentaphylla
Fvb1	4840001	4850000	F. mandschurica	F. iinumae	F. chinensis
Fvb1	4840001	4850000	F. pentaphylla	F. nipponica	F. chinensis
Fvb1	4840001	4850000	F. nubicola	F. nilgerrensis	F. iinumae
Fvb1	4840001	4850000	F. iinumae	F. nilgerrensis	F. mandschurica
Fvb1	4840001	4850000	F. nilgerrensis	F. daltoniana	F. nipponica
Fvb1	4840001	4850000	F. mandschurica	F. iinumae	F. nipponica
Fvb1	4840001	4850000	F. mandschurica	F. iinumae	F. pentaphylla
Fvb1	4840001	4850000	F. iinumae	F. nilgerrensis	F. vesca
Fvb1	4840001	4850000	F. mandschurica	F. chinensis	F. viridis
Fvb1	4840001	4850000	F. mandschurica	F. nipponica	F. viridis
Fvb1	4840001	4850000	F. nubicola	F. nipponica	F. viridis
Fvb1	4850001	4860000	F. iinumae	F. mandschurica	F. viridis
Fvb1	4850001	4860000	F. vesca	F. mandschurica	F. viridis
Fvb1	4870001	4880000	F. iinumae	F. nipponica	F. vesca
Fvb1	4870001	4880000	F. iinumae	F. nubicola	F. vesca
Fvb1	4870001	4880000	F. iinumae	F. pentaphylla	F. vesca
Fvb1	4920001	4930000	F. pentaphylla	F. nipponica	F. chinensis
Fvb1	4920001	4930000	F. nubicola	F. pentaphylla	F. chinensis
Fvb1	4920001	4930000	F. vesca	F. daltoniana	F. viridis
Fvb1	4920001	4930000	F. vesca	F. nubicola	F. viridis
Fvb1	4930001	4940000	F. mandschurica	F. iinumae	F. nubicola
Fvb1	4930001	4940000	F. mandschurica	F. iinumae	F. pentaphylla
Fvb1	4960001	4970000	F. nubicola	F. pentaphylla	F. chinensis
Fvb1	4960001	4970000	F. iinumae	F. viridis	F. chinensis
Fvb1	4960001	4970000	F. viridis	F. iinumae	F. daltoniana
Fvb1	4960001	4970000	F. chinensis	F. daltoniana	F. iinumae
Fvb1	4960001	4970000	F. nipponica	F. daltoniana	F. iinumae
Fvb1	4960001	4970000	F. nubicola	F. daltoniana	F. iinumae
Fvb1	4960001	4970000	F. pentaphylla	F. daltoniana	F. iinumae
Fvb1	4960001	4970000	F. chinensis	F. nilgerrensis	F. iinumae
Fvb1	4960001	4970000	F. nipponica	F. nilgerrensis	F. iinumae
Fvb1	4960001	4970000	F. nubicola	F. nilgerrensis	F. iinumae
Fvb1	4960001	4970000	F. pentaphylla	F. nilgerrensis	F. iinumae
Fvb1	4960001	4970000	F. daltoniana	F. chinensis	F. viridis
Fvb1	4980001	4990000	F. pentaphylla	F. nipponica	F. chinensis
Fvb1	4980001	4990000	F. nipponica	F. chinensis	F. nubicola
Fvb1	4980001	4990000	F. mandschurica	F. chinensis	F. viridis
Fvb1	4980001	4990000	F. vesca	F. chinensis	F. viridis
Fvb1	4980001	4990000	F. vesca	F. nubicola	F. viridis
Fvb1	5000001	5010000	F. iinumae	F. viridis	F. chinensis
Fvb1	5000001	5010000	F. iinumae	F. viridis	F. nipponica
Fvb1	5000001	5010000	F. iinumae	F. viridis	F. nubicola
Fvb1	5000001	5010000	F. iinumae	F. viridis	F. pentaphylla
Fvb1	5000001	5010000	F. iinumae	F. chinensis	F. vesca
Fvb1	5000001	5010000	F. iinumae	F. daltoniana	F. vesca
Fvb1	5000001	5010000	F. iinumae	F. nilgerrensis	F. vesca
Fvb1	5000001	5010000	F. iinumae	F. nipponica	F. vesca
Fvb1	5000001	5010000	F. iinumae	F. nubicola	F. vesca
Fvb1	5000001	5010000	F. iinumae	F. pentaphylla	F. vesca
Fvb1	5040001	5050000	F. pentaphylla	F. nipponica	F. chinensis
Fvb1	5090001	5100000	F. nipponica	F. chinensis	F. nubicola
Fvb1	5100001	5110000	F. pentaphylla	F. nipponica	F. chinensis
Fvb1	5110001	5120000	F. nipponica	F. chinensis	F. nubicola
Fvb1	5120001	5130000	F. nilgerrensis	F. daltoniana	F. nubicola
Fvb1	5140001	5150000	F. pentaphylla	F. nipponica	F. chinensis
Fvb1	5170001	5180000	F. nubicola	F. pentaphylla	F. chinensis
Fvb1	5170001	5180000	F. iinumae	F. nipponica	F. vesca
Fvb1	5170001	5180000	F. iinumae	F. pentaphylla	F. vesca
Fvb1	5180001	5190000	F. iinumae	F. chinensis	F. vesca
Fvb1	5180001	5190000	F. iinumae	F. nubicola	F. vesca
Fvb1	5180001	5190000	F. iinumae	F. pentaphylla	F. vesca
Fvb1	5190001	5200000	F. pentaphylla	F. nipponica	F. chinensis
Fvb1	5200001	5210000	F. pentaphylla	F. nipponica	F. chinensis
Fvb1	5200001	5210000	F. iinumae	F. viridis	F. chinensis
Fvb1	5200001	5210000	F. iinumae	F. daltoniana	F. mandschurica
Fvb1	5200001	5210000	F. iinumae	F. nilgerrensis	F. mandschurica
Fvb1	5200001	5210000	F. iinumae	F. viridis	F. nipponica
Fvb1	5200001	5210000	F. iinumae	F. viridis	F. nubicola
Fvb1	5200001	5210000	F. iinumae	F. viridis	F. pentaphylla
Fvb1	5200001	5210000	F. iinumae	F. chinensis	F. vesca
Fvb1	5200001	5210000	F. iinumae	F. daltoniana	F. vesca
Fvb1	5200001	5210000	F. iinumae	F. nilgerrensis	F. vesca
Fvb1	5200001	5210000	F. iinumae	F. nipponica	F. vesca
Fvb1	5200001	5210000	F. iinumae	F. nubicola	F. vesca
Fvb1	5200001	5210000	F. iinumae	F. pentaphylla	F. vesca
Fvb1	5220001	5230000	F. nubicola	F. chinensis	F. mandschurica
Fvb1	5220001	5230000	F. nubicola	F. nipponica	F. mandschurica
Fvb1	5220001	5230000	F. nubicola	F. pentaphylla	F. mandschurica
Fvb1	5220001	5230000	F. nubicola	F. nipponica	F. vesca
Fvb1	5220001	5230000	F. nubicola	F. pentaphylla	F. vesca
Fvb1	5370001	5380000	F. vesca	F. nilgerrensis	F. viridis
Fvb1	5370001	5380000	F. vesca	F. nipponica	F. viridis
Fvb1	5370001	5380000	F. vesca	F. nubicola	F. viridis
Fvb1	5380001	5390000	F. nipponica	F. chinensis	F. nubicola
Fvb1	5400001	5410000	F. pentaphylla	F. nipponica	F. chinensis
Fvb1	5410001	5420000	F. iinumae	F. chinensis	F. vesca
Fvb1	5410001	5420000	F. iinumae	F. daltoniana	F. vesca
Fvb1	5410001	5420000	F. iinumae	F. nipponica	F. vesca
Fvb1	5410001	5420000	F. iinumae	F. pentaphylla	F. vesca
Fvb1	5420001	5430000	F. nubicola	F. pentaphylla	F. chinensis
Fvb1	5420001	5430000	F. iinumae	F. viridis	F. nubicola
Fvb1	5420001	5430000	F. daltoniana	F. chinensis	F. viridis
Fvb1	5420001	5430000	F. daltoniana	F. nipponica	F. viridis
Fvb1	5420001	5430000	F. daltoniana	F. nubicola	F. viridis
Fvb1	5420001	5430000	F. nilgerrensis	F. nubicola	F. viridis
Fvb1	5420001	5430000	F. vesca	F. nubicola	F. viridis
Fvb1	5420001	5430000	F. daltoniana	F. pentaphylla	F. viridis
Fvb1	5430001	5440000	F. vesca	F. nipponica	F. viridis
Fvb1	5460001	5470000	F. iinumae	F. pentaphylla	F. vesca
Fvb1	5470001	5480000	F. iinumae	F. daltoniana	F. mandschurica
Fvb1	5470001	5480000	F. vesca	F. mandschurica	F. nubicola
Fvb1	5470001	5480000	F. iinumae	F. chinensis	F. vesca
Fvb1	5470001	5480000	F. iinumae	F. daltoniana	F. vesca
Fvb1	5470001	5480000	F. iinumae	F. nipponica	F. vesca
Fvb1	5470001	5480000	F. iinumae	F. nubicola	F. vesca
Fvb1	5470001	5480000	F. iinumae	F. pentaphylla	F. vesca
Fvb1	5520001	5530000	F. pentaphylla	F. nipponica	F. chinensis
Fvb1	5520001	5530000	F. mandschurica	F. iinumae	F. nipponica
Fvb1	5520001	5530000	F. mandschurica	F. iinumae	F. pentaphylla
Fvb1	5540001	5550000	F. daltoniana	F. chinensis	F. mandschurica
Fvb1	5540001	5550000	F. daltoniana	F. nipponica	F. mandschurica
Fvb1	5540001	5550000	F. daltoniana	F. nubicola	F. mandschurica
Fvb1	5540001	5550000	F. daltoniana	F. pentaphylla	F. mandschurica
Fvb1	5540001	5550000	F. daltoniana	F. chinensis	F. vesca
Fvb1	5540001	5550000	F. iinumae	F. chinensis	F. vesca
Fvb1	5540001	5550000	F. iinumae	F. nilgerrensis	F. vesca
Fvb1	5540001	5550000	F. daltoniana	F. nipponica	F. vesca
Fvb1	5540001	5550000	F. daltoniana	F. nubicola	F. vesca
Fvb1	5540001	5550000	F. daltoniana	F. pentaphylla	F. vesca
Fvb1	5540001	5550000	F. iinumae	F. pentaphylla	F. vesca
Fvb1	5540001	5550000	F. daltoniana	F. chinensis	F. viridis
Fvb1	5540001	5550000	F. daltoniana	F. nipponica	F. viridis
Fvb1	5540001	5550000	F. daltoniana	F. nubicola	F. viridis
Fvb1	5540001	5550000	F. daltoniana	F. pentaphylla	F. viridis
Fvb1	5560001	5570000	F. vesca	F. mandschurica	F. chinensis
Fvb1	5560001	5570000	F. vesca	F. mandschurica	F. iinumae
Fvb1	5560001	5570000	F. vesca	F. mandschurica	F. nipponica
Fvb1	5560001	5570000	F. vesca	F. mandschurica	F. nubicola
Fvb1	5560001	5570000	F. vesca	F. mandschurica	F. pentaphylla
Fvb1	5570001	5580000	F. vesca	F. mandschurica	F. chinensis
Fvb1	5570001	5580000	F. vesca	F. mandschurica	F. nubicola
Fvb1	5570001	5580000	F. vesca	F. mandschurica	F. pentaphylla
Fvb1	5580001	5590000	F. pentaphylla	F. nipponica	F. chinensis
Fvb1	5620001	5630000	F. pentaphylla	F. nipponica	F. chinensis
Fvb1	5640001	5650000	F. vesca	F. mandschurica	F. nubicola
Fvb1	5650001	5660000	F. nubicola	F. daltoniana	F. iinumae
Fvb1	5650001	5660000	F. nipponica	F. nilgerrensis	F. iinumae
Fvb1	5650001	5660000	F. nubicola	F. nilgerrensis	F. iinumae
Fvb1	5650001	5660000	F. nubicola	F. chinensis	F. mandschurica
Fvb1	5650001	5660000	F. iinumae	F. nilgerrensis	F. mandschurica
Fvb1	5660001	5670000	F. mandschurica	F. iinumae	F. chinensis
Fvb1	5660001	5670000	F. mandschurica	F. iinumae	F. nubicola
Fvb1	5660001	5670000	F. mandschurica	F. iinumae	F. pentaphylla
Fvb1	5670001	5680000	F. pentaphylla	F. nipponica	F. chinensis
Fvb1	5670001	5680000	F. iinumae	F. nilgerrensis	F. mandschurica
Fvb1	5670001	5680000	F. daltoniana	F. nubicola	F. mandschurica
Fvb1	5670001	5680000	F. vesca	F. mandschurica	F. pentaphylla
Fvb1	5670001	5680000	F. iinumae	F. nilgerrensis	F. vesca
Fvb1	5670001	5680000	F. vesca	F. mandschurica	F. viridis
Fvb1	5670001	5680000	F. daltoniana	F. nubicola	F. viridis
Fvb1	5670001	5680000	F. nilgerrensis	F. nubicola	F. viridis
Fvb1	5680001	5690000	F. iinumae	F. chinensis	F. vesca
Fvb1	5680001	5690000	F. iinumae	F. nilgerrensis	F. vesca
Fvb1	5680001	5690000	F. iinumae	F. pentaphylla	F. vesca
Fvb1	5700001	5710000	F. pentaphylla	F. nipponica	F. chinensis
Fvb1	5700001	5710000	F. nubicola	F. daltoniana	F. iinumae
Fvb1	5700001	5710000	F. nilgerrensis	F. chinensis	F. mandschurica
Fvb1	5700001	5710000	F. nilgerrensis	F. nipponica	F. mandschurica
Fvb1	5700001	5710000	F. nilgerrensis	F. daltoniana	F. nipponica
Fvb1	5700001	5710000	F. nilgerrensis	F. chinensis	F. vesca
Fvb1	5700001	5710000	F. nilgerrensis	F. nipponica	F. vesca
Fvb1	5700001	5710000	F. nilgerrensis	F. pentaphylla	F. vesca
Fvb1	5710001	5720000	F. pentaphylla	F. nipponica	F. chinensis
Fvb1	5760001	5770000	F. nipponica	F. daltoniana	F. iinumae
Fvb1	5760001	5770000	F. nubicola	F. daltoniana	F. iinumae
Fvb1	5770001	5780000	F. nubicola	F. pentaphylla	F. chinensis
Fvb1	5770001	5780000	F. daltoniana	F. chinensis	F. viridis
Fvb1	5770001	5780000	F. nilgerrensis	F. chinensis	F. viridis
Fvb1	5770001	5780000	F. vesca	F. chinensis	F. viridis
Fvb1	5780001	5790000	F. iinumae	F. nipponica	F. vesca
Fvb1	5790001	5800000	F. daltoniana	F. chinensis	F. mandschurica
Fvb1	5790001	5800000	F. daltoniana	F. nipponica	F. mandschurica
Fvb1	5790001	5800000	F. daltoniana	F. nubicola	F. mandschurica
Fvb1	5790001	5800000	F. daltoniana	F. pentaphylla	F. mandschurica
Fvb1	5790001	5800000	F. daltoniana	F. chinensis	F. vesca
Fvb1	5790001	5800000	F. daltoniana	F. nipponica	F. vesca
Fvb1	5790001	5800000	F. daltoniana	F. nubicola	F. vesca
Fvb1	5790001	5800000	F. daltoniana	F. pentaphylla	F. vesca
Fvb1	5800001	5810000	F. iinumae	F. nilgerrensis	F. mandschurica
Fvb1	5800001	5810000	F. iinumae	F. nilgerrensis	F. vesca
Fvb1	5810001	5820000	F. nilgerrensis	F. daltoniana	F. chinensis
Fvb1	5810001	5820000	F. pentaphylla	F. nipponica	F. chinensis
Fvb1	5810001	5820000	F. nilgerrensis	F. daltoniana	F. nipponica
Fvb1	5810001	5820000	F. vesca	F. chinensis	F. viridis
Fvb1	5810001	5820000	F. vesca	F. daltoniana	F. viridis
Fvb1	5810001	5820000	F. vesca	F. nipponica	F. viridis
Fvb1	5830001	5840000	F. mandschurica	F. iinumae	F. chinensis
Fvb1	5830001	5840000	F. mandschurica	F. iinumae	F. nipponica
Fvb1	5830001	5840000	F. nipponica	F. chinensis	F. nubicola
Fvb1	5830001	5840000	F. mandschurica	F. iinumae	F. nubicola
Fvb1	5830001	5840000	F. mandschurica	F. iinumae	F. pentaphylla
Fvb1	5830001	5840000	F. nilgerrensis	F. chinensis	F. viridis
Fvb1	5870001	5880000	F. nipponica	F. nubicola	F. daltoniana
Fvb1	5870001	5880000	F. nipponica	F. chinensis	F. nubicola
Fvb1	5880001	5890000	F. pentaphylla	F. nipponica	F. chinensis
Fvb1	5890001	5900000	F. pentaphylla	F. nipponica	F. chinensis
Fvb1	5900001	5910000	F. mandschurica	F. iinumae	F. chinensis
Fvb1	5900001	5910000	F. pentaphylla	F. nipponica	F. chinensis
Fvb1	5900001	5910000	F. mandschurica	F. iinumae	F. nubicola
Fvb1	5910001	5920000	F. iinumae	F. daltoniana	F. mandschurica
Fvb1	5910001	5920000	F. iinumae	F. nilgerrensis	F. mandschurica
Fvb1	5910001	5920000	F. iinumae	F. daltoniana	F. vesca
Fvb1	5910001	5920000	F. iinumae	F. nilgerrensis	F. vesca
Fvb1	5920001	5930000	F. nubicola	F. pentaphylla	F. chinensis
Fvb1	5930001	5940000	F. vesca	F. daltoniana	F. viridis
Fvb1	5960001	5970000	F. pentaphylla	F. nipponica	F. chinensis
Fvb1	5970001	5980000	F. pentaphylla	F. nipponica	F. chinensis
Fvb1	6000001	6010000	F. iinumae	F. viridis	F. pentaphylla
Fvb1	6010001	6020000	F. nilgerrensis	F. daltoniana	F. pentaphylla
Fvb1	6010001	6020000	F. mandschurica	F. chinensis	F. viridis
Fvb1	6010001	6020000	F. vesca	F. chinensis	F. viridis
Fvb1	6010001	6020000	F. mandschurica	F. nipponica	F. viridis
Fvb1	6010001	6020000	F. vesca	F. nipponica	F. viridis
Fvb1	6010001	6020000	F. vesca	F. nubicola	F. viridis
Fvb1	6010001	6020000	F. mandschurica	F. pentaphylla	F. viridis
Fvb1	6010001	6020000	F. vesca	F. pentaphylla	F. viridis
Fvb1	6060001	6070000	F. nipponica	F. chinensis	F. nubicola
Fvb1	6120001	6130000	F. iinumae	F. daltoniana	F. mandschurica
Fvb1	6120001	6130000	F. iinumae	F. nilgerrensis	F. mandschurica
Fvb1	6120001	6130000	F. nipponica	F. chinensis	F. nubicola
Fvb1	6120001	6130000	F. iinumae	F. chinensis	F. vesca
Fvb1	6120001	6130000	F. iinumae	F. daltoniana	F. vesca
Fvb1	6120001	6130000	F. iinumae	F. nilgerrensis	F. vesca
Fvb1	6120001	6130000	F. iinumae	F. nubicola	F. vesca
Fvb1	6120001	6130000	F. iinumae	F. pentaphylla	F. vesca
Fvb1	6140001	6150000	F. mandschurica	F. iinumae	F. chinensis
Fvb1	6140001	6150000	F. mandschurica	F. iinumae	F. nubicola
Fvb1	6140001	6150000	F. mandschurica	F. iinumae	F. pentaphylla
Fvb1	6180001	6190000	F. nubicola	F. pentaphylla	F. chinensis
Fvb1	6240001	6250000	F. daltoniana	F. chinensis	F. mandschurica
Fvb1	6240001	6250000	F. daltoniana	F. nipponica	F. mandschurica
Fvb1	6240001	6250000	F. daltoniana	F. nubicola	F. mandschurica
Fvb1	6240001	6250000	F. daltoniana	F. pentaphylla	F. mandschurica
Fvb1	6240001	6250000	F. daltoniana	F. chinensis	F. vesca
Fvb1	6240001	6250000	F. daltoniana	F. pentaphylla	F. vesca
Fvb1	6260001	6270000	F. pentaphylla	F. nipponica	F. chinensis
Fvb1	6260001	6270000	F. iinumae	F. chinensis	F. vesca
Fvb1	6260001	6270000	F. nilgerrensis	F. chinensis	F. vesca
Fvb1	6260001	6270000	F. iinumae	F. nipponica	F. vesca
Fvb1	6260001	6270000	F. nilgerrensis	F. nipponica	F. vesca
Fvb1	6290001	6300000	F. pentaphylla	F. nipponica	F. chinensis
Fvb1	6300001	6310000	F. vesca	F. mandschurica	F. chinensis
Fvb1	6300001	6310000	F. vesca	F. mandschurica	F. pentaphylla
Fvb1	6310001	6320000	F. nilgerrensis	F. daltoniana	F. chinensis
Fvb1	6310001	6320000	F. nubicola	F. pentaphylla	F. chinensis
Fvb1	6310001	6320000	F. chinensis	F. daltoniana	F. iinumae
Fvb1	6310001	6320000	F. nipponica	F. daltoniana	F. iinumae
Fvb1	6310001	6320000	F. pentaphylla	F. daltoniana	F. iinumae
Fvb1	6310001	6320000	F. nilgerrensis	F. daltoniana	F. nipponica
Fvb1	6310001	6320000	F. nilgerrensis	F. daltoniana	F. nubicola
Fvb1	6310001	6320000	F. nilgerrensis	F. daltoniana	F. pentaphylla
Fvb1	6320001	6330000	F. nilgerrensis	F. daltoniana	F. chinensis
Fvb1	6320001	6330000	F. chinensis	F. nubicola	F. daltoniana
Fvb1	6320001	6330000	F. nilgerrensis	F. chinensis	F. mandschurica
Fvb1	6320001	6330000	F. nilgerrensis	F. nipponica	F. mandschurica
Fvb1	6320001	6330000	F. nilgerrensis	F. nubicola	F. mandschurica
Fvb1	6320001	6330000	F. nilgerrensis	F. pentaphylla	F. mandschurica
Fvb1	6320001	6330000	F. nilgerrensis	F. daltoniana	F. nipponica
Fvb1	6320001	6330000	F. nilgerrensis	F. daltoniana	F. nubicola
Fvb1	6320001	6330000	F. nilgerrensis	F. daltoniana	F. pentaphylla
Fvb1	6320001	6330000	F. nilgerrensis	F. chinensis	F. vesca
Fvb1	6320001	6330000	F. nilgerrensis	F. nipponica	F. vesca
Fvb1	6320001	6330000	F. nilgerrensis	F. nubicola	F. vesca
Fvb1	6320001	6330000	F. nilgerrensis	F. pentaphylla	F. vesca
Fvb1	6320001	6330000	F. nilgerrensis	F. chinensis	F. viridis
Fvb1	6320001	6330000	F. nilgerrensis	F. nipponica	F. viridis
Fvb1	6320001	6330000	F. nilgerrensis	F. nubicola	F. viridis
Fvb1	6320001	6330000	F. nilgerrensis	F. pentaphylla	F. viridis
Fvb1	6330001	6340000	F. chinensis	F. pentaphylla	F. nilgerrensis
Fvb1	6340001	6350000	F. iinumae	F. daltoniana	F. mandschurica
Fvb1	6340001	6350000	F. iinumae	F. nilgerrensis	F. mandschurica
Fvb1	6340001	6350000	F. iinumae	F. mandschurica	F. viridis
Fvb1	6350001	6360000	F. nubicola	F. pentaphylla	F. chinensis
Fvb1	6370001	6380000	F. vesca	F. mandschurica	F. iinumae
Fvb1	6380001	6390000	F. nipponica	F. chinensis	F. nubicola
Fvb1	6400001	6410000	F. pentaphylla	F. nipponica	F. chinensis
Fvb1	6410001	6420000	F. pentaphylla	F. nipponica	F. chinensis
Fvb1	6410001	6420000	F. nipponica	F. chinensis	F. nubicola
Fvb1	6420001	6430000	F. pentaphylla	F. nipponica	F. chinensis
Fvb1	6420001	6430000	F. iinumae	F. daltoniana	F. mandschurica
Fvb1	6430001	6440000	F. pentaphylla	F. nipponica	F. chinensis
Fvb1	6440001	6450000	F. pentaphylla	F. nipponica	F. chinensis
Fvb1	6450001	6460000	F. vesca	F. mandschurica	F. chinensis
Fvb1	6450001	6460000	F. vesca	F. mandschurica	F. daltoniana
Fvb1	6450001	6460000	F. chinensis	F. daltoniana	F. iinumae
Fvb1	6450001	6460000	F. nipponica	F. daltoniana	F. iinumae
Fvb1	6450001	6460000	F. nubicola	F. daltoniana	F. iinumae
Fvb1	6450001	6460000	F. pentaphylla	F. daltoniana	F. iinumae
Fvb1	6450001	6460000	F. chinensis	F. nilgerrensis	F. iinumae
Fvb1	6450001	6460000	F. pentaphylla	F. nilgerrensis	F. iinumae
Fvb1	6450001	6460000	F. vesca	F. mandschurica	F. pentaphylla
Fvb1	6450001	6460000	F. mandschurica	F. chinensis	F. viridis
Fvb1	6450001	6460000	F. mandschurica	F. pentaphylla	F. viridis
Fvb1	6520001	6530000	F. pentaphylla	F. nipponica	F. chinensis
Fvb1	6570001	6580000	F. pentaphylla	F. nipponica	F. chinensis
Fvb1	6580001	6590000	F. iinumae	F. daltoniana	F. mandschurica
Fvb1	6580001	6590000	F. iinumae	F. chinensis	F. vesca
Fvb1	6580001	6590000	F. iinumae	F. nipponica	F. vesca
Fvb1	6580001	6590000	F. iinumae	F. nubicola	F. vesca
Fvb1	6580001	6590000	F. iinumae	F. pentaphylla	F. vesca
Fvb1	6600001	6610000	F. pentaphylla	F. nipponica	F. chinensis
Fvb1	6620001	6630000	F. pentaphylla	F. nipponica	F. chinensis
Fvb1	6640001	6650000	F. nilgerrensis	F. daltoniana	F. chinensis
Fvb1	6640001	6650000	F. nilgerrensis	F. daltoniana	F. nipponica
Fvb1	6640001	6650000	F. nipponica	F. chinensis	F. nubicola
Fvb1	6640001	6650000	F. nilgerrensis	F. daltoniana	F. nubicola
Fvb1	6640001	6650000	F. nilgerrensis	F. daltoniana	F. pentaphylla
Fvb1	6680001	6690000	F. iinumae	F. daltoniana	F. mandschurica
Fvb1	6680001	6690000	F. iinumae	F. daltoniana	F. vesca
Fvb1	6680001	6690000	F. iinumae	F. nilgerrensis	F. vesca
Fvb1	6710001	6720000	F. mandschurica	F. iinumae	F. chinensis
Fvb1	6710001	6720000	F. pentaphylla	F. nipponica	F. chinensis
Fvb1	6710001	6720000	F. mandschurica	F. iinumae	F. nipponica
Fvb1	6710001	6720000	F. mandschurica	F. iinumae	F. nubicola
Fvb1	6710001	6720000	F. mandschurica	F. iinumae	F. pentaphylla
Fvb1	6720001	6730000	F. pentaphylla	F. nipponica	F. chinensis
Fvb1	6730001	6740000	F. iinumae	F. viridis	F. chinensis
Fvb1	6730001	6740000	F. iinumae	F. daltoniana	F. mandschurica
Fvb1	6730001	6740000	F. iinumae	F. nilgerrensis	F. mandschurica
Fvb1	6730001	6740000	F. iinumae	F. viridis	F. nipponica
Fvb1	6730001	6740000	F. iinumae	F. viridis	F. nubicola
Fvb1	6730001	6740000	F. iinumae	F. viridis	F. pentaphylla
Fvb1	6730001	6740000	F. iinumae	F. chinensis	F. vesca
Fvb1	6730001	6740000	F. iinumae	F. daltoniana	F. vesca
Fvb1	6730001	6740000	F. iinumae	F. nilgerrensis	F. vesca
Fvb1	6730001	6740000	F. iinumae	F. nipponica	F. vesca
Fvb1	6730001	6740000	F. iinumae	F. nubicola	F. vesca
Fvb1	6730001	6740000	F. iinumae	F. pentaphylla	F. vesca
Fvb1	6740001	6750000	F. nubicola	F. pentaphylla	F. chinensis
Fvb1	6750001	6760000	F. nubicola	F. pentaphylla	F. chinensis
Fvb1	6750001	6760000	F. nipponica	F. chinensis	F. nubicola
Fvb1	6760001	6770000	F. nipponica	F. chinensis	F. nubicola
Fvb1	6780001	6790000	F. pentaphylla	F. nipponica	F. chinensis
Fvb1	6830001	6840000	F. pentaphylla	F. nipponica	F. chinensis
Fvb1	6840001	6850000	F. nubicola	F. pentaphylla	F. chinensis
Fvb1	6890001	6900000	F. pentaphylla	F. nipponica	F. chinensis
Fvb1	6890001	6900000	F. daltoniana	F. chinensis	F. mandschurica
Fvb1	6890001	6900000	F. daltoniana	F. nipponica	F. mandschurica
Fvb1	6920001	6930000	F. pentaphylla	F. nipponica	F. chinensis
Fvb1	6920001	6930000	F. iinumae	F. pentaphylla	F. vesca
Fvb1	6930001	6940000	F. pentaphylla	F. nipponica	F. chinensis
Fvb1	6950001	6960000	F. pentaphylla	F. nipponica	F. chinensis
Fvb1	6960001	6970000	F. viridis	F. iinumae	F. daltoniana
Fvb1	6960001	6970000	F. chinensis	F. daltoniana	F. iinumae
Fvb1	6960001	6970000	F. nubicola	F. daltoniana	F. iinumae
Fvb1	6960001	6970000	F. pentaphylla	F. daltoniana	F. iinumae
Fvb1	6960001	6970000	F. chinensis	F. nilgerrensis	F. iinumae
Fvb1	6960001	6970000	F. nubicola	F. nilgerrensis	F. iinumae
Fvb1	6960001	6970000	F. pentaphylla	F. nilgerrensis	F. iinumae
Fvb1	6960001	6970000	F. chinensis	F. nipponica	F. iinumae
Fvb1	6960001	6970000	F. nilgerrensis	F. nipponica	F. mandschurica
Fvb1	6960001	6970000	F. nubicola	F. nipponica	F. mandschurica
Fvb1	6960001	6970000	F. viridis	F. iinumae	F. nilgerrensis
Fvb1	6960001	6970000	F. mandschurica	F. iinumae	F. nipponica
Fvb1	6960001	6970000	F. daltoniana	F. nipponica	F. vesca
Fvb1	6960001	6970000	F. nilgerrensis	F. nipponica	F. vesca
Fvb1	6960001	6970000	F. nubicola	F. nipponica	F. vesca
Fvb1	6960001	6970000	F. nilgerrensis	F. nipponica	F. viridis
Fvb1	6970001	6980000	F. vesca	F. mandschurica	F. chinensis
Fvb1	6970001	6980000	F. daltoniana	F. pentaphylla	F. mandschurica
Fvb1	6970001	6980000	F. iinumae	F. pentaphylla	F. vesca
Fvb1	7010001	7020000	F. iinumae	F. daltoniana	F. mandschurica
Fvb1	7010001	7020000	F. nipponica	F. chinensis	F. nubicola
Fvb1	7010001	7020000	F. iinumae	F. daltoniana	F. vesca
Fvb1	7010001	7020000	F. iinumae	F. nilgerrensis	F. vesca
Fvb1	7030001	7040000	F. pentaphylla	F. nipponica	F. chinensis
Fvb1	7030001	7040000	F. iinumae	F. viridis	F. pentaphylla
Fvb1	7030001	7040000	F. daltoniana	F. nubicola	F. viridis
Fvb1	7030001	7040000	F. mandschurica	F. nubicola	F. viridis
Fvb1	7030001	7040000	F. nilgerrensis	F. nubicola	F. viridis
Fvb1	7030001	7040000	F. vesca	F. nubicola	F. viridis
Fvb1	7030001	7040000	F. daltoniana	F. pentaphylla	F. viridis
Fvb1	7030001	7040000	F. vesca	F. pentaphylla	F. viridis
Fvb1	7040001	7050000	F. pentaphylla	F. nipponica	F. chinensis
Fvb1	7050001	7060000	F. pentaphylla	F. nipponica	F. chinensis
Fvb1	7070001	7080000	F. vesca	F. mandschurica	F. daltoniana
Fvb1	7070001	7080000	F. vesca	F. mandschurica	F. pentaphylla
Fvb1	7070001	7080000	F. vesca	F. nilgerrensis	F. viridis
Fvb1	7070001	7080000	F. vesca	F. nubicola	F. viridis
Fvb1	7100001	7110000	F. iinumae	F. viridis	F. chinensis
Fvb1	7100001	7110000	F. nilgerrensis	F. chinensis	F. mandschurica
Fvb1	7100001	7110000	F. iinumae	F. daltoniana	F. mandschurica
Fvb1	7100001	7110000	F. nilgerrensis	F. nipponica	F. mandschurica
Fvb1	7100001	7110000	F. nubicola	F. nipponica	F. mandschurica
Fvb1	7100001	7110000	F. vesca	F. mandschurica	F. nipponica
Fvb1	7100001	7110000	F. iinumae	F. viridis	F. nipponica
Fvb1	7100001	7110000	F. iinumae	F. viridis	F. nubicola
Fvb1	7100001	7110000	F. nilgerrensis	F. daltoniana	F. pentaphylla
Fvb1	7100001	7110000	F. iinumae	F. viridis	F. pentaphylla
Fvb1	7100001	7110000	F. iinumae	F. chinensis	F. vesca
Fvb1	7100001	7110000	F. iinumae	F. daltoniana	F. vesca
Fvb1	7100001	7110000	F. iinumae	F. nilgerrensis	F. vesca
Fvb1	7100001	7110000	F. iinumae	F. nipponica	F. vesca
Fvb1	7100001	7110000	F. iinumae	F. nubicola	F. vesca
Fvb1	7100001	7110000	F. iinumae	F. pentaphylla	F. vesca
Fvb1	7100001	7110000	F. nilgerrensis	F. chinensis	F. viridis
Fvb1	7100001	7110000	F. iinumae	F. mandschurica	F. viridis
Fvb1	7100001	7110000	F. nilgerrensis	F. nipponica	F. viridis
Fvb1	7120001	7130000	F. pentaphylla	F. nipponica	F. chinensis
Fvb1	7160001	7170000	F. iinumae	F. mandschurica	F. viridis
Fvb1	7170001	7180000	F. iinumae	F. mandschurica	F. viridis
Fvb1	7250001	7260000	F. nilgerrensis	F. daltoniana	F. nubicola
Fvb1	7260001	7270000	F. nipponica	F. chinensis	F. nubicola
Fvb1	7310001	7320000	F. vesca	F. mandschurica	F. chinensis
Fvb1	7310001	7320000	F. vesca	F. mandschurica	F. daltoniana
Fvb1	7310001	7320000	F. vesca	F. mandschurica	F. nipponica
Fvb1	7310001	7320000	F. vesca	F. mandschurica	F. nubicola
Fvb1	7310001	7320000	F. vesca	F. mandschurica	F. pentaphylla
Fvb1	7350001	7360000	F. nilgerrensis	F. daltoniana	F. chinensis
Fvb1	7350001	7360000	F. nilgerrensis	F. daltoniana	F. nipponica
Fvb1	7350001	7360000	F. nilgerrensis	F. daltoniana	F. nubicola
Fvb1	7350001	7360000	F. nilgerrensis	F. daltoniana	F. pentaphylla
Fvb1	7430001	7440000	F. viridis	F. iinumae	F. daltoniana
Fvb1	7440001	7450000	F. nubicola	F. pentaphylla	F. chinensis
Fvb1	7440001	7450000	F. daltoniana	F. chinensis	F. mandschurica
Fvb1	7440001	7450000	F. nilgerrensis	F. chinensis	F. mandschurica
Fvb1	7440001	7450000	F. nilgerrensis	F. nipponica	F. mandschurica
Fvb1	7440001	7450000	F. nilgerrensis	F. nubicola	F. mandschurica
Fvb1	7440001	7450000	F. daltoniana	F. pentaphylla	F. mandschurica
Fvb1	7440001	7450000	F. nilgerrensis	F. pentaphylla	F. mandschurica
Fvb1	7440001	7450000	F. daltoniana	F. chinensis	F. vesca
Fvb1	7440001	7450000	F. nilgerrensis	F. chinensis	F. vesca
Fvb1	7440001	7450000	F. nilgerrensis	F. nipponica	F. vesca
Fvb1	7440001	7450000	F. nilgerrensis	F. nubicola	F. vesca
Fvb1	7440001	7450000	F. daltoniana	F. pentaphylla	F. vesca
Fvb1	7440001	7450000	F. nilgerrensis	F. pentaphylla	F. vesca
Fvb1	7440001	7450000	F. daltoniana	F. chinensis	F. viridis
Fvb1	7440001	7450000	F. nilgerrensis	F. chinensis	F. viridis
Fvb1	7440001	7450000	F. nilgerrensis	F. nipponica	F. viridis
Fvb1	7440001	7450000	F. nilgerrensis	F. nubicola	F. viridis
Fvb1	7440001	7450000	F. daltoniana	F. pentaphylla	F. viridis
Fvb1	7440001	7450000	F. nilgerrensis	F. pentaphylla	F. viridis
Fvb1	7450001	7460000	F. pentaphylla	F. nipponica	F. chinensis
Fvb1	7450001	7460000	F. iinumae	F. viridis	F. chinensis
Fvb1	7450001	7460000	F. chinensis	F. nubicola	F. daltoniana
Fvb1	7450001	7460000	F. iinumae	F. viridis	F. pentaphylla
Fvb1	7460001	7470000	F. mandschurica	F. iinumae	F. chinensis
Fvb1	7460001	7470000	F. vesca	F. mandschurica	F. chinensis
Fvb1	7460001	7470000	F. nubicola	F. pentaphylla	F. chinensis
Fvb1	7460001	7470000	F. nubicola	F. daltoniana	F. iinumae
Fvb1	7460001	7470000	F. nubicola	F. nilgerrensis	F. iinumae
Fvb1	7460001	7470000	F. nubicola	F. pentaphylla	F. iinumae
Fvb1	7460001	7470000	F. nubicola	F. chinensis	F. mandschurica
Fvb1	7460001	7470000	F. nubicola	F. pentaphylla	F. mandschurica
Fvb1	7460001	7470000	F. vesca	F. mandschurica	F. nilgerrensis
Fvb1	7460001	7470000	F. mandschurica	F. iinumae	F. pentaphylla
Fvb1	7460001	7470000	F. vesca	F. mandschurica	F. pentaphylla
Fvb1	7460001	7470000	F. nubicola	F. pentaphylla	F. vesca
Fvb1	7460001	7470000	F. vesca	F. pentaphylla	F. viridis
Fvb1	7500001	7510000	F. mandschurica	F. iinumae	F. chinensis
Fvb1	7500001	7510000	F. mandschurica	F. iinumae	F. nipponica
Fvb1	7500001	7510000	F. nipponica	F. chinensis	F. nubicola
Fvb1	7500001	7510000	F. nilgerrensis	F. daltoniana	F. nubicola
Fvb1	7500001	7510000	F. mandschurica	F. iinumae	F. nubicola
Fvb1	7500001	7510000	F. nilgerrensis	F. daltoniana	F. pentaphylla
Fvb1	7500001	7510000	F. mandschurica	F. iinumae	F. pentaphylla
Fvb1	7500001	7510000	F. mandschurica	F. chinensis	F. viridis
Fvb1	7500001	7510000	F. vesca	F. chinensis	F. viridis
Fvb1	7500001	7510000	F. vesca	F. daltoniana	F. viridis
Fvb1	7500001	7510000	F. vesca	F. nilgerrensis	F. viridis
Fvb1	7500001	7510000	F. mandschurica	F. nipponica	F. viridis
Fvb1	7500001	7510000	F. vesca	F. nipponica	F. viridis
Fvb1	7500001	7510000	F. mandschurica	F. nubicola	F. viridis
Fvb1	7500001	7510000	F. vesca	F. nubicola	F. viridis
Fvb1	7500001	7510000	F. mandschurica	F. pentaphylla	F. viridis
Fvb1	7500001	7510000	F. vesca	F. pentaphylla	F. viridis
Fvb1	7510001	7520000	F. pentaphylla	F. nipponica	F. chinensis
Fvb1	7510001	7520000	F. nilgerrensis	F. daltoniana	F. pentaphylla
Fvb1	7540001	7550000	F. pentaphylla	F. nipponica	F. chinensis
Fvb1	7560001	7570000	F. pentaphylla	F. nipponica	F. chinensis
Fvb1	7570001	7580000	F. iinumae	F. nilgerrensis	F. mandschurica
Fvb1	7570001	7580000	F. iinumae	F. nilgerrensis	F. vesca
Fvb1	7580001	7590000	F. mandschurica	F. iinumae	F. chinensis
Fvb1	7580001	7590000	F. nubicola	F. pentaphylla	F. chinensis
Fvb1	7580001	7590000	F. mandschurica	F. iinumae	F. nubicola
Fvb1	7580001	7590000	F. mandschurica	F. iinumae	F. pentaphylla
Fvb1	7580001	7590000	F. iinumae	F. mandschurica	F. viridis
Fvb1	7600001	7610000	F. pentaphylla	F. nipponica	F. chinensis
Fvb1	7600001	7610000	F. daltoniana	F. chinensis	F. mandschurica
Fvb1	7600001	7610000	F. daltoniana	F. nipponica	F. mandschurica
Fvb1	7600001	7610000	F. daltoniana	F. pentaphylla	F. mandschurica
Fvb1	7600001	7610000	F. daltoniana	F. chinensis	F. vesca
Fvb1	7600001	7610000	F. daltoniana	F. nipponica	F. vesca
Fvb1	7600001	7610000	F. daltoniana	F. nubicola	F. vesca
Fvb1	7600001	7610000	F. daltoniana	F. nubicola	F. viridis
Fvb1	7610001	7620000	F. nilgerrensis	F. daltoniana	F. chinensis
Fvb1	7610001	7620000	F. chinensis	F. nubicola	F. daltoniana
Fvb1	7610001	7620000	F. pentaphylla	F. nubicola	F. daltoniana
Fvb1	7610001	7620000	F. nilgerrensis	F. chinensis	F. mandschurica
Fvb1	7610001	7620000	F. nilgerrensis	F. nipponica	F. mandschurica
Fvb1	7610001	7620000	F. nilgerrensis	F. nubicola	F. mandschurica
Fvb1	7610001	7620000	F. nilgerrensis	F. pentaphylla	F. mandschurica
Fvb1	7610001	7620000	F. nilgerrensis	F. daltoniana	F. nipponica
Fvb1	7610001	7620000	F. nilgerrensis	F. daltoniana	F. nubicola
Fvb1	7610001	7620000	F. nilgerrensis	F. daltoniana	F. pentaphylla
Fvb1	7610001	7620000	F. nilgerrensis	F. chinensis	F. vesca
Fvb1	7610001	7620000	F. nilgerrensis	F. nipponica	F. vesca
Fvb1	7610001	7620000	F. nilgerrensis	F. nubicola	F. vesca
Fvb1	7610001	7620000	F. nilgerrensis	F. pentaphylla	F. vesca
Fvb1	7650001	7660000	F. nubicola	F. pentaphylla	F. chinensis
Fvb1	7680001	7690000	F. nubicola	F. pentaphylla	F. chinensis
Fvb1	7680001	7690000	F. iinumae	F. viridis	F. chinensis
Fvb1	7680001	7690000	F. vesca	F. mandschurica	F. daltoniana
Fvb1	7680001	7690000	F. iinumae	F. daltoniana	F. mandschurica
Fvb1	7680001	7690000	F. iinumae	F. nilgerrensis	F. mandschurica
Fvb1	7680001	7690000	F. vesca	F. mandschurica	F. nilgerrensis
Fvb1	7680001	7690000	F. vesca	F. mandschurica	F. nipponica
Fvb1	7680001	7690000	F. iinumae	F. viridis	F. nipponica
Fvb1	7680001	7690000	F. vesca	F. mandschurica	F. nubicola
Fvb1	7680001	7690000	F. iinumae	F. viridis	F. nubicola
Fvb1	7680001	7690000	F. vesca	F. mandschurica	F. pentaphylla
Fvb1	7680001	7690000	F. iinumae	F. viridis	F. pentaphylla
Fvb1	7680001	7690000	F. vesca	F. chinensis	F. viridis
Fvb1	7680001	7690000	F. vesca	F. daltoniana	F. viridis
Fvb1	7680001	7690000	F. vesca	F. nipponica	F. viridis
Fvb1	7680001	7690000	F. vesca	F. pentaphylla	F. viridis
Fvb1	7700001	7710000	F. nilgerrensis	F. daltoniana	F. chinensis
Fvb1	7700001	7710000	F. vesca	F. mandschurica	F. chinensis
Fvb1	7700001	7710000	F. vesca	F. mandschurica	F. daltoniana
Fvb1	7700001	7710000	F. nilgerrensis	F. nipponica	F. mandschurica
Fvb1	7700001	7710000	F. nilgerrensis	F. nubicola	F. mandschurica
Fvb1	7700001	7710000	F. nilgerrensis	F. pentaphylla	F. mandschurica
Fvb1	7700001	7710000	F. vesca	F. mandschurica	F. nilgerrensis
Fvb1	7700001	7710000	F. nilgerrensis	F. daltoniana	F. nipponica
Fvb1	7700001	7710000	F. vesca	F. mandschurica	F. nipponica
Fvb1	7700001	7710000	F. nilgerrensis	F. daltoniana	F. nubicola
Fvb1	7700001	7710000	F. mandschurica	F. iinumae	F. nubicola
Fvb1	7700001	7710000	F. nilgerrensis	F. daltoniana	F. pentaphylla
Fvb1	7700001	7710000	F. mandschurica	F. iinumae	F. pentaphylla
Fvb1	7700001	7710000	F. nilgerrensis	F. chinensis	F. vesca
Fvb1	7700001	7710000	F. nilgerrensis	F. nipponica	F. vesca
Fvb1	7700001	7710000	F. nilgerrensis	F. nubicola	F. vesca
Fvb1	7700001	7710000	F. nilgerrensis	F. pentaphylla	F. vesca
Fvb1	7700001	7710000	F. vesca	F. chinensis	F. viridis
Fvb1	7700001	7710000	F. vesca	F. daltoniana	F. viridis
Fvb1	7700001	7710000	F. vesca	F. mandschurica	F. viridis
Fvb1	7700001	7710000	F. nilgerrensis	F. nipponica	F. viridis
Fvb1	7700001	7710000	F. vesca	F. nipponica	F. viridis
Fvb1	7700001	7710000	F. nilgerrensis	F. nubicola	F. viridis
Fvb1	7700001	7710000	F. nilgerrensis	F. pentaphylla	F. viridis
Fvb1	7710001	7720000	F. iinumae	F. nubicola	F. vesca
Fvb1	7710001	7720000	F. iinumae	F. pentaphylla	F. vesca
Fvb1	7720001	7730000	F. vesca	F. mandschurica	F. chinensis
Fvb1	7720001	7730000	F. vesca	F. mandschurica	F. daltoniana
Fvb1	7720001	7730000	F. iinumae	F. daltoniana	F. mandschurica
Fvb1	7720001	7730000	F. iinumae	F. nilgerrensis	F. mandschurica
Fvb1	7720001	7730000	F. daltoniana	F. pentaphylla	F. mandschurica
Fvb1	7720001	7730000	F. vesca	F. mandschurica	F. nilgerrensis
Fvb1	7720001	7730000	F. vesca	F. mandschurica	F. nubicola
Fvb1	7720001	7730000	F. vesca	F. mandschurica	F. pentaphylla
Fvb1	7720001	7730000	F. iinumae	F. viridis	F. pentaphylla
Fvb1	7720001	7730000	F. vesca	F. chinensis	F. viridis
Fvb1	7720001	7730000	F. vesca	F. daltoniana	F. viridis
Fvb1	7720001	7730000	F. iinumae	F. mandschurica	F. viridis
Fvb1	7720001	7730000	F. vesca	F. mandschurica	F. viridis
Fvb1	7720001	7730000	F. vesca	F. nilgerrensis	F. viridis
Fvb1	7720001	7730000	F. vesca	F. nubicola	F. viridis
Fvb1	7720001	7730000	F. vesca	F. pentaphylla	F. viridis
Fvb1	7730001	7740000	F. iinumae	F. daltoniana	F. mandschurica
Fvb1	7730001	7740000	F. nipponica	F. chinensis	F. nubicola
Fvb1	7730001	7740000	F. iinumae	F. daltoniana	F. vesca
Fvb1	7730001	7740000	F. iinumae	F. nipponica	F. vesca
Fvb1	7750001	7760000	F. pentaphylla	F. nipponica	F. chinensis
Fvb1	7750001	7760000	F. vesca	F. mandschurica	F. viridis
Fvb1	7770001	7780000	F. pentaphylla	F. nipponica	F. chinensis
Fvb1	7770001	7780000	F. chinensis	F. daltoniana	F. iinumae
Fvb1	7770001	7780000	F. nipponica	F. daltoniana	F. iinumae
Fvb1	7770001	7780000	F. nipponica	F. nilgerrensis	F. iinumae
Fvb1	7770001	7780000	F. mandschurica	F. iinumae	F. nubicola
Fvb1	7770001	7780000	F. mandschurica	F. nubicola	F. viridis
Fvb1	7780001	7790000	F. vesca	F. mandschurica	F. daltoniana
Fvb1	7780001	7790000	F. vesca	F. mandschurica	F. nilgerrensis
Fvb1	7780001	7790000	F. vesca	F. mandschurica	F. nipponica
Fvb1	7780001	7790000	F. vesca	F. mandschurica	F. pentaphylla
Fvb1	7790001	7800000	F. daltoniana	F. chinensis	F. mandschurica
Fvb1	7790001	7800000	F. nilgerrensis	F. chinensis	F. mandschurica
Fvb1	7820001	7830000	F. pentaphylla	F. nipponica	F. chinensis
Fvb1	7830001	7840000	F. vesca	F. mandschurica	F. viridis
Fvb1	7840001	7850000	F. nilgerrensis	F. daltoniana	F. chinensis
Fvb1	7840001	7850000	F. nilgerrensis	F. daltoniana	F. nipponica
Fvb1	7840001	7850000	F. nilgerrensis	F. daltoniana	F. nubicola
Fvb1	7840001	7850000	F. nilgerrensis	F. daltoniana	F. pentaphylla
Fvb1	7840001	7850000	F. vesca	F. mandschurica	F. viridis
Fvb1	7850001	7860000	F. iinumae	F. mandschurica	F. viridis
Fvb1	7980001	7990000	F. pentaphylla	F. nipponica	F. chinensis
Fvb1	7990001	8000000	F. pentaphylla	F. nipponica	F. chinensis
Fvb1	8020001	8030000	F. nubicola	F. pentaphylla	F. chinensis
Fvb1	8050001	8060000	F. iinumae	F. daltoniana	F. mandschurica
Fvb1	8050001	8060000	F. nilgerrensis	F. nubicola	F. mandschurica
Fvb1	8050001	8060000	F. iinumae	F. nubicola	F. vesca
Fvb1	8070001	8080000	F. pentaphylla	F. nipponica	F. chinensis
Fvb1	8070001	8080000	F. daltoniana	F. nipponica	F. mandschurica
Fvb1	8070001	8080000	F. daltoniana	F. nubicola	F. mandschurica
Fvb1	8070001	8080000	F. daltoniana	F. pentaphylla	F. mandschurica
Fvb1	8070001	8080000	F. daltoniana	F. chinensis	F. viridis
Fvb1	8070001	8080000	F. daltoniana	F. nipponica	F. viridis
Fvb1	8070001	8080000	F. daltoniana	F. nubicola	F. viridis
Fvb1	8070001	8080000	F. daltoniana	F. pentaphylla	F. viridis
Fvb1	8090001	8100000	F. pentaphylla	F. nipponica	F. chinensis
Fvb1	8100001	8110000	F. pentaphylla	F. nipponica	F. chinensis
Fvb1	8110001	8120000	F. pentaphylla	F. nipponica	F. chinensis
Fvb1	8120001	8130000	F. nubicola	F. pentaphylla	F. chinensis
Fvb1	8120001	8130000	F. daltoniana	F. chinensis	F. viridis
Fvb1	8120001	8130000	F. vesca	F. chinensis	F. viridis
Fvb1	8120001	8130000	F. daltoniana	F. nipponica	F. viridis
Fvb1	8120001	8130000	F. vesca	F. nipponica	F. viridis
Fvb1	8120001	8130000	F. daltoniana	F. nubicola	F. viridis
Fvb1	8120001	8130000	F. vesca	F. nubicola	F. viridis
Fvb1	8120001	8130000	F. daltoniana	F. pentaphylla	F. viridis
Fvb1	8120001	8130000	F. vesca	F. pentaphylla	F. viridis
Fvb1	8180001	8190000	F. pentaphylla	F. nipponica	F. chinensis
Fvb1	8190001	8200000	F. pentaphylla	F. nipponica	F. chinensis
Fvb1	8190001	8200000	F. chinensis	F. nilgerrensis	F. iinumae
Fvb1	8190001	8200000	F. nubicola	F. nilgerrensis	F. iinumae
Fvb1	8190001	8200000	F. pentaphylla	F. nilgerrensis	F. iinumae
Fvb1	8200001	8210000	F. nilgerrensis	F. daltoniana	F. chinensis
Fvb1	8200001	8210000	F. pentaphylla	F. nipponica	F. chinensis
Fvb1	8200001	8210000	F. pentaphylla	F. nubicola	F. daltoniana
Fvb1	8200001	8210000	F. nilgerrensis	F. daltoniana	F. nipponica
Fvb1	8200001	8210000	F. nilgerrensis	F. daltoniana	F. nubicola
Fvb1	8200001	8210000	F. iinumae	F. mandschurica	F. viridis
Fvb1	8200001	8210000	F. vesca	F. mandschurica	F. viridis
Fvb1	8210001	8220000	F. pentaphylla	F. nipponica	F. chinensis
Fvb1	8210001	8220000	F. iinumae	F. nilgerrensis	F. mandschurica
Fvb1	8210001	8220000	F. iinumae	F. nilgerrensis	F. vesca
Fvb1	8230001	8240000	F. mandschurica	F. iinumae	F. chinensis
Fvb1	8230001	8240000	F. chinensis	F. nubicola	F. daltoniana
Fvb1	8230001	8240000	F. chinensis	F. nilgerrensis	F. iinumae
Fvb1	8230001	8240000	F. nipponica	F. nilgerrensis	F. iinumae
Fvb1	8240001	8250000	F. pentaphylla	F. nipponica	F. chinensis
Fvb1	8250001	8260000	F. pentaphylla	F. nipponica	F. chinensis
Fvb1	8260001	8270000	F. pentaphylla	F. nipponica	F. chinensis
Fvb1	8270001	8280000	F. pentaphylla	F. nipponica	F. chinensis
Fvb1	8280001	8290000	F. pentaphylla	F. nipponica	F. chinensis
Fvb1	8290001	8300000	F. nilgerrensis	F. daltoniana	F. chinensis
Fvb1	8290001	8300000	F. nilgerrensis	F. daltoniana	F. nubicola
Fvb1	8300001	8310000	F. iinumae	F. nubicola	F. vesca
Fvb1	8300001	8310000	F. iinumae	F. pentaphylla	F. vesca
Fvb1	8360001	8370000	F. nipponica	F. daltoniana	F. iinumae
Fvb1	8360001	8370000	F. nubicola	F. daltoniana	F. iinumae
Fvb1	8360001	8370000	F. pentaphylla	F. daltoniana	F. iinumae
Fvb1	8360001	8370000	F. iinumae	F. daltoniana	F. mandschurica
Fvb1	8360001	8370000	F. vesca	F. mandschurica	F. nipponica
Fvb1	8360001	8370000	F. vesca	F. mandschurica	F. nubicola
Fvb1	8360001	8370000	F. vesca	F. mandschurica	F. pentaphylla
Fvb1	8360001	8370000	F. iinumae	F. daltoniana	F. vesca
Fvb1	8360001	8370000	F. iinumae	F. nipponica	F. vesca
Fvb1	8360001	8370000	F. pentaphylla	F. nipponica	F. vesca
Fvb1	8360001	8370000	F. iinumae	F. nubicola	F. vesca
Fvb1	8360001	8370000	F. iinumae	F. pentaphylla	F. vesca
Fvb1	8410001	8420000	F. nubicola	F. pentaphylla	F. chinensis
Fvb1	8410001	8420000	F. iinumae	F. viridis	F. chinensis
Fvb1	8410001	8420000	F. iinumae	F. viridis	F. nipponica
Fvb1	8410001	8420000	F. iinumae	F. viridis	F. nubicola
Fvb1	8410001	8420000	F. iinumae	F. viridis	F. pentaphylla
Fvb1	8410001	8420000	F. mandschurica	F. chinensis	F. viridis
Fvb1	8410001	8420000	F. vesca	F. chinensis	F. viridis
Fvb1	8410001	8420000	F. vesca	F. daltoniana	F. viridis
Fvb1	8410001	8420000	F. vesca	F. nilgerrensis	F. viridis
Fvb1	8410001	8420000	F. mandschurica	F. nipponica	F. viridis
Fvb1	8410001	8420000	F. vesca	F. nipponica	F. viridis
Fvb1	8410001	8420000	F. mandschurica	F. nubicola	F. viridis
Fvb1	8410001	8420000	F. vesca	F. nubicola	F. viridis
Fvb1	8410001	8420000	F. mandschurica	F. pentaphylla	F. viridis
Fvb1	8410001	8420000	F. vesca	F. pentaphylla	F. viridis
Fvb1	8420001	8430000	F. daltoniana	F. chinensis	F. mandschurica
Fvb1	8420001	8430000	F. daltoniana	F. nubicola	F. mandschurica
Fvb1	8420001	8430000	F. daltoniana	F. pentaphylla	F. mandschurica
Fvb1	8420001	8430000	F. daltoniana	F. chinensis	F. vesca
Fvb1	8420001	8430000	F. daltoniana	F. nubicola	F. vesca
Fvb1	8420001	8430000	F. daltoniana	F. pentaphylla	F. vesca
Fvb1	8420001	8430000	F. daltoniana	F. chinensis	F. viridis
Fvb1	8420001	8430000	F. daltoniana	F. nipponica	F. viridis
Fvb1	8420001	8430000	F. daltoniana	F. nubicola	F. viridis
Fvb1	8420001	8430000	F. daltoniana	F. pentaphylla	F. viridis
Fvb1	8440001	8450000	F. nilgerrensis	F. daltoniana	F. nubicola
Fvb1	8440001	8450000	F. nilgerrensis	F. daltoniana	F. pentaphylla
Fvb1	8460001	8470000	F. pentaphylla	F. nipponica	F. chinensis
Fvb1	8460001	8470000	F. iinumae	F. viridis	F. chinensis
Fvb1	8460001	8470000	F. chinensis	F. daltoniana	F. iinumae
Fvb1	8460001	8470000	F. nubicola	F. daltoniana	F. iinumae
Fvb1	8460001	8470000	F. iinumae	F. viridis	F. nipponica
Fvb1	8460001	8470000	F. iinumae	F. viridis	F. nubicola
Fvb1	8460001	8470000	F. iinumae	F. chinensis	F. vesca
Fvb1	8460001	8470000	F. iinumae	F. nilgerrensis	F. vesca
Fvb1	8460001	8470000	F. iinumae	F. nipponica	F. vesca
Fvb1	8460001	8470000	F. iinumae	F. nubicola	F. vesca
Fvb1	8460001	8470000	F. iinumae	F. pentaphylla	F. vesca
Fvb1	8460001	8470000	F. daltoniana	F. nipponica	F. viridis
Fvb1	8480001	8490000	F. nipponica	F. daltoniana	F. iinumae
Fvb1	8480001	8490000	F. vesca	F. mandschurica	F. pentaphylla
Fvb1	8520001	8530000	F. mandschurica	F. iinumae	F. chinensis
Fvb1	8520001	8530000	F. mandschurica	F. iinumae	F. nubicola
Fvb1	8520001	8530000	F. mandschurica	F. iinumae	F. pentaphylla
Fvb1	8570001	8580000	F. mandschurica	F. chinensis	F. viridis
Fvb1	8570001	8580000	F. vesca	F. chinensis	F. viridis
Fvb1	8570001	8580000	F. vesca	F. nilgerrensis	F. viridis
Fvb1	8570001	8580000	F. mandschurica	F. nipponica	F. viridis
Fvb1	8570001	8580000	F. vesca	F. nipponica	F. viridis
Fvb1	8570001	8580000	F. daltoniana	F. nubicola	F. viridis
Fvb1	8570001	8580000	F. mandschurica	F. nubicola	F. viridis
Fvb1	8570001	8580000	F. nilgerrensis	F. nubicola	F. viridis
Fvb1	8570001	8580000	F. vesca	F. nubicola	F. viridis
Fvb1	8570001	8580000	F. mandschurica	F. pentaphylla	F. viridis
Fvb1	8570001	8580000	F. vesca	F. pentaphylla	F. viridis
Fvb1	8580001	8590000	F. mandschurica	F. iinumae	F. nipponica
Fvb1	8590001	8600000	F. mandschurica	F. iinumae	F. nipponica
Fvb1	8590001	8600000	F. vesca	F. nilgerrensis	F. viridis
Fvb1	8590001	8600000	F. vesca	F. nubicola	F. viridis
Fvb1	8600001	8610000	F. nipponica	F. nilgerrensis	F. iinumae
Fvb1	8610001	8620000	F. nipponica	F. daltoniana	F. iinumae
Fvb1	8620001	8630000	F. iinumae	F. viridis	F. chinensis
Fvb1	8620001	8630000	F. vesca	F. mandschurica	F. iinumae
Fvb1	8620001	8630000	F. chinensis	F. nilgerrensis	F. iinumae
Fvb1	8620001	8630000	F. pentaphylla	F. nilgerrensis	F. iinumae
Fvb1	8620001	8630000	F. daltoniana	F. chinensis	F. mandschurica
Fvb1	8620001	8630000	F. iinumae	F. nilgerrensis	F. mandschurica
Fvb1	8620001	8630000	F. daltoniana	F. nipponica	F. mandschurica
Fvb1	8620001	8630000	F. pentaphylla	F. nipponica	F. mandschurica
Fvb1	8620001	8630000	F. daltoniana	F. nubicola	F. mandschurica
Fvb1	8620001	8630000	F. iinumae	F. viridis	F. nipponica
Fvb1	8620001	8630000	F. iinumae	F. viridis	F. nubicola
Fvb1	8620001	8630000	F. iinumae	F. viridis	F. pentaphylla
Fvb1	8620001	8630000	F. daltoniana	F. chinensis	F. vesca
Fvb1	8620001	8630000	F. iinumae	F. chinensis	F. vesca
Fvb1	8620001	8630000	F. daltoniana	F. nipponica	F. vesca
Fvb1	8620001	8630000	F. iinumae	F. nipponica	F. vesca
Fvb1	8620001	8630000	F. daltoniana	F. nubicola	F. vesca
Fvb1	8620001	8630000	F. iinumae	F. nubicola	F. vesca
Fvb1	8620001	8630000	F. mandschurica	F. nipponica	F. viridis
Fvb1	8620001	8630000	F. vesca	F. nipponica	F. viridis
Fvb1	8620001	8630000	F. daltoniana	F. nubicola	F. viridis
Fvb1	8620001	8630000	F. mandschurica	F. nubicola	F. viridis
Fvb1	8620001	8630000	F. vesca	F. nubicola	F. viridis
Fvb1	8640001	8650000	F. pentaphylla	F. nipponica	F. chinensis
Fvb1	8640001	8650000	F. nubicola	F. pentaphylla	F. chinensis
Fvb1	8640001	8650000	F. chinensis	F. nubicola	F. daltoniana
Fvb1	8640001	8650000	F. chinensis	F. nipponica	F. mandschurica
Fvb1	8650001	8660000	F. chinensis	F. nilgerrensis	F. iinumae
Fvb1	8650001	8660000	F. nipponica	F. nilgerrensis	F. iinumae
Fvb1	8650001	8660000	F. viridis	F. iinumae	F. nilgerrensis
Fvb1	8690001	8700000	F. vesca	F. mandschurica	F. chinensis
Fvb1	8690001	8700000	F. vesca	F. mandschurica	F. daltoniana
Fvb1	8690001	8700000	F. vesca	F. mandschurica	F. iinumae
Fvb1	8690001	8700000	F. iinumae	F. daltoniana	F. mandschurica
Fvb1	8690001	8700000	F. vesca	F. mandschurica	F. nilgerrensis
Fvb1	8690001	8700000	F. vesca	F. mandschurica	F. nipponica
Fvb1	8690001	8700000	F. vesca	F. mandschurica	F. nubicola
Fvb1	8690001	8700000	F. vesca	F. mandschurica	F. pentaphylla
Fvb1	8700001	8710000	F. nilgerrensis	F. daltoniana	F. nubicola
Fvb1	8710001	8720000	F. iinumae	F. viridis	F. chinensis
Fvb1	8710001	8720000	F. nilgerrensis	F. nubicola	F. mandschurica
Fvb1	8710001	8720000	F. iinumae	F. viridis	F. pentaphylla
Fvb1	8710001	8720000	F. vesca	F. chinensis	F. viridis
Fvb1	8710001	8720000	F. vesca	F. daltoniana	F. viridis
Fvb1	8710001	8720000	F. nilgerrensis	F. nubicola	F. viridis
Fvb1	8710001	8720000	F. vesca	F. pentaphylla	F. viridis
Fvb1	8740001	8750000	F. daltoniana	F. nipponica	F. mandschurica
Fvb1	8740001	8750000	F. nubicola	F. nipponica	F. mandschurica
Fvb1	8740001	8750000	F. daltoniana	F. nipponica	F. vesca
Fvb1	8740001	8750000	F. iinumae	F. nipponica	F. vesca
Fvb1	8740001	8750000	F. nubicola	F. nipponica	F. vesca
Fvb1	8750001	8760000	F. pentaphylla	F. nipponica	F. chinensis
Fvb1	8780001	8790000	F. iinumae	F. mandschurica	F. viridis
Fvb1	8790001	8800000	F. iinumae	F. chinensis	F. vesca
Fvb1	8790001	8800000	F. iinumae	F. nipponica	F. vesca
Fvb1	8790001	8800000	F. iinumae	F. nubicola	F. vesca
Fvb1	8790001	8800000	F. iinumae	F. pentaphylla	F. vesca
Fvb1	8810001	8820000	F. nipponica	F. chinensis	F. nubicola
Fvb1	8820001	8830000	F. nipponica	F. chinensis	F. nubicola
Fvb1	8840001	8850000	F. vesca	F. mandschurica	F. nubicola
Fvb1	8840001	8850000	F. vesca	F. mandschurica	F. pentaphylla
Fvb1	8840001	8850000	F. vesca	F. chinensis	F. viridis
Fvb1	8840001	8850000	F. vesca	F. nipponica	F. viridis
Fvb1	8840001	8850000	F. vesca	F. nubicola	F. viridis
Fvb1	8840001	8850000	F. vesca	F. pentaphylla	F. viridis
Fvb1	8850001	8860000	F. pentaphylla	F. nipponica	F. chinensis
Fvb1	8900001	8910000	F. vesca	F. chinensis	F. viridis
Fvb1	8900001	8910000	F. vesca	F. nipponica	F. viridis
Fvb1	8900001	8910000	F. vesca	F. nubicola	F. viridis
Fvb1	8900001	8910000	F. vesca	F. pentaphylla	F. viridis
Fvb1	8930001	8940000	F. pentaphylla	F. nipponica	F. chinensis
Fvb1	8940001	8950000	F. pentaphylla	F. nipponica	F. chinensis
Fvb1	8950001	8960000	F. pentaphylla	F. nipponica	F. chinensis
Fvb1	8960001	8970000	F. vesca	F. mandschurica	F. chinensis
Fvb1	8960001	8970000	F. iinumae	F. nilgerrensis	F. mandschurica
Fvb1	8960001	8970000	F. vesca	F. mandschurica	F. nilgerrensis
Fvb1	8960001	8970000	F. vesca	F. chinensis	F. viridis
Fvb1	8980001	8990000	F. iinumae	F. daltoniana	F. vesca
Fvb1	8980001	8990000	F. iinumae	F. nipponica	F. vesca
Fvb1	8980001	8990000	F. iinumae	F. nubicola	F. vesca
Fvb1	8980001	8990000	F. iinumae	F. pentaphylla	F. vesca
Fvb1	9000001	9010000	F. mandschurica	F. iinumae	F. chinensis
Fvb1	9000001	9010000	F. mandschurica	F. iinumae	F. nipponica
Fvb1	9000001	9010000	F. vesca	F. nipponica	F. viridis
Fvb1	9030001	9040000	F. chinensis	F. nilgerrensis	F. iinumae
Fvb1	9030001	9040000	F. nubicola	F. nilgerrensis	F. iinumae
Fvb1	9030001	9040000	F. viridis	F. iinumae	F. nilgerrensis
Fvb1	9050001	9060000	F. iinumae	F. chinensis	F. vesca
Fvb1	9050001	9060000	F. iinumae	F. nipponica	F. vesca
Fvb1	9050001	9060000	F. iinumae	F. nubicola	F. vesca
Fvb1	9050001	9060000	F. iinumae	F. pentaphylla	F. vesca
Fvb1	9070001	9080000	F. viridis	F. iinumae	F. daltoniana
Fvb1	9070001	9080000	F. chinensis	F. daltoniana	F. iinumae
Fvb1	9070001	9080000	F. nipponica	F. daltoniana	F. iinumae
Fvb1	9070001	9080000	F. nubicola	F. daltoniana	F. iinumae
Fvb1	9070001	9080000	F. pentaphylla	F. daltoniana	F. iinumae
Fvb1	9070001	9080000	F. chinensis	F. nilgerrensis	F. iinumae
Fvb1	9070001	9080000	F. nipponica	F. nilgerrensis	F. iinumae
Fvb1	9070001	9080000	F. nubicola	F. nilgerrensis	F. iinumae
Fvb1	9070001	9080000	F. pentaphylla	F. nilgerrensis	F. iinumae
Fvb1	9070001	9080000	F. viridis	F. iinumae	F. nilgerrensis
Fvb1	9080001	9090000	F. mandschurica	F. iinumae	F. chinensis
Fvb1	9080001	9090000	F. viridis	F. iinumae	F. daltoniana
Fvb1	9080001	9090000	F. chinensis	F. daltoniana	F. iinumae
Fvb1	9080001	9090000	F. nipponica	F. daltoniana	F. iinumae
Fvb1	9080001	9090000	F. nubicola	F. daltoniana	F. iinumae
Fvb1	9080001	9090000	F. pentaphylla	F. daltoniana	F. iinumae
Fvb1	9080001	9090000	F. chinensis	F. nilgerrensis	F. iinumae
Fvb1	9080001	9090000	F. nipponica	F. nilgerrensis	F. iinumae
Fvb1	9080001	9090000	F. nubicola	F. nilgerrensis	F. iinumae
Fvb1	9080001	9090000	F. viridis	F. iinumae	F. nilgerrensis
Fvb1	9080001	9090000	F. mandschurica	F. iinumae	F. nipponica
Fvb1	9080001	9090000	F. mandschurica	F. iinumae	F. nubicola
Fvb1	9080001	9090000	F. mandschurica	F. iinumae	F. pentaphylla
Fvb1	9090001	9100000	F. iinumae	F. mandschurica	F. viridis
Fvb1	9090001	9100000	F. vesca	F. mandschurica	F. viridis
Fvb1	9110001	9120000	F. nilgerrensis	F. daltoniana	F. chinensis
Fvb1	9110001	9120000	F. chinensis	F. nubicola	F. daltoniana
Fvb1	9110001	9120000	F. chinensis	F. daltoniana	F. iinumae
Fvb1	9110001	9120000	F. nipponica	F. daltoniana	F. iinumae
Fvb1	9110001	9120000	F. pentaphylla	F. daltoniana	F. iinumae
Fvb1	9110001	9120000	F. iinumae	F. daltoniana	F. mandschurica
Fvb1	9110001	9120000	F. iinumae	F. nilgerrensis	F. mandschurica
Fvb1	9110001	9120000	F. vesca	F. mandschurica	F. nilgerrensis
Fvb1	9110001	9120000	F. nilgerrensis	F. daltoniana	F. nipponica
Fvb1	9110001	9120000	F. nilgerrensis	F. daltoniana	F. nubicola
Fvb1	9110001	9120000	F. nilgerrensis	F. daltoniana	F. pentaphylla
Fvb1	9110001	9120000	F. iinumae	F. chinensis	F. vesca
Fvb1	9110001	9120000	F. iinumae	F. daltoniana	F. vesca
Fvb1	9110001	9120000	F. iinumae	F. nilgerrensis	F. vesca
Fvb1	9110001	9120000	F. iinumae	F. nipponica	F. vesca
Fvb1	9110001	9120000	F. iinumae	F. nubicola	F. vesca
Fvb1	9110001	9120000	F. iinumae	F. pentaphylla	F. vesca
Fvb1	9110001	9120000	F. iinumae	F. mandschurica	F. viridis
Fvb1	9120001	9130000	F. iinumae	F. daltoniana	F. mandschurica
Fvb1	9120001	9130000	F. nilgerrensis	F. nubicola	F. mandschurica
Fvb1	9120001	9130000	F. nipponica	F. chinensis	F. nubicola
Fvb1	9120001	9130000	F. iinumae	F. viridis	F. nubicola
Fvb1	9120001	9130000	F. iinumae	F. chinensis	F. vesca
Fvb1	9120001	9130000	F. iinumae	F. daltoniana	F. vesca
Fvb1	9120001	9130000	F. iinumae	F. nipponica	F. vesca
Fvb1	9120001	9130000	F. iinumae	F. nubicola	F. vesca
Fvb1	9120001	9130000	F. iinumae	F. pentaphylla	F. vesca
Fvb1	9120001	9130000	F. iinumae	F. mandschurica	F. viridis
Fvb1	9120001	9130000	F. nilgerrensis	F. nubicola	F. viridis
Fvb1	9130001	9140000	F. nipponica	F. chinensis	F. nubicola
Fvb1	9190001	9200000	F. pentaphylla	F. nipponica	F. chinensis
Fvb1	9200001	9210000	F. iinumae	F. viridis	F. chinensis
Fvb1	9200001	9210000	F. iinumae	F. viridis	F. nipponica
Fvb1	9200001	9210000	F. nipponica	F. chinensis	F. nubicola
Fvb1	9200001	9210000	F. iinumae	F. viridis	F. nubicola
Fvb1	9200001	9210000	F. iinumae	F. viridis	F. pentaphylla
Fvb1	9210001	9220000	F. pentaphylla	F. nipponica	F. chinensis
Fvb1	9220001	9230000	F. pentaphylla	F. nipponica	F. chinensis
Fvb1	9260001	9270000	F. nilgerrensis	F. daltoniana	F. chinensis
Fvb1	9260001	9270000	F. nipponica	F. chinensis	F. nubicola
Fvb1	9260001	9270000	F. nilgerrensis	F. daltoniana	F. nubicola
Fvb1	9260001	9270000	F. nilgerrensis	F. daltoniana	F. pentaphylla
Fvb1	9300001	9310000	F. daltoniana	F. chinensis	F. mandschurica
Fvb1	9300001	9310000	F. daltoniana	F. nipponica	F. mandschurica
Fvb1	9300001	9310000	F. daltoniana	F. nubicola	F. mandschurica
Fvb1	9300001	9310000	F. daltoniana	F. chinensis	F. vesca
Fvb1	9300001	9310000	F. daltoniana	F. nipponica	F. vesca
Fvb1	9300001	9310000	F. daltoniana	F. nubicola	F. vesca
Fvb1	9310001	9320000	F. daltoniana	F. chinensis	F. viridis
Fvb1	9310001	9320000	F. daltoniana	F. nubicola	F. viridis
Fvb1	9330001	9340000	F. mandschurica	F. iinumae	F. chinensis
Fvb1	9330001	9340000	F. viridis	F. iinumae	F. nilgerrensis
Fvb1	9330001	9340000	F. mandschurica	F. iinumae	F. nipponica
Fvb1	9330001	9340000	F. nipponica	F. chinensis	F. nubicola
Fvb1	9330001	9340000	F. mandschurica	F. iinumae	F. nubicola
Fvb1	9330001	9340000	F. mandschurica	F. iinumae	F. pentaphylla
Fvb1	9360001	9370000	F. pentaphylla	F. nipponica	F. chinensis
Fvb1	9390001	9400000	F. vesca	F. mandschurica	F. chinensis
Fvb1	9390001	9400000	F. vesca	F. mandschurica	F. daltoniana
Fvb1	9390001	9400000	F. vesca	F. mandschurica	F. iinumae
Fvb1	9390001	9400000	F. chinensis	F. nipponica	F. mandschurica
Fvb1	9390001	9400000	F. daltoniana	F. nipponica	F. mandschurica
Fvb1	9390001	9400000	F. nilgerrensis	F. nipponica	F. mandschurica
Fvb1	9390001	9400000	F. nubicola	F. nipponica	F. mandschurica
Fvb1	9390001	9400000	F. daltoniana	F. pentaphylla	F. mandschurica
Fvb1	9390001	9400000	F. nilgerrensis	F. pentaphylla	F. mandschurica
Fvb1	9390001	9400000	F. nubicola	F. pentaphylla	F. mandschurica
Fvb1	9390001	9400000	F. vesca	F. mandschurica	F. nilgerrensis
Fvb1	9390001	9400000	F. vesca	F. mandschurica	F. nipponica
Fvb1	9390001	9400000	F. vesca	F. mandschurica	F. nubicola
Fvb1	9390001	9400000	F. vesca	F. mandschurica	F. pentaphylla
Fvb1	9390001	9400000	F. iinumae	F. chinensis	F. vesca
Fvb1	9390001	9400000	F. daltoniana	F. nipponica	F. vesca
Fvb1	9390001	9400000	F. iinumae	F. nipponica	F. vesca
Fvb1	9390001	9400000	F. nilgerrensis	F. nipponica	F. vesca
Fvb1	9390001	9400000	F. daltoniana	F. pentaphylla	F. vesca
Fvb1	9390001	9400000	F. iinumae	F. pentaphylla	F. vesca
Fvb1	9390001	9400000	F. nilgerrensis	F. pentaphylla	F. vesca
Fvb1	9390001	9400000	F. iinumae	F. mandschurica	F. viridis
Fvb1	9400001	9410000	F. viridis	F. iinumae	F. daltoniana
Fvb1	9400001	9410000	F. chinensis	F. daltoniana	F. iinumae
Fvb1	9400001	9410000	F. nipponica	F. daltoniana	F. iinumae
Fvb1	9400001	9410000	F. nubicola	F. daltoniana	F. iinumae
Fvb1	9400001	9410000	F. pentaphylla	F. daltoniana	F. iinumae
Fvb1	9400001	9410000	F. viridis	F. iinumae	F. nilgerrensis
Fvb1	9410001	9420000	F. pentaphylla	F. nipponica	F. chinensis
Fvb1	9420001	9430000	F. pentaphylla	F. nipponica	F. chinensis
Fvb1	9430001	9440000	F. iinumae	F. viridis	F. nipponica
Fvb1	9430001	9440000	F. iinumae	F. viridis	F. pentaphylla
Fvb1	9430001	9440000	F. iinumae	F. chinensis	F. vesca
Fvb1	9430001	9440000	F. iinumae	F. nilgerrensis	F. vesca
Fvb1	9430001	9440000	F. iinumae	F. nipponica	F. vesca
Fvb1	9430001	9440000	F. iinumae	F. nubicola	F. vesca
Fvb1	9430001	9440000	F. iinumae	F. pentaphylla	F. vesca
Fvb1	9440001	9450000	F. pentaphylla	F. nipponica	F. chinensis
Fvb1	9440001	9450000	F. iinumae	F. viridis	F. chinensis
Fvb1	9440001	9450000	F. iinumae	F. viridis	F. nipponica
Fvb1	9440001	9450000	F. iinumae	F. viridis	F. nubicola
Fvb1	9440001	9450000	F. iinumae	F. viridis	F. pentaphylla
Fvb1	9440001	9450000	F. daltoniana	F. chinensis	F. viridis
Fvb1	9440001	9450000	F. mandschurica	F. chinensis	F. viridis
Fvb1	9440001	9450000	F. nilgerrensis	F. chinensis	F. viridis
Fvb1	9440001	9450000	F. vesca	F. chinensis	F. viridis
Fvb1	9440001	9450000	F. daltoniana	F. nipponica	F. viridis
Fvb1	9440001	9450000	F. mandschurica	F. nipponica	F. viridis
Fvb1	9440001	9450000	F. nilgerrensis	F. nipponica	F. viridis
Fvb1	9440001	9450000	F. vesca	F. nipponica	F. viridis
Fvb1	9440001	9450000	F. daltoniana	F. nubicola	F. viridis
Fvb1	9440001	9450000	F. mandschurica	F. nubicola	F. viridis
Fvb1	9440001	9450000	F. nilgerrensis	F. nubicola	F. viridis
Fvb1	9440001	9450000	F. vesca	F. nubicola	F. viridis
Fvb1	9440001	9450000	F. daltoniana	F. pentaphylla	F. viridis
Fvb1	9440001	9450000	F. mandschurica	F. pentaphylla	F. viridis
Fvb1	9440001	9450000	F. nilgerrensis	F. pentaphylla	F. viridis
Fvb1	9440001	9450000	F. vesca	F. pentaphylla	F. viridis
Fvb1	9460001	9470000	F. pentaphylla	F. nipponica	F. chinensis
Fvb1	9470001	9480000	F. pentaphylla	F. nipponica	F. chinensis
Fvb1	9480001	9490000	F. iinumae	F. nubicola	F. vesca
Fvb1	9500001	9510000	F. pentaphylla	F. nipponica	F. chinensis
Fvb1	9520001	9530000	F. pentaphylla	F. nipponica	F. chinensis
Fvb1	9540001	9550000	F. nipponica	F. chinensis	F. nubicola
Fvb1	9540001	9550000	F. iinumae	F. chinensis	F. vesca
Fvb1	9540001	9550000	F. iinumae	F. nipponica	F. vesca
Fvb1	9540001	9550000	F. iinumae	F. pentaphylla	F. vesca
Fvb1	9550001	9560000	F. pentaphylla	F. nipponica	F. chinensis
Fvb1	9560001	9570000	F. pentaphylla	F. nipponica	F. chinensis
Fvb1	9560001	9570000	F. daltoniana	F. chinensis	F. mandschurica
Fvb1	9560001	9570000	F. iinumae	F. nilgerrensis	F. mandschurica
Fvb1	9560001	9570000	F. daltoniana	F. nipponica	F. mandschurica
Fvb1	9560001	9570000	F. daltoniana	F. nubicola	F. mandschurica
Fvb1	9560001	9570000	F. daltoniana	F. pentaphylla	F. mandschurica
Fvb1	9560001	9570000	F. iinumae	F. viridis	F. nipponica
Fvb1	9560001	9570000	F. iinumae	F. viridis	F. nubicola
Fvb1	9560001	9570000	F. daltoniana	F. chinensis	F. vesca
Fvb1	9560001	9570000	F. iinumae	F. chinensis	F. vesca
Fvb1	9560001	9570000	F. iinumae	F. nilgerrensis	F. vesca
Fvb1	9560001	9570000	F. daltoniana	F. nipponica	F. vesca
Fvb1	9560001	9570000	F. iinumae	F. nipponica	F. vesca
Fvb1	9560001	9570000	F. daltoniana	F. nubicola	F. vesca
Fvb1	9560001	9570000	F. iinumae	F. nubicola	F. vesca
Fvb1	9560001	9570000	F. daltoniana	F. pentaphylla	F. vesca
Fvb1	9560001	9570000	F. iinumae	F. pentaphylla	F. vesca
Fvb1	9560001	9570000	F. daltoniana	F. chinensis	F. viridis
Fvb1	9560001	9570000	F. iinumae	F. mandschurica	F. viridis
Fvb1	9560001	9570000	F. daltoniana	F. nipponica	F. viridis
Fvb1	9560001	9570000	F. daltoniana	F. nubicola	F. viridis
Fvb1	9560001	9570000	F. daltoniana	F. pentaphylla	F. viridis
Fvb1	9570001	9580000	F. pentaphylla	F. nipponica	F. chinensis
Fvb1	9590001	9600000	F. vesca	F. mandschurica	F. chinensis
Fvb1	9590001	9600000	F. vesca	F. mandschurica	F. daltoniana
Fvb1	9590001	9600000	F. vesca	F. mandschurica	F. iinumae
Fvb1	9590001	9600000	F. iinumae	F. daltoniana	F. mandschurica
Fvb1	9590001	9600000	F. iinumae	F. nilgerrensis	F. mandschurica
Fvb1	9590001	9600000	F. vesca	F. mandschurica	F. nilgerrensis
Fvb1	9590001	9600000	F. vesca	F. mandschurica	F. pentaphylla
Fvb1	9590001	9600000	F. iinumae	F. chinensis	F. vesca
Fvb1	9590001	9600000	F. iinumae	F. nilgerrensis	F. vesca
Fvb1	9590001	9600000	F. iinumae	F. nubicola	F. vesca
Fvb1	9590001	9600000	F. iinumae	F. pentaphylla	F. vesca
Fvb1	9610001	9620000	F. nilgerrensis	F. daltoniana	F. chinensis
Fvb1	9610001	9620000	F. nipponica	F. daltoniana	F. iinumae
Fvb1	9610001	9620000	F. nubicola	F. daltoniana	F. iinumae
Fvb1	9610001	9620000	F. pentaphylla	F. daltoniana	F. iinumae
Fvb1	9610001	9620000	F. nilgerrensis	F. chinensis	F. mandschurica
Fvb1	9610001	9620000	F. nilgerrensis	F. chinensis	F. vesca
Fvb1	9610001	9620000	F. nubicola	F. chinensis	F. vesca
Fvb1	9630001	9640000	F. iinumae	F. viridis	F. chinensis
Fvb1	9630001	9640000	F. chinensis	F. daltoniana	F. iinumae
Fvb1	9630001	9640000	F. iinumae	F. daltoniana	F. mandschurica
Fvb1	9630001	9640000	F. chinensis	F. nipponica	F. mandschurica
Fvb1	9630001	9640000	F. daltoniana	F. nipponica	F. mandschurica
Fvb1	9630001	9640000	F. nilgerrensis	F. nipponica	F. mandschurica
Fvb1	9630001	9640000	F. nubicola	F. nipponica	F. mandschurica
Fvb1	9630001	9640000	F. pentaphylla	F. nipponica	F. mandschurica
Fvb1	9630001	9640000	F. iinumae	F. viridis	F. nipponica
Fvb1	9630001	9640000	F. iinumae	F. mandschurica	F. viridis
Fvb1	9630001	9640000	F. vesca	F. mandschurica	F. viridis
Fvb1	9630001	9640000	F. daltoniana	F. nipponica	F. viridis
Fvb1	9630001	9640000	F. nilgerrensis	F. nipponica	F. viridis
Fvb1	9630001	9640000	F. nubicola	F. nipponica	F. viridis
Fvb1	9630001	9640000	F. vesca	F. nipponica	F. viridis
Fvb1	9640001	9650000	F. nipponica	F. daltoniana	F. iinumae
Fvb1	9650001	9660000	F. vesca	F. mandschurica	F. chinensis
Fvb1	9650001	9660000	F. pentaphylla	F. nipponica	F. chinensis
Fvb1	9650001	9660000	F. vesca	F. mandschurica	F. daltoniana
Fvb1	9650001	9660000	F. vesca	F. mandschurica	F. iinumae
Fvb1	9650001	9660000	F. iinumae	F. nilgerrensis	F. mandschurica
Fvb1	9650001	9660000	F. vesca	F. mandschurica	F. nilgerrensis
Fvb1	9650001	9660000	F. vesca	F. mandschurica	F. pentaphylla
Fvb1	9650001	9660000	F. iinumae	F. nilgerrensis	F. vesca
Fvb1	9650001	9660000	F. iinumae	F. mandschurica	F. viridis
Fvb1	9660001	9670000	F. mandschurica	F. iinumae	F. chinensis
Fvb1	9660001	9670000	F. pentaphylla	F. nipponica	F. chinensis
Fvb1	9660001	9670000	F. viridis	F. iinumae	F. daltoniana
Fvb1	9660001	9670000	F. viridis	F. iinumae	F. nilgerrensis
Fvb1	9660001	9670000	F. mandschurica	F. iinumae	F. nipponica
Fvb1	9660001	9670000	F. mandschurica	F. iinumae	F. nubicola
Fvb1	9660001	9670000	F. mandschurica	F. iinumae	F. pentaphylla
Fvb1	9670001	9680000	F. nilgerrensis	F. daltoniana	F. chinensis
Fvb1	9670001	9680000	F. nilgerrensis	F. daltoniana	F. nipponica
Fvb1	9670001	9680000	F. nilgerrensis	F. daltoniana	F. nubicola
Fvb1	9670001	9680000	F. nilgerrensis	F. daltoniana	F. pentaphylla
Fvb1	9680001	9690000	F. pentaphylla	F. nipponica	F. chinensis
Fvb1	9690001	9700000	F. pentaphylla	F. nipponica	F. chinensis
Fvb1	9710001	9720000	F. pentaphylla	F. nipponica	F. chinensis
Fvb1	9720001	9730000	F. nipponica	F. chinensis	F. nubicola
Fvb1	9740001	9750000	F. vesca	F. mandschurica	F. chinensis
Fvb1	9740001	9750000	F. pentaphylla	F. nipponica	F. chinensis
Fvb1	9740001	9750000	F. iinumae	F. viridis	F. chinensis
Fvb1	9740001	9750000	F. iinumae	F. daltoniana	F. mandschurica
Fvb1	9740001	9750000	F. iinumae	F. viridis	F. nipponica
Fvb1	9740001	9750000	F. vesca	F. mandschurica	F. nubicola
Fvb1	9740001	9750000	F. iinumae	F. viridis	F. nubicola
Fvb1	9740001	9750000	F. vesca	F. mandschurica	F. pentaphylla
Fvb1	9740001	9750000	F. iinumae	F. viridis	F. pentaphylla
Fvb1	9740001	9750000	F. iinumae	F. chinensis	F. vesca
Fvb1	9740001	9750000	F. iinumae	F. daltoniana	F. vesca
Fvb1	9740001	9750000	F. iinumae	F. nipponica	F. vesca
Fvb1	9740001	9750000	F. iinumae	F. pentaphylla	F. vesca
Fvb1	9740001	9750000	F. iinumae	F. mandschurica	F. viridis
Fvb1	9740001	9750000	F. daltoniana	F. nubicola	F. viridis
Fvb1	9740001	9750000	F. nilgerrensis	F. nubicola	F. viridis
Fvb1	9750001	9760000	F. iinumae	F. mandschurica	F. viridis
Fvb1	9760001	9770000	F. iinumae	F. viridis	F. chinensis
Fvb1	9760001	9770000	F. iinumae	F. viridis	F. pentaphylla
Fvb1	9760001	9770000	F. iinumae	F. chinensis	F. vesca
Fvb1	9760001	9770000	F. daltoniana	F. nipponica	F. vesca
Fvb1	9760001	9770000	F. iinumae	F. pentaphylla	F. vesca
Fvb1	9790001	9800000	F. nubicola	F. pentaphylla	F. chinensis
Fvb1	9820001	9830000	F. nipponica	F. chinensis	F. nubicola
Fvb1	9870001	9880000	F. nipponica	F. chinensis	F. nubicola
Fvb1	9900001	9910000	F. nubicola	F. pentaphylla	F. chinensis
Fvb1	9910001	9920000	F. iinumae	F. mandschurica	F. viridis
Fvb1	9920001	9930000	F. pentaphylla	F. nipponica	F. chinensis
Fvb1	9930001	9940000	F. mandschurica	F. iinumae	F. chinensis
Fvb1	9930001	9940000	F. mandschurica	F. iinumae	F. nipponica
Fvb1	9930001	9940000	F. mandschurica	F. iinumae	F. nubicola
Fvb1	9930001	9940000	F. mandschurica	F. iinumae	F. pentaphylla
Fvb1	9950001	9960000	F. nipponica	F. chinensis	F. nubicola
Fvb1	9970001	9980000	F. pentaphylla	F. nipponica	F. chinensis
Fvb1	9980001	9990000	F. pentaphylla	F. nipponica	F. chinensis
Fvb1	9990001	10000000	F. pentaphylla	F. nipponica	F. chinensis
Fvb1	10000001	10010000	F. vesca	F. nubicola	F. viridis
Fvb1	10040001	10050000	F. iinumae	F. daltoniana	F. mandschurica
Fvb1	10040001	10050000	F. iinumae	F. nilgerrensis	F. mandschurica
Fvb1	10040001	10050000	F. iinumae	F. daltoniana	F. vesca
Fvb1	10040001	10050000	F. iinumae	F. nilgerrensis	F. vesca
Fvb1	10070001	10080000	F. nipponica	F. chinensis	F. nubicola
Fvb1	10100001	10110000	F. nipponica	F. chinensis	F. nubicola
Fvb1	10170001	10180000	F. nipponica	F. chinensis	F. nubicola
Fvb1	10230001	10240000	F. iinumae	F. daltoniana	F. mandschurica
Fvb1	10230001	10240000	F. iinumae	F. nilgerrensis	F. mandschurica
Fvb1	10230001	10240000	F. iinumae	F. daltoniana	F. vesca
Fvb1	10230001	10240000	F. iinumae	F. nilgerrensis	F. vesca
Fvb1	10230001	10240000	F. iinumae	F. nubicola	F. vesca
Fvb1	10230001	10240000	F. iinumae	F. pentaphylla	F. vesca
Fvb1	10240001	10250000	F. nilgerrensis	F. daltoniana	F. nipponica
Fvb1	10240001	10250000	F. nilgerrensis	F. daltoniana	F. nubicola
Fvb1	10240001	10250000	F. nilgerrensis	F. daltoniana	F. pentaphylla
Fvb1	10270001	10280000	F. iinumae	F. daltoniana	F. mandschurica
Fvb1	10270001	10280000	F. iinumae	F. daltoniana	F. vesca
Fvb1	10280001	10290000	F. pentaphylla	F. nipponica	F. chinensis
Fvb1	10290001	10300000	F. pentaphylla	F. nipponica	F. chinensis
Fvb1	10350001	10360000	F. mandschurica	F. iinumae	F. chinensis
Fvb1	10350001	10360000	F. pentaphylla	F. nipponica	F. chinensis
Fvb1	10350001	10360000	F. viridis	F. iinumae	F. daltoniana
Fvb1	10350001	10360000	F. nubicola	F. nilgerrensis	F. iinumae
Fvb1	10350001	10360000	F. viridis	F. iinumae	F. nilgerrensis
Fvb1	10350001	10360000	F. mandschurica	F. iinumae	F. nipponica
Fvb1	10350001	10360000	F. mandschurica	F. iinumae	F. nubicola
Fvb1	10350001	10360000	F. mandschurica	F. iinumae	F. pentaphylla
Fvb1	10360001	10370000	F. iinumae	F. viridis	F. chinensis
Fvb1	10360001	10370000	F. iinumae	F. viridis	F. nipponica
Fvb1	10360001	10370000	F. iinumae	F. viridis	F. nubicola
Fvb1	10360001	10370000	F. iinumae	F. viridis	F. pentaphylla
Fvb1	10370001	10380000	F. nilgerrensis	F. daltoniana	F. nubicola
Fvb1	10370001	10380000	F. nilgerrensis	F. daltoniana	F. pentaphylla
Fvb1	10390001	10400000	F. nipponica	F. chinensis	F. nubicola
Fvb1	10390001	10400000	F. mandschurica	F. nubicola	F. viridis
Fvb1	10390001	10400000	F. vesca	F. nubicola	F. viridis
Fvb1	10390001	10400000	F. vesca	F. pentaphylla	F. viridis
Fvb1	10410001	10420000	F. iinumae	F. mandschurica	F. viridis
Fvb1	10410001	10420000	F. vesca	F. mandschurica	F. viridis
Fvb1	10420001	10430000	F. nubicola	F. pentaphylla	F. chinensis
Fvb1	10430001	10440000	F. pentaphylla	F. nipponica	F. chinensis
Fvb1	10460001	10470000	F. nilgerrensis	F. chinensis	F. mandschurica
Fvb1	10460001	10470000	F. iinumae	F. daltoniana	F. mandschurica
Fvb1	10460001	10470000	F. nilgerrensis	F. nipponica	F. mandschurica
Fvb1	10460001	10470000	F. nilgerrensis	F. nubicola	F. mandschurica
Fvb1	10460001	10470000	F. nilgerrensis	F. pentaphylla	F. mandschurica
Fvb1	10460001	10470000	F. vesca	F. mandschurica	F. nipponica
Fvb1	10460001	10470000	F. iinumae	F. chinensis	F. vesca
Fvb1	10460001	10470000	F. iinumae	F. nipponica	F. vesca
Fvb1	10460001	10470000	F. nilgerrensis	F. nipponica	F. vesca
Fvb1	10460001	10470000	F. iinumae	F. nubicola	F. vesca
[truncated: 46,756 more rows]

## Sheet: ST7
Table S7. Introgression index, recombination rate and gene density for each 10 kb nonoverlapping sliding window.
Chr	Start	End	Total trio number a	Trio number with introgressin b	Introgression index c	Recombination Rate	Gene density
Fvb1	1	10000	95	0	0	117.266	0.2733
Fvb1	10001	20000	95	0	0	27.2065	0.5936
Fvb1	20001	30000	95	0	0	128.346	0.8128
Fvb1	30001	40000	95	0	0	294.293	0.8634
Fvb1	40001	50000	95	0	0	38.1171	0.9864
Fvb1	50001	60000	95	1	0.0105263	166.666	0.515
Fvb1	60001	70000	95	0	0	96.2623	0.7556
Fvb1	70001	80000	95	0	0	223.72	0.9497
Fvb1	80001	90000	95	0	0	158.681	0.7861
Fvb1	90001	100000	95	1	0.0105263	278.984	0.5734
Fvb1	100001	110000	95	0	0	300.338	0.7398
Fvb1	110001	120000	95	1	0.0105263	78.8561	0.5471
Fvb1	120001	130000	95	0	0	266.423	0.8685
Fvb1	130001	140000	95	0	0	62.3613	0.5191
Fvb1	140001	150000	95	0	0	117.526	0.2673
Fvb1	150001	160000	95	1	0.0105263	174.406	0.2389
Fvb1	160001	170000	95	9	0.0947368	102.196	0.3009
Fvb1	170001	180000	95	0	0	343.321	1
Fvb1	180001	190000	95	1	0.0105263	369.631	1
Fvb1	190001	200000	95	0	0	100.241	0.9154
Fvb1	200001	210000	95	2	0.0210526	101.305	0.8873
Fvb1	210001	220000	95	1	0.0105263	70.2393	0.5661
Fvb1	220001	230000	95	3	0.0315789	195.486	0.9014
Fvb1	230001	240000	95	1	0.0105263	280.964	0.8054
Fvb1	240001	250000	95	1	0.0105263	145.085	0.97
Fvb1	250001	260000	95	0	0	147.435	0.7122
Fvb1	260001	270000	95	0	0	132.631	0.4023
Fvb1	270001	280000	95	0	0	70.71	0.1416
Fvb1	280001	290000	95	1	0.0105263	95.3687	0.9505
Fvb1	290001	300000	95	0	0	112.864	0.9006
Fvb1	300001	310000	95	3	0.0315789	243.984	0.7114
Fvb1	310001	320000	95	9	0.0947368	61.2919	0.9203
Fvb1	320001	330000	95	0	0	271.502	0.7058
Fvb1	330001	340000	95	1	0.0105263	168.388	0.8659
Fvb1	340001	350000	95	0	0	113.105	0.5591
Fvb1	350001	360000	95	0	0	75.8725	0.9048
Fvb1	360001	370000	95	1	0.0105263	172.058	0.5644
Fvb1	370001	380000	95	1	0.0105263	72.5853	0.8245
Fvb1	380001	390000	95	14	0.147368	207.591	0.4137
Fvb1	390001	400000	95	0	0	152.456	0.7628
Fvb1	400001	410000	95	1	0.0105263	57.2955	0.6264
Fvb1	410001	420000	95	1	0.0105263	183.815	0.5151
Fvb1	420001	430000	95	5	0.0526316	136.962	0.7797
Fvb1	430001	440000	95	0	0	70.1066	0.8367
Fvb1	440001	450000	95	2	0.0210526	126.916	0.4996
Fvb1	450001	460000	95	4	0.0421053	127.359	0.7991
Fvb1	460001	470000	95	0	0	65.9743	0.8559
Fvb1	470001	480000	95	4	0.0421053	322.942	0.3088
Fvb1	480001	490000	95	1	0.0105263	140.91	0.9273
Fvb1	490001	500000	95	0	0	56.6214	0.552
Fvb1	500001	510000	95	1	0.0105263	79.8245	0.7379
Fvb1	510001	520000	95	5	0.0526316	99.0935	0.9075
Fvb1	520001	530000	95	28	0.294737	55.9666	0.0204
Fvb1	530001	540000	95	0	0	128.663	0.7354
Fvb1	540001	550000	95	0	0	103.426	0.0867
Fvb1	550001	560000	95	1	0.0105263	132.793	0.6513
Fvb1	560001	570000	95	0	0	90.8522	0.4677
Fvb1	570001	580000	95	5	0.0526316	253.1	0.4834
Fvb1	580001	590000	95	3	0.0315789	248.755	0.4988
Fvb1	590001	600000	95	1	0.0105263	127.396	0.8324
Fvb1	600001	610000	95	1	0.0105263	244.26	0.513
Fvb1	610001	620000	95	4	0.0421053	385.013	0.3429
Fvb1	620001	630000	95	0	0	389.884	0.5795
Fvb1	630001	640000	95	1	0.0105263	257.97	0.5614
Fvb1	640001	650000	95	1	0.0105263	161.248	0.8426
Fvb1	650001	660000	95	0	0	95.8142	0.4933
Fvb1	660001	670000	95	4	0.0421053	57.5751	0.8858
Fvb1	670001	680000	71	7	0.0985915	27.1989	0.6936
Fvb1	680001	690000	95	1	0.0105263	128.649	1
Fvb1	690001	700000	65	14	0.215385	20.8783	1
Fvb1	700001	710000	95	2	0.0210526	384.066	0.9421
Fvb1	710001	720000	95	1	0.0105263	456.658	0.8622
Fvb1	720001	730000	95	1	0.0105263	368.258	0.7834
Fvb1	730001	740000	95	1	0.0105263	128.941	0.2043
Fvb1	740001	750000	95	2	0.0210526	31.2115	0.28
Fvb1	760001	770000	95	2	0.0210526	181.888	0.2704
Fvb1	770001	780000	95	5	0.0526316	39.6161	0.6996
Fvb1	780001	790000	95	1	0.0105263	35.1326	0.7981
Fvb1	790001	800000	95	0	0	203.691	0.8621
Fvb1	800001	810000	95	0	0	65.62	0.3803
Fvb1	810001	820000	95	0	0	61.9814	0.2589
Fvb1	820001	830000	95	0	0	116.454	0.8116
Fvb1	830001	840000	95	0	0	91.7702	0.5041
Fvb1	840001	850000	95	0	0	60.6969	0.8873
Fvb1	850001	860000	95	0	0	396.931	0.2672
Fvb1	860001	870000	95	1	0.0105263	166.954	0.1172
Fvb1	870001	880000	95	4	0.0421053	411.279	0.0596
Fvb1	880001	890000	72	2	0.0277778	406.704	0.351
Fvb1	890001	900000	95	0	0	386.207	0.4806
Fvb1	900001	910000	95	0	0	157.147	0.2017
Fvb1	910001	920000	95	0	0	83.3192	0.7711
Fvb1	920001	930000	95	0	0	146.236	0.4809
Fvb1	930001	940000	95	4	0.0421053	167.064	0.3799
Fvb1	940001	950000	95	0	0	323.933	0.6362
Fvb1	950001	960000	95	1	0.0105263	67.4057	0.7658
Fvb1	960001	970000	95	0	0	162.867	0.426
Fvb1	970001	980000	95	1	0.0105263	260.456	0.1954
Fvb1	980001	990000	95	0	0	105.318	0.2519
Fvb1	990001	1000000	95	0	0	226.701	0.5342
Fvb1	1000001	1010000	95	0	0	153.071	0.1356
Fvb1	1010001	1020000	95	1	0.0105263	261.03	0
Fvb1	1020001	1030000	95	11	0.115789	294.353	0.2978
Fvb1	1030001	1040000	95	4	0.0421053	274.356	0.3849
Fvb1	1040001	1050000	95	1	0.0105263	66.5376	0.5788
Fvb1	1050001	1060000	95	0	0	246.851	0.439
Fvb1	1060001	1070000	95	0	0	51.9319	0.712
Fvb1	1070001	1080000	95	3	0.0315789	259.704	0.4893
Fvb1	1080001	1090000	93	18	0.193548	253.838	0.2818
Fvb1	1090001	1100000	95	7	0.0736842	125.461	0.6763
Fvb1	1100001	1110000	95	15	0.157895	310.417	0.0364
Fvb1	1110001	1120000	95	11	0.115789	127.267	0.7043
Fvb1	1120001	1130000	95	4	0.0421053	364.798	0.9239
Fvb1	1130001	1140000	95	4	0.0421053	189.443	0.9343
Fvb1	1140001	1150000	95	1	0.0105263	202.263	0.9109
Fvb1	1150001	1160000	95	4	0.0421053	332.209	1
Fvb1	1160001	1170000	95	0	0	218.805	0.5237
Fvb1	1170001	1180000	95	2	0.0210526	102.798	0.7223
Fvb1	1180001	1190000	95	1	0.0105263	139.418	0.5054
Fvb1	1190001	1200000	95	0	0	369.79	0.313
Fvb1	1200001	1210000	95	0	0	266.761	0.361
Fvb1	1210001	1220000	95	3	0.0315789	296.73	0.5644
Fvb1	1220001	1230000	95	0	0	419.44	0.2911
Fvb1	1300001	1310000	41	7	0.170732	291.016	0
Fvb1	1340001	1350000	95	1	0.0105263	215.329	0.735
Fvb1	1350001	1360000	95	0	0	134.904	0.7633
Fvb1	1370001	1380000	95	0	0	41.8564	0.7488
Fvb1	1380001	1390000	95	9	0.0947368	288.423	0.3275
Fvb1	1390001	1400000	95	0	0	51.3803	0.6804
Fvb1	1400001	1410000	95	1	0.0105263	36.9068	0.7745
Fvb1	1410001	1420000	95	0	0	286.077	0.5776
Fvb1	1420001	1430000	95	0	0	167.904	0.761
Fvb1	1430001	1440000	95	0	0	201.132	0.3286
Fvb1	1440001	1450000	95	1	0.0105263	47.16	0.6955
Fvb1	1450001	1460000	95	0	0	147.217	0.6616
Fvb1	1460001	1470000	95	0	0	374.898	0.5784
Fvb1	1470001	1480000	95	1	0.0105263	288.801	0
Fvb1	1480001	1490000	95	0	0	58.4255	0.507
Fvb1	1490001	1500000	95	1	0.0105263	51.4443	0.6939
Fvb1	1500001	1510000	95	1	0.0105263	47.6779	0.1717
Fvb1	1510001	1520000	95	0	0	41.7459	0
Fvb1	1520001	1530000	95	1	0.0105263	94.1033	0.3976
Fvb1	1530001	1540000	95	0	0	40.7469	0.3182
Fvb1	1540001	1550000	95	1	0.0105263	76.5497	0.3482
Fvb1	1550001	1560000	95	1	0.0105263	255.595	0
Fvb1	1560001	1570000	95	0	0	71.7805	0.7769
Fvb1	1570001	1580000	95	5	0.0526316	44.3543	0.456
Fvb1	1580001	1590000	95	0	0	419.222	0.4719
Fvb1	1590001	1600000	95	0	0	170.202	0.9103
Fvb1	1600001	1610000	95	0	0	136.255	0.8742
Fvb1	1620001	1630000	95	27	0.284211	157.593	0
Fvb1	1630001	1640000	95	1	0.0105263	178.702	0.4009
Fvb1	1640001	1650000	95	0	0	98.2701	0.4023
Fvb1	1650001	1660000	95	1	0.0105263	167.257	0.2613
Fvb1	1660001	1670000	95	0	0	479.912	0.5321
Fvb1	1670001	1680000	95	2	0.0210526	277.429	0.4796
Fvb1	1680001	1690000	95	3	0.0315789	266.188	0.2255
Fvb1	1690001	1700000	95	0	0	354.338	0.5298
Fvb1	1700001	1710000	95	0	0	167.253	0.2682
Fvb1	1710001	1720000	95	0	0	79.3669	0.3552
Fvb1	1720001	1730000	95	1	0.0105263	19.6054	0.3304
Fvb1	1730001	1740000	95	1	0.0105263	107.874	0.5177
Fvb1	1740001	1750000	95	2	0.0210526	113.205	0.4068
Fvb1	1750001	1760000	95	0	0	271.855	0.4162
Fvb1	1760001	1770000	95	0	0	169.97	0.3493
Fvb1	1770001	1780000	95	1	0.0105263	73.9692	0.558
Fvb1	1780001	1790000	95	0	0	57.3235	0.8077
Fvb1	1790001	1800000	95	0	0	114.369	0.4304
Fvb1	1800001	1810000	95	0	0	198.896	0.8324
Fvb1	1810001	1820000	95	1	0.0105263	149.837	0.7314
Fvb1	1820001	1830000	95	0	0	84.1922	0.7686
Fvb1	1830001	1840000	95	14	0.147368	286.875	1
Fvb1	1840001	1850000	95	9	0.0947368	480.999	0.8814
Fvb1	1850001	1860000	95	0	0	427.689	0.6292
Fvb1	1860001	1870000	95	0	0	355.527	0.785
Fvb1	1870001	1880000	95	7	0.0736842	400.118	0.7666
Fvb1	1890001	1900000	95	0	0	323.77	0.5392
Fvb1	1900001	1910000	95	1	0.0105263	75.7865	0.6368
Fvb1	1910001	1920000	95	0	0	84.7415	0.7399
Fvb1	1920001	1930000	95	2	0.0210526	310.045	0.5689
Fvb1	1930001	1940000	95	0	0	159.802	0.7033
Fvb1	1940001	1950000	95	0	0	154.889	0.5645
Fvb1	1950001	1960000	95	0	0	76.2798	0.5161
Fvb1	1960001	1970000	95	0	0	58.6284	0.6609
Fvb1	1970001	1980000	95	1	0.0105263	284.704	0.6434
Fvb1	1980001	1990000	95	5	0.0526316	291.451	0.3887
Fvb1	1990001	2000000	95	4	0.0421053	376.784	0.5439
Fvb1	2010001	2020000	95	0	0	86.1618	0.3556
Fvb1	2020001	2030000	95	0	0	94.7928	0.2589
Fvb1	2030001	2040000	95	5	0.0526316	302.458	0.6013
Fvb1	2040001	2050000	95	1	0.0105263	69.9326	0.8822
Fvb1	2050001	2060000	95	1	0.0105263	241.575	0.6261
Fvb1	2060001	2070000	95	0	0	255.198	0.6134
Fvb1	2070001	2080000	95	0	0	63.7051	0.3554
Fvb1	2080001	2090000	95	0	0	102.949	0.3096
Fvb1	2090001	2100000	95	5	0.0526316	118.877	0.1713
Fvb1	2100001	2110000	95	0	0	146.314	0.695
Fvb1	2110001	2120000	95	1	0.0105263	118.182	0.7223
Fvb1	2120001	2130000	95	0	0	420.298	0.5313
Fvb1	2130001	2140000	95	0	0	93.6438	0.8004
Fvb1	2140001	2150000	95	7	0.0736842	265.254	0.5233
Fvb1	2150001	2160000	95	0	0	92.66	0.4172
Fvb1	2160001	2170000	95	1	0.0105263	359.299	0.5808
Fvb1	2170001	2180000	95	0	0	245.828	0.4504
Fvb1	2180001	2190000	95	0	0	59.848	0.3954
Fvb1	2190001	2200000	95	1	0.0105263	118.07	0.3638
Fvb1	2200001	2210000	95	0	0	38.9069	0.8842
Fvb1	2210001	2220000	95	0	0	252.231	0.5587
Fvb1	2220001	2230000	95	1	0.0105263	136.83	0.8589
Fvb1	2230001	2240000	95	0	0	151.479	0.0315
Fvb1	2240001	2250000	95	0	0	76.7324	0.6862
Fvb1	2250001	2260000	95	0	0	116.214	0.2439
Fvb1	2280001	2290000	95	1	0.0105263	266.334	0.3964
Fvb1	2290001	2300000	95	14	0.147368	35.6726	1
Fvb1	2300001	2310000	95	1	0.0105263	243.297	0.906
Fvb1	2310001	2320000	95	2	0.0210526	228.205	0.6519
Fvb1	2320001	2330000	95	1	0.0105263	173.078	0.8238
Fvb1	2330001	2340000	95	0	0	303.22	0.6694
Fvb1	2340001	2350000	95	0	0	94.6985	0.8793
Fvb1	2350001	2360000	95	0	0	70.0869	0.7065
Fvb1	2360001	2370000	95	2	0.0210526	225.666	0.6214
Fvb1	2370001	2380000	95	16	0.168421	101.823	0.3049
Fvb1	2380001	2390000	95	0	0	74.3157	0.4786
Fvb1	2390001	2400000	95	0	0	148.815	0.531
Fvb1	2400001	2410000	95	0	0	175.465	0.4892
Fvb1	2410001	2420000	95	0	0	85.0774	0.7093
Fvb1	2420001	2430000	72	2	0.0277778	103.773	0.4042
Fvb1	2440001	2450000	95	2	0.0210526	215.039	0.2258
Fvb1	2450001	2460000	95	0	0	435.564	0.1856
Fvb1	2460001	2470000	95	2	0.0210526	324.883	0.2466
Fvb1	2470001	2480000	95	2	0.0210526	157.643	0.8383
Fvb1	2480001	2490000	95	0	0	74.9405	0.6904
Fvb1	2490001	2500000	95	0	0	135.869	0.7944
Fvb1	2500001	2510000	95	3	0.0315789	403.701	0.6491
Fvb1	2510001	2520000	95	1	0.0105263	54.8598	0.4866
Fvb1	2520001	2530000	95	1	0.0105263	58.1699	0.241
Fvb1	2530001	2540000	95	1	0.0105263	32.8651	0.2663
Fvb1	2540001	2550000	95	0	0	164.94	0.5037
Fvb1	2550001	2560000	95	0	0	172.372	0.6574
Fvb1	2560001	2570000	95	1	0.0105263	134.196	0.3829
Fvb1	2590001	2600000	95	3	0.0315789	250.99	0
Fvb1	2620001	2630000	95	6	0.0631579	179.541	0.0723
Fvb1	2630001	2640000	95	0	0	67.6968	0.5722
Fvb1	2640001	2650000	95	0	0	332.854	0.6811
Fvb1	2650001	2660000	95	4	0.0421053	272.307	0.8707
Fvb1	2660001	2670000	95	3	0.0315789	417.456	0.6436
Fvb1	2670001	2680000	95	0	0	233.427	0.3061
Fvb1	2680001	2690000	95	0	0	66.3191	0.8537
Fvb1	2690001	2700000	95	2	0.0210526	249.648	0.5795
Fvb1	2700001	2710000	95	0	0	103.495	0.9923
Fvb1	2710001	2720000	95	4	0.0421053	176.957	0.7793
Fvb1	2720001	2730000	95	0	0	50.1893	0.8617
Fvb1	2730001	2740000	95	0	0	69.668	0.4648
Fvb1	2740001	2750000	95	1	0.0105263	64.3632	0.8288
Fvb1	2750001	2760000	95	0	0	125.42	0.363
Fvb1	2760001	2770000	95	1	0.0105263	126.301	0.2958
Fvb1	2770001	2780000	95	2	0.0210526	163.864	0.3125
Fvb1	2780001	2790000	95	0	0	125.932	0.3373
Fvb1	2790001	2800000	95	0	0	67.5285	0.6532
Fvb1	2800001	2810000	95	0	0	138.856	0.4934
Fvb1	2810001	2820000	95	0	0	49.759	0.9183
Fvb1	2820001	2830000	95	0	0	252.471	0.4092
Fvb1	2830001	2840000	95	0	0	287.184	0.9293
Fvb1	2840001	2850000	95	2	0.0210526	102.831	0.5668
Fvb1	2850001	2860000	95	0	0	312.273	0.4755
Fvb1	2860001	2870000	61	0	0	338.831	0.2606
Fvb1	2870001	2880000	95	0	0	342.57	0.3243
Fvb1	2880001	2890000	95	0	0	153.72	0.7408
Fvb1	2890001	2900000	95	0	0	198.066	0.4564
Fvb1	2900001	2910000	95	1	0.0105263	26.1895	0.8669
Fvb1	2910001	2920000	95	0	0	76.4062	0.7352
Fvb1	2920001	2930000	95	0	0	138.124	0.2425
Fvb1	2930001	2940000	95	7	0.0736842	182.274	1
Fvb1	2940001	2950000	95	15	0.157895	173.102	0.7453
Fvb1	2960001	2970000	95	1	0.0105263	434.523	0.0596
Fvb1	2970001	2980000	95	1	0.0105263	232.681	0.3609
Fvb1	2980001	2990000	95	0	0	289.102	0.6547
Fvb1	2990001	3000000	95	0	0	89.7833	0.2646
Fvb1	3000001	3010000	95	0	0	91.9402	0.8445
Fvb1	3010001	3020000	95	0	0	333.513	0.9043
Fvb1	3020001	3030000	95	0	0	110.868	0.5842
Fvb1	3030001	3040000	95	0	0	61.1412	0.7144
Fvb1	3040001	3050000	95	0	0	49.9101	0.6288
Fvb1	3050001	3060000	95	0	0	18.9715	0.2778
Fvb1	3070001	3080000	95	0	0	62.4298	0.5152
Fvb1	3080001	3090000	95	0	0	173.749	0.3532
Fvb1	3090001	3100000	95	0	0	54.6396	0.2685
Fvb1	3100001	3110000	95	0	0	56.8792	0.265
Fvb1	3110001	3120000	95	22	0.231579	23.075	0.1686
Fvb1	3120001	3130000	95	6	0.0631579	175.672	0.5979
Fvb1	3130001	3140000	95	8	0.0842105	209.839	0.2531
Fvb1	3140001	3150000	95	4	0.0421053	100.821	0.7566
Fvb1	3150001	3160000	95	0	0	63.5387	0.2564
Fvb1	3160001	3170000	66	0	0	18.9241	0
Fvb1	3170001	3180000	95	0	0	98.2256	0.459
Fvb1	3180001	3190000	95	0	0	159.404	0.8233
Fvb1	3190001	3200000	95	0	0	284.655	0.9919
Fvb1	3200001	3210000	95	8	0.0842105	411.449	0.7845
Fvb1	3210001	3220000	95	0	0	144.671	0.4605
Fvb1	3220001	3230000	95	0	0	92.565	0.6781
Fvb1	3230001	3240000	95	0	0	35.3603	0.6302
Fvb1	3240001	3250000	95	0	0	97.754	0.6364
Fvb1	3250001	3260000	95	0	0	87.5764	0.7948
Fvb1	3260001	3270000	95	3	0.0315789	349.672	0.3862
Fvb1	3270001	3280000	95	1	0.0105263	470.399	0.5663
Fvb1	3280001	3290000	95	10	0.105263	313.387	0.5582
Fvb1	3290001	3300000	95	4	0.0421053	456.074	0.3516
Fvb1	3300001	3310000	95	1	0.0105263	162.318	0.5631
Fvb1	3310001	3320000	95	0	0	51.6888	0.1639
Fvb1	3320001	3330000	95	1	0.0105263	93.3739	0.0422
Fvb1	3330001	3340000	95	3	0.0315789	218.646	0.2706
Fvb1	3360001	3370000	95	0	0	275.703	0.4054
Fvb1	3370001	3380000	95	5	0.0526316	246.401	0.6458
Fvb1	3380001	3390000	95	2	0.0210526	168.169	0.6841
Fvb1	3390001	3400000	95	1	0.0105263	71.6531	0.6728
Fvb1	3400001	3410000	95	0	0	241.404	0.6338
Fvb1	3410001	3420000	95	0	0	128.797	0.813
Fvb1	3420001	3430000	95	0	0	135.274	0.3865
Fvb1	3430001	3440000	95	0	0	119.089	0.475
Fvb1	3440001	3450000	95	0	0	24.2671	0.5277
Fvb1	3450001	3460000	95	0	0	120.338	0.1963
Fvb1	3460001	3470000	95	1	0.0105263	157.755	0.6531
Fvb1	3470001	3480000	95	1	0.0105263	224.132	0.5112
Fvb1	3480001	3490000	95	0	0	66.5147	0.912
Fvb1	3490001	3500000	95	2	0.0210526	258.172	0.24
Fvb1	3500001	3510000	95	0	0	325.57	0.1201
Fvb1	3510001	3520000	95	25	0.263158	44.9362	0.0844
Fvb1	3520001	3530000	95	2	0.0210526	139.202	0.662
Fvb1	3530001	3540000	95	2	0.0210526	364.601	0.654
Fvb1	3540001	3550000	95	0	0	157.617	0.701
Fvb1	3550001	3560000	95	0	0	170.291	0.6613
Fvb1	3560001	3570000	95	1	0.0105263	166.452	1
Fvb1	3570001	3580000	95	0	0	41.7272	0.8239
Fvb1	3580001	3590000	95	1	0.0105263	208.598	0.7653
Fvb1	3600001	3610000	95	0	0	138.391	0.2043
Fvb1	3610001	3620000	95	0	0	111.872	0.9066
Fvb1	3620001	3630000	95	1	0.0105263	209.89	0.527
Fvb1	3630001	3640000	95	0	0	37.5927	0.8244
Fvb1	3640001	3650000	95	3	0.0315789	91.6025	0.2883
Fvb1	3650001	3660000	95	3	0.0315789	87.4159	0.7031
Fvb1	3660001	3670000	95	1	0.0105263	292.39	0.4531
Fvb1	3670001	3680000	95	2	0.0210526	105.955	0.4033
Fvb1	3680001	3690000	95	1	0.0105263	107.982	0.5497
Fvb1	3690001	3700000	95	2	0.0210526	124.763	0.7517
Fvb1	3700001	3710000	74	14	0.189189	193.351	0.4725
Fvb1	3710001	3720000	95	14	0.147368	191.115	0.4562
Fvb1	3720001	3730000	95	0	0	350.587	0.228
Fvb1	3730001	3740000	44	0	0	111.222	0.6142
Fvb1	3740001	3750000	95	0	0	113.642	0.5966
Fvb1	3750001	3760000	95	0	0	71.4058	0.5151
Fvb1	3760001	3770000	95	3	0.0315789	329.26	0.4499
Fvb1	3770001	3780000	95	1	0.0105263	328.642	0.574
Fvb1	3780001	3790000	95	0	0	319.972	0.7157
Fvb1	3790001	3800000	95	0	0	244.889	0.2063
Fvb1	3800001	3810000	95	0	0	124.158	0.8796
Fvb1	3810001	3820000	95	1	0.0105263	232.861	0.8271
Fvb1	3820001	3830000	95	0	0	111.362	0.558
Fvb1	3830001	3840000	95	7	0.0736842	344.264	0.8019
Fvb1	3840001	3850000	95	16	0.168421	120.833	0.7731
Fvb1	3850001	3860000	95	26	0.273684	175.676	0.2495
Fvb1	3900001	3910000	95	9	0.0947368	352.331	0.1038
Fvb1	3910001	3920000	95	0	0	78.5247	0.6904
Fvb1	3920001	3930000	95	0	0	53.5808	0.064
Fvb1	3930001	3940000	95	0	0	78.8588	0.584
Fvb1	3940001	3950000	95	0	0	143.769	0.8987
Fvb1	3950001	3960000	95	12	0.126316	398.196	0.2661
Fvb1	3960001	3970000	95	10	0.105263	353.288	0.8664
Fvb1	3970001	3980000	95	3	0.0315789	395.412	1
Fvb1	3980001	3990000	95	1	0.0105263	145.843	0.8729
Fvb1	3990001	4000000	95	7	0.0736842	161.401	0.4304
Fvb1	4000001	4010000	95	0	0	101.156	0.6162
Fvb1	4010001	4020000	95	0	0	36.0136	0.7655
Fvb1	4020001	4030000	95	1	0.0105263	85.1194	0.224
Fvb1	4030001	4040000	95	0	0	63.0933	0.7681
Fvb1	4040001	4050000	95	4	0.0421053	165.751	0.0496
Fvb1	4050001	4060000	95	1	0.0105263	158.354	0.3868
Fvb1	4060001	4070000	95	0	0	34.0778	0.7061
Fvb1	4070001	4080000	95	0	0	81.903	0.6236
Fvb1	4080001	4090000	95	1	0.0105263	40.2913	0.6243
Fvb1	4090001	4100000	95	0	0	50.8801	0.7091
Fvb1	4100001	4110000	95	0	0	72.2057	0.6404
Fvb1	4110001	4120000	95	6	0.0631579	311.977	0.9869
Fvb1	4120001	4130000	95	5	0.0526316	431.86	0.6121
Fvb1	4130001	4140000	95	1	0.0105263	281.368	0.7008
Fvb1	4140001	4150000	95	4	0.0421053	229.128	0.3409
Fvb1	4150001	4160000	95	0	0	16.1047	0.4597
Fvb1	4160001	4170000	95	0	0	183.903	0.7084
Fvb1	4170001	4180000	95	0	0	221.323	0.7284
Fvb1	4180001	4190000	95	0	0	143.609	0.8323
Fvb1	4190001	4200000	95	1	0.0105263	59.6281	0.8652
Fvb1	4200001	4210000	95	0	0	338.183	0.8163
Fvb1	4210001	4220000	95	1	0.0105263	73.8291	0.4188
Fvb1	4220001	4230000	95	0	0	68.2662	0.7867
Fvb1	4230001	4240000	95	0	0	44.3156	0.6833
Fvb1	4240001	4250000	95	0	0	61.3407	0.8317
Fvb1	4250001	4260000	95	0	0	120.923	0.4746
Fvb1	4260001	4270000	95	0	0	191.912	0.4919
Fvb1	4270001	4280000	95	1	0.0105263	26.0947	1
Fvb1	4280001	4290000	95	7	0.0736842	317.656	0.3237
Fvb1	4290001	4300000	95	0	0	85.746	0.5694
Fvb1	4300001	4310000	95	0	0	124.1	0.5082
Fvb1	4310001	4320000	95	0	0	58.2792	0.5513
Fvb1	4320001	4330000	95	0	0	38.8014	0.6223
Fvb1	4330001	4340000	95	0	0	146.162	0.7453
Fvb1	4360001	4370000	95	0	0	89.0983	0.353
Fvb1	4370001	4380000	95	0	0	71.7527	0.4264
Fvb1	4380001	4390000	95	0	0	102.897	0.1844
Fvb1	4390001	4400000	95	0	0	135.954	0.5138
Fvb1	4400001	4410000	95	1	0.0105263	61.7517	0.1882
Fvb1	4410001	4420000	95	0	0	162.072	0.2255
Fvb1	4420001	4430000	95	1	0.0105263	305.986	0.3165
Fvb1	4430001	4440000	95	0	0	16.9074	0.1587
Fvb1	4450001	4460000	95	8	0.0842105	43.8072	0.5056
Fvb1	4460001	4470000	95	0	0	170.821	0.9346
Fvb1	4470001	4480000	95	0	0	22.0762	0.6549
Fvb1	4480001	4490000	95	0	0	55.3605	0.6379
Fvb1	4490001	4500000	95	0	0	309.974	0.9242
Fvb1	4500001	4510000	95	2	0.0210526	367.843	0.1031
Fvb1	4510001	4520000	95	0	0	120.248	0.6099
Fvb1	4520001	4530000	95	1	0.0105263	72.6233	0.0703
Fvb1	4530001	4540000	95	8	0.0842105	49.0874	0.0643
Fvb1	4540001	4550000	95	19	0.2	279.675	0.4394
Fvb1	4550001	4560000	95	0	0	149.701	0.6731
Fvb1	4560001	4570000	95	0	0	62.4052	0.5033
Fvb1	4570001	4580000	95	0	0	113.827	0.6912
Fvb1	4580001	4590000	95	0	0	167.837	0.7891
Fvb1	4590001	4600000	95	4	0.0421053	307.977	0.681
Fvb1	4600001	4610000	94	8	0.0851064	343.558	0.3791
Fvb1	4620001	4630000	95	10	0.105263	300.563	0.6295
Fvb1	4630001	4640000	95	1	0.0105263	514.415	0.2995
Fvb1	4640001	4650000	95	0	0	536.819	0.7483
Fvb1	4650001	4660000	95	0	0	277.228	0.3962
Fvb1	4660001	4670000	95	1	0.0105263	83.2378	0.051
Fvb1	4670001	4680000	95	1	0.0105263	41.9062	0.4249
Fvb1	4680001	4690000	95	0	0	173.979	0.5595
Fvb1	4690001	4700000	95	1	0.0105263	46.6917	0
Fvb1	4700001	4710000	95	0	0	48.273	0.6646
Fvb1	4710001	4720000	95	0	0	226.359	0.6726
Fvb1	4720001	4730000	95	0	0	47.8421	0.5451
Fvb1	4730001	4740000	95	12	0.126316	66.3233	0.8371
Fvb1	4740001	4750000	95	0	0	275.812	0.6441
Fvb1	4750001	4760000	95	0	0	64.6752	0.9239
Fvb1	4760001	4770000	95	0	0	138.194	0.6028
Fvb1	4770001	4780000	95	1	0.0105263	26.745	0.619
Fvb1	4780001	4790000	95	1	0.0105263	32.5628	0.5609
Fvb1	4790001	4800000	95	6	0.0631579	82.5259	0.2133
Fvb1	4810001	4820000	95	0	0	276.417	0.6111
Fvb1	4840001	4850000	95	11	0.115789	478.097	0.2229
Fvb1	4850001	4860000	95	2	0.0210526	372.004	0.7991
Fvb1	4860001	4870000	95	0	0	77.2215	0.4297
Fvb1	4870001	4880000	95	3	0.0315789	46.4556	0.4976
Fvb1	4880001	4890000	95	0	0	296.834	0.6882
Fvb1	4890001	4900000	95	0	0	324.243	0.4685
Fvb1	4900001	4910000	95	0	0	66.2394	0.5813
Fvb1	4910001	4920000	95	0	0	166.183	0.0595
Fvb1	4920001	4930000	95	4	0.0421053	141.056	0.0831
Fvb1	4930001	4940000	95	2	0.0210526	41.3111	0.3945
Fvb1	4940001	4950000	95	0	0	152.168	0.6896
Fvb1	4950001	4960000	95	0	0	41.889	0.2335
Fvb1	4960001	4970000	95	12	0.126316	7.71016	0.1216
Fvb1	4970001	4980000	95	0	0	94.4191	0.0836
Fvb1	4980001	4990000	95	5	0.0526316	136.225	0.0624
Fvb1	4990001	5000000	95	0	0	32.8591	0.8528
Fvb1	5000001	5010000	89	10	0.11236	228.141	0.3635
Fvb1	5010001	5020000	36	0	0	31.7513	0.0424
Fvb1	5020001	5030000	95	0	0	132.907	0.5431
Fvb1	5030001	5040000	95	0	0	68.2918	0.6326
Fvb1	5040001	5050000	95	1	0.0105263	67.462	0.9063
Fvb1	5050001	5060000	95	0	0	66.7194	0.4139
Fvb1	5060001	5070000	95	0	0	252.73	0.6902
Fvb1	5070001	5080000	95	0	0	44.8279	0.9656
Fvb1	5080001	5090000	95	0	0	84.2471	0.8163
Fvb1	5090001	5100000	95	1	0.0105263	126.047	0.1895
Fvb1	5100001	5110000	95	1	0.0105263	37.2216	0.7565
Fvb1	5110001	5120000	95	1	0.0105263	36.9753	0.993
Fvb1	5120001	5130000	95	1	0.0105263	43.7627	0.6771
Fvb1	5130001	5140000	95	0	0	33.2619	0.5778
Fvb1	5140001	5150000	95	1	0.0105263	73.4442	0.5037
Fvb1	5150001	5160000	59	0	0	383.379	0.1096
Fvb1	5160001	5170000	95	0	0	121.885	0.8825
Fvb1	5170001	5180000	95	3	0.0315789	271.828	0.4012
Fvb1	5180001	5190000	95	3	0.0315789	230.893	1
Fvb1	5190001	5200000	95	1	0.0105263	79.5318	0.5238
Fvb1	5200001	5210000	95	13	0.136842	16.2033	0.1329
Fvb1	5220001	5230000	61	5	0.0819672	258.455	0
Fvb1	5280001	5290000	90	0	0	75.7035	0.2952
Fvb1	5300001	5310000	95	0	0	51.196	0.9254
Fvb1	5310001	5320000	95	0	0	43.9859	0.8386
Fvb1	5320001	5330000	95	0	0	56.438	0.5602
Fvb1	5330001	5340000	95	0	0	58.5518	0.5075
Fvb1	5340001	5350000	95	0	0	110.583	0
Fvb1	5350001	5360000	95	0	0	434.838	0.7395
Fvb1	5360001	5370000	95	0	0	397.498	0.586
Fvb1	5370001	5380000	64	3	0.046875	130.289	0.7838
Fvb1	5380001	5390000	95	1	0.0105263	452.032	0.1816
Fvb1	5390001	5400000	95	0	0	276.171	0.4453
Fvb1	5400001	5410000	95	1	0.0105263	218.478	0.6867
Fvb1	5410001	5420000	95	4	0.0421053	177.846	0.3004
Fvb1	5420001	5430000	95	8	0.0842105	147.662	0.2567
Fvb1	5430001	5440000	95	1	0.0105263	87.0064	0.8052
Fvb1	5440001	5450000	95	0	0	372.749	0.7883
Fvb1	5460001	5470000	95	1	0.0105263	411.755	0.6143
Fvb1	5470001	5480000	95	7	0.0736842	368.387	0.729
Fvb1	5480001	5490000	95	0	0	34.7506	0.3179
Fvb1	5490001	5500000	95	0	0	150.325	0.3397
Fvb1	5500001	5510000	95	0	0	98.8704	0.3258
Fvb1	5510001	5520000	95	0	0	52.2795	0.6211
Fvb1	5520001	5530000	95	3	0.0315789	135.957	0.3295
Fvb1	5530001	5540000	95	0	0	20.5281	1
Fvb1	5540001	5550000	95	15	0.157895	80.9161	0.6503
Fvb1	5550001	5560000	95	0	0	103.798	0.9435
Fvb1	5560001	5570000	95	5	0.0526316	334.043	1
Fvb1	5570001	5580000	95	3	0.0315789	172.418	0.4702
Fvb1	5580001	5590000	95	1	0.0105263	52.6918	0.6957
Fvb1	5590001	5600000	95	0	0	42.411	0.8887
Fvb1	5600001	5610000	95	0	0	205.214	0.8148
Fvb1	5610001	5620000	95	0	0	79.3309	0.5788
Fvb1	5620001	5630000	95	1	0.0105263	84.4452	0.9392
Fvb1	5630001	5640000	95	0	0	159.198	0.4121
Fvb1	5640001	5650000	95	1	0.0105263	405.983	0.2914
Fvb1	5650001	5660000	95	5	0.0526316	427.85	0.12
Fvb1	5660001	5670000	95	3	0.0315789	413.81	0.7271
Fvb1	5670001	5680000	95	8	0.0842105	457.593	0.1954
Fvb1	5680001	5690000	95	3	0.0315789	445.413	0.6203
Fvb1	5690001	5700000	95	0	0	476.942	0.0787
Fvb1	5700001	5710000	95	8	0.0842105	453.979	0.4777
Fvb1	5710001	5720000	95	1	0.0105263	33.1789	0.6761
Fvb1	5720001	5730000	95	0	0	286.295	0.4679
Fvb1	5730001	5740000	95	0	0	20.256	0.9235
Fvb1	5740001	5750000	95	0	0	39.5179	0.836
Fvb1	5750001	5760000	95	0	0	165.531	0.8816
Fvb1	5760001	5770000	95	2	0.0210526	52.2291	0.2381
Fvb1	5770001	5780000	95	4	0.0421053	57.8429	0.3571
Fvb1	5780001	5790000	95	1	0.0105263	94.2007	0.7178
Fvb1	5790001	5800000	95	8	0.0842105	54.3855	0.9538
Fvb1	5800001	5810000	95	2	0.0210526	351.304	0.7279
Fvb1	5810001	5820000	95	6	0.0631579	289.553	0.3279
Fvb1	5830001	5840000	95	6	0.0631579	77.4245	0.794
Fvb1	5840001	5850000	95	0	0	34.9662	0.5514
Fvb1	5850001	5860000	95	0	0	80.2591	0.0871
Fvb1	5860001	5870000	95	0	0	27.3075	0.7443
Fvb1	5870001	5880000	95	2	0.0210526	241.415	0.366
Fvb1	5880001	5890000	95	1	0.0105263	16.8112	0.8675
Fvb1	5890001	5900000	95	1	0.0105263	22.6669	0
Fvb1	5900001	5910000	95	3	0.0315789	115.058	0.4775
Fvb1	5910001	5920000	95	4	0.0421053	250.29	0.6281
Fvb1	5920001	5930000	67	1	0.0149254	387.424	0.5439
Fvb1	5930001	5940000	95	1	0.0105263	335.601	0.2097
Fvb1	5940001	5950000	95	0	0	433.162	0.2612
Fvb1	5950001	5960000	95	0	0	127.525	0.5488
Fvb1	5960001	5970000	95	1	0.0105263	115.602	0.8054
Fvb1	5970001	5980000	95	1	0.0105263	42.1119	0.8567
Fvb1	5980001	5990000	95	0	0	63.6569	0.8719
Fvb1	5990001	6000000	47	0	0	263.915	0
Fvb1	6000001	6010000	83	1	0.0120482	260.481	0.0669
Fvb1	6010001	6020000	95	8	0.0842105	280.064	0.5147
Fvb1	6020001	6030000	95	0	0	160.45	0.3999
Fvb1	6030001	6040000	95	0	0	78.0685	1
Fvb1	6040001	6050000	95	0	0	48.9083	0.6608
Fvb1	6050001	6060000	95	0	0	119.157	0.8211
Fvb1	6060001	6070000	95	1	0.0105263	46.095	0.3298
Fvb1	6070001	6080000	95	0	0	52.0069	0.6582
Fvb1	6080001	6090000	95	0	0	22.312	0.4639
Fvb1	6090001	6100000	95	0	0	110.078	0.241
Fvb1	6100001	6110000	95	0	0	148.618	0.5722
Fvb1	6110001	6120000	95	0	0	52.4775	0.9834
Fvb1	6120001	6130000	95	8	0.0842105	121.817	0.6704
Fvb1	6130001	6140000	95	0	0	52.668	0.7695
Fvb1	6140001	6150000	95	3	0.0315789	26.7355	0.2828
Fvb1	6150001	6160000	95	0	0	65.0752	0.4474
Fvb1	6160001	6170000	95	0	0	55.8857	0.3893
Fvb1	6170001	6180000	95	0	0	119.09	0.717
Fvb1	6180001	6190000	95	1	0.0105263	150.368	0.9011
Fvb1	6190001	6200000	95	0	0	35.7135	0.9712
Fvb1	6200001	6210000	95	0	0	143.544	0.4954
Fvb1	6210001	6220000	95	0	0	49.5009	0.3697
Fvb1	6220001	6230000	95	0	0	21.5314	0.9407
Fvb1	6230001	6240000	95	0	0	139.783	0.4967
Fvb1	6240001	6250000	41	6	0.146341	315.662	0.0823
Fvb1	6250001	6260000	95	0	0	30.2812	0.6523
Fvb1	6260001	6270000	95	5	0.0526316	178.866	0.3589
Fvb1	6270001	6280000	95	0	0	302.122	0.6753
Fvb1	6280001	6290000	95	0	0	356.258	0.5861
Fvb1	6290001	6300000	95	1	0.0105263	55.9866	0.7195
Fvb1	6300001	6310000	95	2	0.0210526	149.978	0.7666
Fvb1	6310001	6320000	95	8	0.0842105	156.998	0.8666
Fvb1	6320001	6330000	95	17	0.178947	90.5164	0.2449
Fvb1	6330001	6340000	95	1	0.0105263	75.2695	0.2982
Fvb1	6340001	6350000	95	3	0.0315789	27.5518	0.7051
Fvb1	6350001	6360000	95	1	0.0105263	38.6073	0.8752
Fvb1	6360001	6370000	95	0	0	66.1009	0.6897
Fvb1	6370001	6380000	68	1	0.0147059	242.793	0.0253
Fvb1	6380001	6390000	95	1	0.0105263	217.715	0.3674
Fvb1	6390001	6400000	95	0	0	48.5622	0.6797
Fvb1	6400001	6410000	95	1	0.0105263	48.3808	0.3373
Fvb1	6410001	6420000	95	2	0.0210526	31.5649	0.6494
Fvb1	6420001	6430000	95	2	0.0210526	62.7376	0.0674
Fvb1	6430001	6440000	95	1	0.0105263	42.8306	0.0489
Fvb1	6440001	6450000	95	1	0.0105263	45.4209	0.7162
Fvb1	6450001	6460000	63	11	0.174603	133.85	0.4084
Fvb1	6460001	6470000	95	0	0	42.5555	0.6178
Fvb1	6470001	6480000	95	0	0	108.493	0.5951
Fvb1	6480001	6490000	95	0	0	0.517626	1
Fvb1	6490001	6500000	95	0	0	38.8745	0.7616
Fvb1	6500001	6510000	95	0	0	36.1022	0.4919
Fvb1	6510001	6520000	95	0	0	56.4205	0.3396
Fvb1	6520001	6530000	95	1	0.0105263	49.3112	0.0532
Fvb1	6530001	6540000	95	0	0	70.1417	0.3001
Fvb1	6540001	6550000	95	0	0	20.8722	0.6201
Fvb1	6550001	6560000	95	0	0	109.976	0.3995
Fvb1	6560001	6570000	95	0	0	59.8153	0.9334
Fvb1	6570001	6580000	95	1	0.0105263	132.512	0.2421
Fvb1	6580001	6590000	95	5	0.0526316	40.7652	0.4897
Fvb1	6590001	6600000	95	0	0	33.332	0.675
Fvb1	6600001	6610000	95	1	0.0105263	104.846	0.2677
Fvb1	6610001	6620000	95	0	0	70.2353	0.6316
Fvb1	6620001	6630000	95	1	0.0105263	142.369	0.995
Fvb1	6630001	6640000	95	0	0	27.2004	0.8172
Fvb1	6640001	6650000	95	5	0.0526316	138.787	0.6494
Fvb1	6650001	6660000	95	0	0	62.7727	0.7621
Fvb1	6660001	6670000	95	0	0	86.6469	0.8559
Fvb1	6670001	6680000	95	0	0	112.093	0.398
Fvb1	6680001	6690000	95	3	0.0315789	59.2936	0
Fvb1	6690001	6700000	95	0	0	148.196	0.2852
Fvb1	6700001	6710000	95	0	0	47.3427	0.6656
Fvb1	6710001	6720000	95	5	0.0526316	118.507	0.4605
Fvb1	6720001	6730000	95	1	0.0105263	18.7476	0.4377
Fvb1	6730001	6740000	95	12	0.126316	91.6282	0.278
Fvb1	6740001	6750000	95	1	0.0105263	27.5043	0.7969
Fvb1	6750001	6760000	95	2	0.0210526	137.633	0.0317
Fvb1	6760001	6770000	95	1	0.0105263	54.7471	0.6183
Fvb1	6770001	6780000	95	0	0	53.2117	0.6211
Fvb1	6780001	6790000	95	1	0.0105263	359.328	0.5137
Fvb1	6790001	6800000	95	0	0	28.0844	0.9314
Fvb1	6800001	6810000	95	0	0	22.8922	0.4179
Fvb1	6810001	6820000	95	0	0	66.8174	0.2063
Fvb1	6820001	6830000	95	0	0	57.7613	0
Fvb1	6830001	6840000	95	1	0.0105263	237.396	0.2666
Fvb1	6840001	6850000	95	1	0.0105263	111.602	0.3341
Fvb1	6850001	6860000	95	0	0	33.5271	0.9292
Fvb1	6860001	6870000	95	0	0	84.9718	0.2059
Fvb1	6870001	6880000	95	0	0	56.2681	0.459
Fvb1	6880001	6890000	95	0	0	59.5411	0.8551
Fvb1	6890001	6900000	95	3	0.0315789	18.9361	0.2196
Fvb1	6920001	6930000	95	2	0.0210526	342.513	0.6869
Fvb1	6930001	6940000	95	1	0.0105263	147.898	0.1134
Fvb1	6940001	6950000	95	0	0	69.8603	0.7676
Fvb1	6950001	6960000	95	1	0.0105263	126.528	0.6156
Fvb1	6960001	6970000	95	16	0.168421	244.419	0.514
Fvb1	6970001	6980000	95	3	0.0315789	302.572	0.4872
Fvb1	6980001	6990000	95	0	0	104.782	0.026
Fvb1	6990001	7000000	95	0	0	303.311	0
Fvb1	7000001	7010000	95	0	0	28.1783	0
Fvb1	7010001	7020000	95	4	0.0421053	23.9582	0.6942
Fvb1	7020001	7030000	95	0	0	45.1204	0.3872
Fvb1	7030001	7040000	95	8	0.0842105	76.1025	0.4134
Fvb1	7040001	7050000	95	1	0.0105263	76.867	0.3779
Fvb1	7050001	7060000	95	1	0.0105263	141.51	0.1476
Fvb1	7060001	7070000	95	0	0	396.693	0.3892
Fvb1	7070001	7080000	95	4	0.0421053	459.314	0.2749
Fvb1	7100001	7110000	95	19	0.2	409.108	0.242
Fvb1	7110001	7120000	95	0	0	460.107	0.8423
Fvb1	7120001	7130000	95	1	0.0105263	369.58	0.5009
Fvb1	7130001	7140000	95	0	0	58.4407	0.0107
Fvb1	7140001	7150000	95	0	0	138.683	0.5285
Fvb1	7150001	7160000	95	0	0	49.2951	0.1352
Fvb1	7160001	7170000	95	1	0.0105263	43.023	0.6166
Fvb1	7170001	7180000	95	1	0.0105263	146.456	0.9358
Fvb1	7180001	7190000	95	0	0	495.579	0.8546
Fvb1	7190001	7200000	95	0	0	405.252	0.4928
Fvb1	7200001	7210000	95	0	0	163.769	0.6154
Fvb1	7210001	7220000	95	0	0	29.607	0.4258
Fvb1	7220001	7230000	95	0	0	32.5542	0.8576
Fvb1	7230001	7240000	95	0	0	30.3064	0.601
Fvb1	7240001	7250000	95	0	0	351.596	0.0787
Fvb1	7250001	7260000	49	1	0.0204082	439.491	0.5764
Fvb1	7260001	7270000	95	1	0.0105263	120.425	0.5593
Fvb1	7270001	7280000	95	0	0	108.941	0.6042
Fvb1	7280001	7290000	95	0	0	125.318	0.8214
Fvb1	7290001	7300000	95	0	0	204.077	0.8946
Fvb1	7300001	7310000	95	0	0	46.6765	0.8609
Fvb1	7310001	7320000	95	5	0.0526316	76.2425	0.5989
Fvb1	7330001	7340000	95	0	0	108.768	0.299
Fvb1	7340001	7350000	95	0	0	63.783	0.3536
Fvb1	7350001	7360000	95	4	0.0421053	91.3531	0.5412
Fvb1	7360001	7370000	95	0	0	154.396	0
Fvb1	7370001	7380000	95	0	0	51.6339	0.183
Fvb1	7380001	7390000	95	0	0	28.323	0.7652
Fvb1	7390001	7400000	95	0	0	40.5311	0.7703
Fvb1	7400001	7410000	95	0	0	97.5305	0.8486
Fvb1	7430001	7440000	95	1	0.0105263	65.3907	0.3715
Fvb1	7440001	7450000	95	19	0.2	49.9633	0.8205
Fvb1	7450001	7460000	95	4	0.0421053	52.3441	0.6937
Fvb1	7460001	7470000	86	13	0.151163	370.632	0.3592
Fvb1	7470001	7480000	95	0	0	381.451	0.0939
Fvb1	7500001	7510000	95	17	0.178947	59.8543	0.2117
Fvb1	7510001	7520000	95	2	0.0210526	220.527	0.1639
Fvb1	7520001	7530000	95	0	0	103.21	0.4466
Fvb1	7530001	7540000	95	0	0	220.435	0.6396
Fvb1	7540001	7550000	95	1	0.0105263	73.5688	0.6196
Fvb1	7550001	7560000	95	0	0	35.3711	0.3484
Fvb1	7560001	7570000	95	1	0.0105263	62.1375	0.3757
Fvb1	7570001	7580000	95	2	0.0210526	89.9736	0.0097
Fvb1	7580001	7590000	95	5	0.0526316	39.8303	0.6054
Fvb1	7590001	7600000	69	0	0	92.639	0.4907
Fvb1	7600001	7610000	41	8	0.195122	413.662	0.0384
Fvb1	7610001	7620000	67	14	0.208955	180.483	0.3417
Fvb1	7620001	7630000	95	0	0	340.697	0.3292
Fvb1	7630001	7640000	95	0	0	39.5845	0.7769
Fvb1	7640001	7650000	95	0	0	21.9724	0.6003
Fvb1	7650001	7660000	95	1	0.0105263	229.949	0
Fvb1	7660001	7670000	95	0	0	76.7387	0.2658
Fvb1	7670001	7680000	95	0	0	45.5708	0.0833
Fvb1	7680001	7690000	95	16	0.168421	185.837	0.3245
Fvb1	7700001	7710000	95	24	0.252632	317.047	0.1444
Fvb1	7710001	7720000	95	2	0.0210526	26.3607	0.9355
Fvb1	7720001	7730000	95	16	0.168421	296.931	0.6799
Fvb1	7730001	7740000	95	4	0.0421053	152.257	0.9352
Fvb1	7740001	7750000	95	0	0	25.8989	0.4331
Fvb1	7750001	7760000	95	2	0.0210526	116.921	0.588
Fvb1	7770001	7780000	95	6	0.0631579	364.685	0.1084
Fvb1	7780001	7790000	95	4	0.0421053	179.862	0.3311
Fvb1	7790001	7800000	95	2	0.0210526	39.528	0.395
Fvb1	7800001	7810000	95	0	0	223.098	0.1787
Fvb1	7810001	7820000	95	0	0	330.036	0
Fvb1	7820001	7830000	95	1	0.0105263	41.996	0.5282
Fvb1	7830001	7840000	95	1	0.0105263	254.859	0.3983
Fvb1	7840001	7850000	95	5	0.0526316	343.154	0.2795
Fvb1	7850001	7860000	95	1	0.0105263	208.128	0.581
Fvb1	7880001	7890000	95	0	0	271.261	0.8796
Fvb1	7900001	7910000	95	0	0	35.2625	0.0949
Fvb1	7910001	7920000	95	0	0	289.194	0.4566
Fvb1	7940001	7950000	95	0	0	272.533	0.4062
Fvb1	7950001	7960000	95	0	0	68.0248	0.2121
Fvb1	7960001	7970000	95	0	0	19.0974	0
Fvb1	7970001	7980000	95	0	0	38.8821	0.6699
Fvb1	7980001	7990000	95	1	0.0105263	6.80575	0.2991
Fvb1	7990001	8000000	95	1	0.0105263	22.5284	0.6857
Fvb1	8000001	8010000	95	0	0	14.8411	0.6509
Fvb1	8010001	8020000	95	0	0	15.604	0.4936
Fvb1	8020001	8030000	95	1	0.0105263	27.1703	0.3522
Fvb1	8030001	8040000	95	0	0	56.5272	0.0451
Fvb1	8040001	8050000	95	0	0	22.4418	0.4178
Fvb1	8050001	8060000	95	3	0.0315789	79.5275	0.1894
Fvb1	8070001	8080000	95	8	0.0842105	19.2833	0.3389
Fvb1	8080001	8090000	95	0	0	26.6507	0.5605
Fvb1	8090001	8100000	95	1	0.0105263	61.8036	0.6256
Fvb1	8100001	8110000	95	1	0.0105263	32.0458	0.5471
Fvb1	8110001	8120000	95	1	0.0105263	95.5358	0.2449
Fvb1	8120001	8130000	95	9	0.0947368	302.981	0.0874
Fvb1	8140001	8150000	95	0	0	131.218	0.6261
Fvb1	8150001	8160000	95	0	0	137.087	1
Fvb1	8160001	8170000	95	0	0	67.2512	0.549
Fvb1	8170001	8180000	95	0	0	89.501	0.8036
Fvb1	8180001	8190000	95	1	0.0105263	298.868	0.6565
Fvb1	8190001	8200000	89	4	0.0449438	147.639	0.7123
Fvb1	8200001	8210000	95	7	0.0736842	389.228	0.5143
Fvb1	8210001	8220000	95	3	0.0315789	41.9151	0.9067
Fvb1	8220001	8230000	95	0	0	180.999	0.7573
Fvb1	8230001	8240000	95	4	0.0421053	81.5391	0.7664
Fvb1	8240001	8250000	95	1	0.0105263	39.2069	0.4685
Fvb1	8250001	8260000	95	1	0.0105263	63.2287	0.5017
Fvb1	8260001	8270000	95	1	0.0105263	54.4593	0.4552
Fvb1	8270001	8280000	95	1	0.0105263	24.8439	0.687
Fvb1	8280001	8290000	95	1	0.0105263	92.8864	0.8242
Fvb1	8290001	8300000	95	2	0.0210526	178.484	0.3177
Fvb1	8300001	8310000	95	2	0.0210526	448.555	0
Fvb1	8340001	8350000	79	0	0	234.494	0.5567
Fvb1	8360001	8370000	90	12	0.133333	78.5433	0.1977
Fvb1	8390001	8400000	95	0	0	68.768	0.6084
Fvb1	8400001	8410000	95	0	0	30.3238	0.1422
Fvb1	8410001	8420000	95	15	0.157895	76.7612	0.4766
Fvb1	8420001	8430000	95	10	0.105263	99.1477	0.3922
Fvb1	8440001	8450000	84	2	0.0238095	161.234	0.3998
Fvb1	8450001	8460000	95	0	0	152.508	0.2506
Fvb1	8460001	8470000	95	12	0.126316	67.433	0.234
Fvb1	8480001	8490000	94	2	0.0212766	436.616	0
Fvb1	8520001	8530000	67	3	0.0447761	101.876	0.6792
Fvb1	8560001	8570000	95	0	0	296.665	0.6092
Fvb1	8570001	8580000	95	11	0.115789	456.947	0.4302
Fvb1	8580001	8590000	95	1	0.0105263	353.051	0.7882
Fvb1	8590001	8600000	92	3	0.0326087	483.879	0
Fvb1	8600001	8610000	95	1	0.0105263	175.06	0.5141
Fvb1	8610001	8620000	95	1	0.0105263	384.813	0.5284
Fvb1	8620001	8630000	95	23	0.242105	135.089	0.0652
Fvb1	8640001	8650000	64	4	0.0625	426.852	0
Fvb1	8650001	8660000	95	3	0.0315789	136.032	0.7983
Fvb1	8660001	8670000	95	0	0	335.206	0.8689
Fvb1	8680001	8690000	63	0	0	245.215	0.3124
Fvb1	8690001	8700000	95	8	0.0842105	65.3273	0.7869
Fvb1	8700001	8710000	95	1	0.0105263	198.167	0.1593
Fvb1	8710001	8720000	39	7	0.179487	84.7691	0.0429
Fvb1	8740001	8750000	69	5	0.0724638	23.7041	0.6919
Fvb1	8750001	8760000	95	1	0.0105263	65.1926	0.5966
Fvb1	8780001	8790000	95	1	0.0105263	305.96	0.4288
Fvb1	8790001	8800000	95	4	0.0421053	107.784	0.7171
Fvb1	8800001	8810000	95	0	0	65.7443	0.3781
Fvb1	8810001	8820000	95	1	0.0105263	46.65	0.1616
Fvb1	8820001	8830000	95	1	0.0105263	92.221	0.5548
Fvb1	8830001	8840000	95	0	0	135.466	0.9494
Fvb1	8840001	8850000	95	6	0.0631579	45.91	0.7465
Fvb1	8850001	8860000	95	1	0.0105263	105.856	0.2389
Fvb1	8860001	8870000	95	0	0	143.481	0.7318
Fvb1	8870001	8880000	95	0	0	378.034	0.4527
Fvb1	8890001	8900000	95	0	0	13.4825	0.55
Fvb1	8900001	8910000	95	4	0.0421053	29.9259	0.2768
Fvb1	8910001	8920000	95	0	0	5.50955	0.9281
Fvb1	8920001	8930000	95	0	0	14.5171	0.3653
Fvb1	8930001	8940000	95	1	0.0105263	21.0191	0.5618
Fvb1	8940001	8950000	95	1	0.0105263	38.8571	0.1342
Fvb1	8950001	8960000	95	1	0.0105263	38.6523	0.6068
Fvb1	8960001	8970000	33	4	0.121212	54.0277	0.0564
Fvb1	8980001	8990000	95	4	0.0421053	42.8795	0.5235
Fvb1	8990001	9000000	95	0	0	47.3558	0.8455
Fvb1	9000001	9010000	95	3	0.0315789	109.757	0.2228
Fvb1	9010001	9020000	95	0	0	217.122	0.3403
Fvb1	9020001	9030000	95	0	0	87.7468	0.4245
Fvb1	9030001	9040000	95	3	0.0315789	227.624	0.6361
Fvb1	9040001	9050000	95	0	0	40.0447	0.6182
Fvb1	9050001	9060000	95	4	0.0421053	54.816	0.1782
Fvb1	9060001	9070000	95	0	0	85.9577	0.1942
Fvb1	9070001	9080000	95	10	0.105263	47.9756	0.3077
Fvb1	9080001	9090000	95	13	0.136842	16.9836	0.5478
Fvb1	9090001	9100000	95	2	0.0210526	149.237	0.1666
Fvb1	9100001	9110000	95	0	0	318.86	0.5792
Fvb1	9110001	9120000	95	18	0.189474	132.668	0.0511
Fvb1	9120001	9130000	95	11	0.115789	430.784	0
Fvb1	9130001	9140000	95	1	0.0105263	22.5485	0.4677
Fvb1	9140001	9150000	95	0	0	146.691	0.2253
Fvb1	9150001	9160000	95	0	0	231.638	0.0296
Fvb1	9160001	9170000	95	0	0	4.05912	0.5755
Fvb1	9190001	9200000	95	1	0.0105263	27.3705	0.44
Fvb1	9200001	9210000	95	5	0.0526316	24.3543	0.943
Fvb1	9210001	9220000	95	1	0.0105263	21.9936	0.7836
Fvb1	9220001	9230000	95	1	0.0105263	37.6077	0.1373
Fvb1	9230001	9240000	95	0	0	97.6283	0.0406
Fvb1	9240001	9250000	95	0	0	29.619	0.2855
Fvb1	9260001	9270000	95	4	0.0421053	72.4461	0.8988
Fvb1	9270001	9280000	95	0	0	25.8423	0.6092
Fvb1	9280001	9290000	95	0	0	18.9439	0.7923
Fvb1	9290001	9300000	95	0	0	28.2517	0.6014
Fvb1	9300001	9310000	95	6	0.0631579	92.149	0
Fvb1	9310001	9320000	95	2	0.0210526	60.6484	0.2766
Fvb1	9320001	9330000	95	0	0	20.2383	0.8991
Fvb1	9330001	9340000	91	6	0.0659341	79.6276	0.0729
Fvb1	9340001	9350000	95	0	0	51.7098	0.1547
Fvb1	9360001	9370000	95	1	0.0105263	346.083	0.3789
Fvb1	9380001	9390000	95	0	0	392.891	1
Fvb1	9390001	9400000	95	22	0.231579	153.582	0.9786
Fvb1	9400001	9410000	95	6	0.0631579	276.879	0.8148
Fvb1	9410001	9420000	95	1	0.0105263	70.6217	0.0077
Fvb1	9420001	9430000	95	1	0.0105263	69.2772	0.342
Fvb1	9430001	9440000	95	7	0.0736842	165.412	0
Fvb1	9440001	9450000	95	21	0.221053	53.5369	0.41
Fvb1	9450001	9460000	95	0	0	52.5887	0.6059
Fvb1	9460001	9470000	95	1	0.0105263	33.4098	0.7243
Fvb1	9470001	9480000	95	1	0.0105263	41.4038	0.5319
Fvb1	9480001	9490000	95	1	0.0105263	108.049	0.343
Fvb1	9490001	9500000	95	0	0	86.2494	0.5448
Fvb1	9500001	9510000	95	1	0.0105263	117.552	0.3428
Fvb1	9510001	9520000	95	0	0	94.4391	0.4913
Fvb1	9520001	9530000	95	1	0.0105263	263.237	0.5289
Fvb1	9540001	9550000	95	4	0.0421053	65.5055	0.2759
Fvb1	9550001	9560000	95	1	0.0105263	44.4931	0.9017
Fvb1	9560001	9570000	95	22	0.231579	187.671	0.9077
Fvb1	9570001	9580000	66	1	0.0151515	221.808	0.3028
Fvb1	9580001	9590000	51	0	0	70.2764	0.8728
Fvb1	9590001	9600000	95	11	0.115789	378.558	0
Fvb1	9610001	9620000	67	7	0.104478	109.646	1
Fvb1	9630001	9640000	88	15	0.170455	325.056	0.363
Fvb1	9640001	9650000	95	1	0.0105263	98.4783	0.5272
Fvb1	9650001	9660000	95	9	0.0947368	346.026	0.1028
Fvb1	9660001	9670000	95	7	0.0736842	31.2093	0.2003
Fvb1	9670001	9680000	95	4	0.0421053	22.1476	0.647
Fvb1	9680001	9690000	95	1	0.0105263	171.891	0.5583
Fvb1	9690001	9700000	95	1	0.0105263	51.9518	0.3399
Fvb1	9700001	9710000	95	0	0	121.593	0.2017
Fvb1	9710001	9720000	95	1	0.0105263	129.154	0.4838
Fvb1	9720001	9730000	95	1	0.0105263	28.5868	0.7606
Fvb1	9730001	9740000	95	0	0	40.7441	0.9382
Fvb1	9740001	9750000	95	16	0.168421	328.794	0.1694
Fvb1	9750001	9760000	95	1	0.0105263	243.367	0.5427
Fvb1	9760001	9770000	95	5	0.0526316	142.222	0.8043
Fvb1	9770001	9780000	95	0	0	235.246	0.8298
Fvb1	9780001	9790000	95	0	0	253.131	0.4031
Fvb1	9790001	9800000	95	1	0.0105263	117.569	0.731
Fvb1	9800001	9810000	95	0	0	165.523	0.5479
Fvb1	9810001	9820000	95	0	0	56.9928	0.0725
Fvb1	9820001	9830000	95	1	0.0105263	37.4188	0.2534
Fvb1	9830001	9840000	95	0	0	76.3873	0.4493
Fvb1	9840001	9850000	95	0	0	45.2131	0.9799
Fvb1	9850001	9860000	95	0	0	55.221	0.8058
Fvb1	9860001	9870000	95	0	0	33.4449	0.9267
Fvb1	9870001	9880000	95	1	0.0105263	102.86	0.1309
Fvb1	9880001	9890000	95	0	0	10.8877	0.8587
Fvb1	9890001	9900000	95	0	0	27.1733	0.6227
Fvb1	9900001	9910000	95	1	0.0105263	68.084	0.3174
Fvb1	9910001	9920000	95	1	0.0105263	104.78	0.1463
Fvb1	9920001	9930000	95	1	0.0105263	56.6379	0.2911
Fvb1	9930001	9940000	95	4	0.0421053	49.0573	0.7737
Fvb1	9940001	9950000	95	0	0	107.855	0.7202
Fvb1	9950001	9960000	95	1	0.0105263	49.1562	0.7905
Fvb1	9960001	9970000	95	0	0	239.585	0.4169
Fvb1	9970001	9980000	95	1	0.0105263	183.234	0.1696
Fvb1	9980001	9990000	95	1	0.0105263	3.94039	0.6198
Fvb1	9990001	10000000	95	1	0.0105263	40.4768	0.1654
Fvb1	10000001	10010000	47	1	0.0212766	155.423	0
Fvb1	10010001	10020000	43	0	0	112.645	0
Fvb1	10020001	10030000	95	0	0	23.6724	0.3
Fvb1	10030001	10040000	95	0	0	388.87	0.2473
Fvb1	10040001	10050000	95	4	0.0421053	249.966	0.176
Fvb1	10050001	10060000	95	0	0	61.386	0.1334
Fvb1	10060001	10070000	95	0	0	41.5331	0.0911
Fvb1	10070001	10080000	95	1	0.0105263	302.747	0.5872
Fvb1	10090001	10100000	95	0	0	31.1919	0.503
Fvb1	10100001	10110000	95	1	0.0105263	22.1361	0.2366
Fvb1	10110001	10120000	95	0	0	30.7052	0.5606
Fvb1	10120001	10130000	95	0	0	28.2652	0.4288
Fvb1	10130001	10140000	95	0	0	164.547	0.6983
Fvb1	10140001	10150000	95	0	0	45.4904	0.1806
Fvb1	10150001	10160000	95	0	0	88.4037	0.644
Fvb1	10160001	10170000	95	0	0	311.608	0.2024
Fvb1	10170001	10180000	95	1	0.0105263	372.046	0.2248
Fvb1	10190001	10200000	95	0	0	86.7033	0
Fvb1	10200001	10210000	95	0	0	49.2396	0.4183
Fvb1	10230001	10240000	95	6	0.0631579	94.0194	0.6455
Fvb1	10240001	10250000	95	3	0.0315789	149.805	0.6063
Fvb1	10260001	10270000	95	0	0	40.3403	0.3381
Fvb1	10270001	10280000	95	2	0.0210526	40.5008	0.1594
Fvb1	10280001	10290000	95	1	0.0105263	37.4319	0.5826
Fvb1	10290001	10300000	95	1	0.0105263	26.7074	0.6623
Fvb1	10300001	10310000	95	0	0	65.6535	0.4866
Fvb1	10310001	10320000	95	0	0	72.5643	0.7599
Fvb1	10320001	10330000	95	0	0	166.977	0.8715
Fvb1	10330001	10340000	95	0	0	32.252	0.7625
Fvb1	10340001	10350000	95	0	0	24.2345	0.8618
Fvb1	10350001	10360000	95	8	0.0842105	128.843	0.4819
Fvb1	10360001	10370000	95	4	0.0421053	343.085	0.0575
Fvb1	10370001	10380000	95	2	0.0210526	177.322	0.696
Fvb1	10390001	10400000	80	4	0.05	179.017	0.1581
Fvb1	10400001	10410000	64	0	0	92.7344	0.4624
Fvb1	10410001	10420000	95	2	0.0210526	60.9761	0.3792
Fvb1	10420001	10430000	95	1	0.0105263	25.8564	0.8387
Fvb1	10430001	10440000	95	1	0.0105263	185.817	0.2019
Fvb1	10440001	10450000	95	0	0	447.531	0.0512
Fvb1	10450001	10460000	95	0	0	53.3117	0.4523
Fvb1	10460001	10470000	95	12	0.126316	328.655	0.4134
Fvb1	10480001	10490000	95	5	0.0526316	25.3109	0.0358
Fvb1	10490001	10500000	95	6	0.0631579	42.7783	0.6006
Fvb1	10500001	10510000	95	1	0.0105263	23.1921	0.5019
Fvb1	10510001	10520000	95	0	0	193.035	0.3768
Fvb1	10520001	10530000	95	0	0	76.336	0.4399
Fvb1	10530001	10540000	95	12	0.126316	84.2176	0.2333
Fvb1	10550001	10560000	95	7	0.0736842	152.223	0.2028
Fvb1	10570001	10580000	95	5	0.0526316	29.2427	0.3399
Fvb1	10580001	10590000	95	0	0	34.2408	0.061
Fvb1	10590001	10600000	95	0	0	28.9184	0.3414
Fvb1	10600001	10610000	95	0	0	39.3586	0.3712
Fvb1	10610001	10620000	95	0	0	52.9877	0.1499
Fvb1	10620001	10630000	95	0	0	8.40311	0.7054
Fvb1	10630001	10640000	95	2	0.0210526	51.0318	0.4567
Fvb1	10640001	10650000	95	21	0.221053	51.939	0.0856
Fvb1	10650001	10660000	95	4	0.0421053	142.865	0.5548
Fvb1	10660001	10670000	95	0	0	30.9503	0.9123
Fvb1	10670001	10680000	95	0	0	40.2433	0.6368
Fvb1	10680001	10690000	95	0	0	74.4707	0.8821
Fvb1	10690001	10700000	91	1	0.010989	364.089	0.6031
Fvb1	10700001	10710000	64	5	0.078125	338.548	0.1146
Fvb1	10720001	10730000	95	13	0.136842	224.623	0
Fvb1	10730001	10740000	95	5	0.0526316	369.443	0.1573
Fvb1	10750001	10760000	95	1	0.0105263	473.917	0
Fvb1	10800001	10810000	95	0	0	28.5917	0
Fvb1	10810001	10820000	95	11	0.115789	19.1129	0
Fvb1	10820001	10830000	95	1	0.0105263	17.9899	0.2006
Fvb1	10830001	10840000	95	0	0	29.6156	0.4381
Fvb1	10840001	10850000	95	0	0	22.9205	0.336
Fvb1	10860001	10870000	95	0	0	365.694	0
Fvb1	10870001	10880000	95	4	0.0421053	196.945	0
Fvb1	10880001	10890000	95	0	0	27.3328	0.1694
Fvb1	10890001	10900000	95	4	0.0421053	54.8453	0.6019
Fvb1	10900001	10910000	95	0	0	86.5799	0.2881
Fvb1	10910001	10920000	95	9	0.0947368	378.962	0.1431
Fvb1	10920001	10930000	95	5	0.0526316	169.92	0.6744
Fvb1	10930001	10940000	95	0	0	65.2968	0.283
Fvb1	10960001	10970000	95	4	0.0421053	227.408	0.2484
Fvb1	10970001	10980000	95	0	0	22.1236	0.7934
Fvb1	10980001	10990000	95	0	0	73.1499	0.1518
Fvb1	10990001	11000000	95	1	0.0105263	91.1993	0.4672
Fvb1	11000001	11010000	95	0	0	45.177	0.2736
Fvb1	11010001	11020000	95	10	0.105263	71.4551	0.1254
Fvb1	11020001	11030000	95	1	0.0105263	162.078	0.0015
Fvb1	11030001	11040000	95	0	0	4.65337	0.5201
Fvb1	11040001	11050000	95	0	0	209.639	0.1257
Fvb1	11050001	11060000	95	1	0.0105263	24.6134	0.6938
Fvb1	11060001	11070000	95	1	0.0105263	169.657	0.3486
Fvb1	11070001	11080000	58	6	0.103448	365.48	0
Fvb1	11090001	11100000	95	0	0	58.5727	0.7347
Fvb1	11100001	11110000	95	0	0	42.488	0.9703
Fvb1	11110001	11120000	95	0	0	275.456	0.9487
Fvb1	11120001	11130000	95	0	0	229.955	0.5805
Fvb1	11130001	11140000	95	1	0.0105263	136.446	0.67
Fvb1	11140001	11150000	95	9	0.0947368	99.72	0.0289
Fvb1	11160001	11170000	95	6	0.0631579	267.214	0
Fvb1	11180001	11190000	95	0	0	133.143	0.0207
Fvb1	11190001	11200000	95	1	0.0105263	46.6663	0.4902
Fvb1	11200001	11210000	95	4	0.0421053	70.6711	0.1289
Fvb1	11210001	11220000	95	0	0	62.2071	0.1869
Fvb1	11220001	11230000	95	0	0	33.0882	0.365
Fvb1	11230001	11240000	95	0	0	159.714	0.5224
Fvb1	11240001	11250000	95	0	0	48.2508	0.6018
Fvb1	11250001	11260000	95	0	0	95.3802	0.7672
Fvb1	11260001	11270000	95	0	0	169.595	0.6476
Fvb1	11270001	11280000	95	9	0.0947368	39.0036	0.6037
Fvb1	11280001	11290000	95	5	0.0526316	55.564	0.9108
Fvb1	11290001	11300000	95	16	0.168421	375.095	0.6952
Fvb1	11300001	11310000	95	0	0	348.179	0.4628
Fvb1	11310001	11320000	95	0	0	48.49	0.7358
Fvb1	11320001	11330000	95	19	0.2	63.3341	0.0934
Fvb1	11330001	11340000	95	6	0.0631579	338.653	0.4246
Fvb1	11340001	11350000	63	4	0.0634921	135.711	0.3698
Fvb1	11350001	11360000	95	2	0.0210526	358.347	0.0841
Fvb1	11370001	11380000	69	0	0	1.10098	0.7865
Fvb1	11380001	11390000	95	18	0.189474	25.7946	0.7584
Fvb1	11400001	11410000	83	31	0.373494	303.893	0
Fvb1	11410001	11420000	95	5	0.0526316	3.21504	0
Fvb1	11420001	11430000	95	2	0.0210526	335.135	0
Fvb1	11430001	11440000	95	1	0.0105263	60.5113	0.3948
Fvb1	11440001	11450000	95	0	0	360.539	0.2247
Fvb1	11460001	11470000	95	9	0.0947368	498.989	0.2281
Fvb1	11480001	11490000	95	0	0	18.4167	0.3806
Fvb1	11490001	11500000	47	8	0.170213	8.76794	1
Fvb1	11500001	11510000	95	1	0.0105263	134.331	1
Fvb1	11510001	11520000	95	0	0	89.7332	0.5271
Fvb1	11520001	11530000	95	0	0	11.7876	0.1099
Fvb1	11530001	11540000	95	0	0	23.4515	0
Fvb1	11540001	11550000	95	5	0.0526316	179.584	0.7799
Fvb1	11550001	11560000	95	1	0.0105263	365.536	0.2858
Fvb1	11560001	11570000	95	0	0	19.6644	0.6507
Fvb1	11570001	11580000	95	0	0	12.527	0.6668
Fvb1	11580001	11590000	57	5	0.0877193	184.718	0.0925
Fvb1	11600001	11610000	95	1	0.0105263	157.558	0.1435
Fvb1	11620001	11630000	64	0	0	287.183	0.5982
Fvb1	11630001	11640000	95	17	0.178947	427.266	1
Fvb1	11660001	11670000	94	2	0.0212766	127.977	0.1403
Fvb1	11710001	11720000	47	0	0	40.3195	0.2362
Fvb1	11720001	11730000	95	4	0.0421053	415.409	0.436
Fvb1	11730001	11740000	67	1	0.0149254	340.924	0.7033
Fvb1	11750001	11760000	95	0	0	40.2109	0.5053
Fvb1	11760001	11770000	95	0	0	100.719	0.0046
Fvb1	11770001	11780000	95	8	0.0842105	160.159	0.3409
Fvb1	11780001	11790000	95	1	0.0105263	54.8982	0.5981
Fvb1	11790001	11800000	95	3	0.0315789	104.594	0.2832
Fvb1	11800001	11810000	95	1	0.0105263	135.838	0.6253
Fvb1	11810001	11820000	95	1	0.0105263	420.424	0.1107
Fvb1	11820001	11830000	95	1	0.0105263	294.772	0.4122
Fvb1	11830001	11840000	95	0	0	47.4414	0.6402
Fvb1	11840001	11850000	95	0	0	70.8897	0.7787
Fvb1	11850001	11860000	95	2	0.0210526	64.5327	0.0363
Fvb1	11860001	11870000	95	1	0.0105263	40.4854	0.317
Fvb1	11870001	11880000	95	0	0	162.768	0.3545
Fvb1	11880001	11890000	95	6	0.0631579	272.289	0.6214
Fvb1	11890001	11900000	95	1	0.0105263	12.1259	0.9063
Fvb1	11900001	11910000	95	2	0.0210526	234.497	0.1129
Fvb1	11910001	11920000	95	0	0	171.884	0.9156
Fvb1	11920001	11930000	95	0	0	137.816	0.5485
Fvb1	11930001	11940000	95	1	0.0105263	53.2567	0.4732
Fvb1	11940001	11950000	95	2	0.0210526	78.7709	0.9791
Fvb1	11950001	11960000	95	0	0	125.898	0.9185
Fvb1	11960001	11970000	89	3	0.0337079	140.388	0.1079
Fvb1	11980001	11990000	95	0	0	349.101	0.0566
Fvb1	11990001	12000000	95	2	0.0210526	81.5009	0.3247
Fvb1	12000001	12010000	95	6	0.0631579	8.89852	0.2189
Fvb1	12010001	12020000	95	1	0.0105263	74.6806	0.5584
Fvb1	12020001	12030000	95	5	0.0526316	66.548	0.146
Fvb1	12030001	12040000	95	17	0.178947	66.3425	0.6095
Fvb1	12040001	12050000	95	1	0.0105263	87.7022	0.8298
Fvb1	12050001	12060000	95	0	0	121.056	0.425
Fvb1	12070001	12080000	95	2	0.0210526	236.009	0.3052
Fvb1	12080001	12090000	95	3	0.0315789	10.3502	0.0941
Fvb1	12090001	12100000	95	0	0	12.418	0.2971
Fvb1	12100001	12110000	95	0	0	26.027	0.563
Fvb1	12110001	12120000	95	0	0	225.833	0.4216
Fvb1	12130001	12140000	95	4	0.0421053	311.445	0.1742
Fvb1	12140001	12150000	95	0	0	179.044	0
Fvb1	12160001	12170000	95	29	0.305263	121.883	0.0805
Fvb1	12200001	12210000	95	33	0.347368	173.689	0
Fvb1	12210001	12220000	95	24	0.252632	268.415	0
Fvb1	12220001	12230000	95	17	0.178947	269.3	0.3246
Fvb1	12230001	12240000	95	0	0	29.9874	0.0403
Fvb1	12250001	12260000	95	3	0.0315789	342.258	0
Fvb1	12270001	12280000	95	1	0.0105263	297.125	0.1179
Fvb1	12280001	12290000	46	16	0.347826	310.071	0.0133
Fvb1	12290001	12300000	95	21	0.221053	25.1693	0.0957
Fvb1	12310001	12320000	95	0	0	65.7046	0.1135
Fvb1	12340001	12350000	95	0	0	8.03703	0.2132
Fvb1	12350001	12360000	95	0	0	11.4224	0.8539
Fvb1	12360001	12370000	95	1	0.0105263	10.589	0.1891
Fvb1	12370001	12380000	95	6	0.0631579	398.159	0
Fvb1	12390001	12400000	39	2	0.0512821	na	0
Fvb1	12400001	12410000	95	8	0.0842105	41.4662	0.1237
Fvb1	12410001	12420000	95	0	0	56.2274	0.8408
Fvb1	12420001	12430000	95	4	0.0421053	206.866	0.7327
Fvb1	12430001	12440000	95	1	0.0105263	29.0461	0.0058
Fvb1	12440001	12450000	95	0	0	90.0039	0.2741
Fvb1	12450001	12460000	95	1	0.0105263	43.4024	0
Fvb1	12460001	12470000	95	1	0.0105263	35.2509	0
Fvb1	12480001	12490000	95	0	0	25.3353	0.6206
Fvb1	12490001	12500000	95	0	0	87.3316	0.231
Fvb1	12500001	12510000	95	0	0	17.5005	0.7249
Fvb1	12510001	12520000	95	0	0	36.6002	0.7788
Fvb1	12520001	12530000	95	2	0.0210526	96.0931	0.2816
Fvb1	12540001	12550000	95	1	0.0105263	220.469	0.2939
Fvb1	12560001	12570000	95	0	0	166.197	0.6132
Fvb1	12570001	12580000	95	2	0.0210526	108.025	0.7846
Fvb1	12580001	12590000	95	7	0.0736842	66.9578	0.3227
Fvb1	12600001	12610000	95	2	0.0210526	262.432	0.3769
Fvb1	12620001	12630000	95	2	0.0210526	117.906	0.7802
Fvb1	12630001	12640000	95	0	0	154.687	0.3695
Fvb1	12640001	12650000	95	0	0	12.4045	0.4574
Fvb1	12650001	12660000	95	0	0	14.0655	0.8032
Fvb1	12680001	12690000	95	6	0.0631579	294.538	0.1047
Fvb1	12690001	12700000	95	2	0.0210526	217.796	0.6852
Fvb1	12700001	12710000	95	0	0	137.599	0.7543
Fvb1	12710001	12720000	87	10	0.114943	165.982	0
Fvb1	12720001	12730000	71	0	0	172.117	0.1338
Fvb1	12730001	12740000	95	0	0	60.8917	0.2665
Fvb1	12740001	12750000	71	20	0.28169	20.2755	0.0822
Fvb1	12760001	12770000	95	1	0.0105263	256.963	0.3065
Fvb1	12770001	12780000	95	2	0.0210526	60.732	0.5101
Fvb1	12780001	12790000	95	3	0.0315789	87.4053	0.6363
Fvb1	12790001	12800000	95	0	0	136.911	0.4986
Fvb1	12810001	12820000	95	1	0.0105263	108.999	0.6714
Fvb1	12820001	12830000	95	1	0.0105263	132.024	0.1374
Fvb1	12830001	12840000	95	2	0.0210526	84.738	0.2993
Fvb1	12840001	12850000	95	0	0	24.7494	0.2164
Fvb1	12850001	12860000	95	5	0.0526316	257.098	0.8039
Fvb1	12860001	12870000	95	0	0	46.4834	0.6218
Fvb1	12870001	12880000	95	6	0.0631579	50.5492	0.8654
Fvb1	12880001	12890000	95	16	0.168421	31.9592	1
Fvb1	12890001	12900000	95	5	0.0526316	41.4822	0.3205
Fvb1	12900001	12910000	95	3	0.0315789	131.334	0.4694
Fvb1	12930001	12940000	61	1	0.0163934	431.932	0.0795
Fvb1	12940001	12950000	51	5	0.0980392	341.347	0.2399
Fvb1	12960001	12970000	62	1	0.016129	314.295	0.1159
Fvb1	12970001	12980000	95	0	0	177.128	0.5599
Fvb1	12980001	12990000	64	2	0.03125	340.477	0.3711
Fvb1	12990001	13000000	95	12	0.126316	337.638	0.2623
Fvb1	13000001	13010000	95	0	0	15.6193	0.7185
Fvb1	13010001	13020000	95	1	0.0105263	21.9912	0.5041
Fvb1	13020001	13030000	95	9	0.0947368	31.0972	0.8957
Fvb1	13030001	13040000	95	0	0	131.132	0.9791
Fvb1	13040001	13050000	95	9	0.0947368	37.3164	0.7069
Fvb1	13050001	13060000	95	1	0.0105263	275.022	0.6502
Fvb1	13060001	13070000	95	0	0	12.4053	0.3493
Fvb1	13070001	13080000	95	0	0	17.2262	0.3
Fvb1	13080001	13090000	95	0	0	253.915	0.1477
Fvb1	13090001	13100000	95	1	0.0105263	351.73	0.0613
Fvb1	13100001	13110000	95	12	0.126316	49.0183	0.0445
[truncated: 16,008 more rows]

## Sheet: ST8
Table S8. FST index, recombination rate and gene density for each 10 kb nonoverlapping sliding window.
[truncated: 21,581 more rows]

[truncated: 7 more sheets: ST9, ST10, ST11, ST12, ST13, ST14, ST15]
